# Supplementary material for: High Resolution Haplotype Analyses of Classical HLA Genes in Families With Multiple Sclerosis Highlights the Role of HLA-DP Alleles in Disease Susceptibility
Source: Front Immunol. 2021 May 25;12:644838. doi: 10.3389/fimmu.2021.644838 (PMC8240666; doi:10.3389/fimmu.2021.644838)
Supplement: Supplementary file 3 [file Table_2.xlsx]

## Sheet: FULL
HLA-A	HLA-C	HLA-B	HLA-DRB[345]	HLA-DRB1	HLA-DQA1	HLA-DQB1	HLA-DPA1	HLA-DPB1	Father Hap Count	Father Frequency	Father Transmitted Count	Father Non-Transmitted Count	Father Homozygous Count	Mother Hap Count	Mother Frequency	Mother Transmitted Count	Mother Non-Transmitted Count	Mother Homozygous Count	Child Hap Count	Child Non-Homozygous Count	Child Homozygous Count	Child Frequency
HLA-A*03:01:01:01	HLA-C*07:02:01:03	HLA-B*07:02:01	HLA-DRB5*01:01:01	HLA-DRB1*15:01:01:01/HLA-DRB1*15:01:01:02/HLA-DRB1*15:01:01:03	HLA-DQA1*01:02:01:01/HLA-DQA1*01:02:01:03/HLA-DQA1*01:02:01:05	HLA-DQB1*06:02:01	HLA-DPA1*01:03:01:02	HLA-DPB1*04:01:01:01/HLA-DPB1*04:01:01:02	26	0.027254	20	6	0	16	0.016771	12	4	0	32	32	0	0.033543
HLA-A*01:01:01:01	HLA-C*07:01:01:01	HLA-B*08:01:01:01	HLA-DRB3*01:01:02:01	HLA-DRB1*03:01:01:01/HLA-DRB1*03:01:01:02	HLA-DQA1*05:01:01:02	HLA-DQB1*02:01:01	HLA-DPA1*01:03:01:02	HLA-DPB1*04:01:01:01/HLA-DPB1*04:01:01:02	21	0.022013	10	11	0	20	0.020964	11	9	2	21	21	0	0.022013
HLA-A*01:01:01:01	HLA-C*07:01:01:01	HLA-B*08:01:01:01	HLA-DRB3*01:01:02:01	HLA-DRB1*03:01:01:01/HLA-DRB1*03:01:01:02	HLA-DQA1*05:01:01:02	HLA-DQB1*02:01:01	HLA-DPA1*02:01:02	HLA-DPB1*01:01:01	10	0.010482	5	5	0	15	0.015723	7	8	0	12	10	1	0.012579
HLA-A*24:02:01:01	HLA-C*07:02:01:03	HLA-B*07:02:01	HLA-DRB5*01:01:01	HLA-DRB1*15:01:01:01/HLA-DRB1*15:01:01:02/HLA-DRB1*15:01:01:03	HLA-DQA1*01:02:01:01/HLA-DQA1*01:02:01:03/HLA-DQA1*01:02:01:05	HLA-DQB1*06:02:01	HLA-DPA1*01:03:01:02	HLA-DPB1*04:01:01:01/HLA-DPB1*04:01:01:02	7	0.007338	4	3	0	2	0.002096	2	0	0	6	6	0	0.006289
HLA-A*02:01:01:01	HLA-C*03:04:01:01	HLA-B*15:01:01:01	HLA-DRB4*01:03:01:01/HLA-DRB4*01:03:01:03	HLA-DRB1*04:01:01:01	HLA-DQA1*03:01:01	HLA-DQB1*03:02:01	HLA-DPA1*01:03:01:02	HLA-DPB1*04:01:01:01/HLA-DPB1*04:01:01:02	6	0.006289	3	3	0	5	0.005241	2	3	0	5	5	0	0.005241
HLA-A*26:01:01:01	HLA-C*12:03:01:01	HLA-B*38:01:01	HLA-DRB4*01:03:01:01/HLA-DRB4*01:03:01:03	HLA-DRB1*04:02:01	HLA-DQA1*03:01:01	HLA-DQB1*03:02:01	HLA-DPA1*01:03:01:04	HLA-DPB1*04:01:01:01/HLA-DPB1*04:01:01:02	6	0.006289	0	6	0	2	0.002096	1	1	0	1	1	0	0.001048
HLA-A*02:01:01:01	HLA-C*05:01:01:02	HLA-B*44:02:01:01	HLA-DRB4*01:03:01:01/HLA-DRB4*01:03:01:03	HLA-DRB1*04:01:01:01	HLA-DQA1*03:03:01:01	HLA-DQB1*03:01:01:01	HLA-DPA1*01:03:01:04	HLA-DPB1*04:01:01:01/HLA-DPB1*04:01:01:02	6	0.006289	3	3	0	4	0.004193	2	2	0	5	5	0	0.005241
HLA-A*24:02:01:01	HLA-C*07:02:01:03	HLA-B*07:02:01	HLA-DRB5*01:01:01	HLA-DRB1*15:01:01:01/HLA-DRB1*15:01:01:02/HLA-DRB1*15:01:01:03	HLA-DQA1*01:02:01:01/HLA-DQA1*01:02:01:03/HLA-DQA1*01:02:01:05	HLA-DQB1*06:02:01	HLA-DPA1*01:03:01:04	HLA-DPB1*04:01:01:01/HLA-DPB1*04:01:01:02	6	0.006289	3	3	0	3	0.003145	0	3	0	3	3	0	0.003145
HLA-A*30:01:01	HLA-C*06:02:01:01	HLA-B*13:02:01	HLA-DRB4*01:03:01:01/HLA-DRB4*01:03:01:03	HLA-DRB1*07:01:01:01/HLA-DRB1*07:01:01:02	HLA-DQA1*02:01:01:01/HLA-DQA1*02:01:01:02	HLA-DQB1*02:02:01:01	HLA-DPA1*02:01:01:01	HLA-DPB1*17:01	6	0.006289	3	3	0	1	0.001048	0	1	0	3	3	0	0.003145
HLA-A*03:01:01:01	HLA-C*07:02:01:03	HLA-B*07:02:01	HLA-DRB5*01:01:01	HLA-DRB1*15:01:01:01/HLA-DRB1*15:01:01:02/HLA-DRB1*15:01:01:03	HLA-DQA1*01:02:01:01/HLA-DQA1*01:02:01:03/HLA-DQA1*01:02:01:05	HLA-DQB1*06:02:01	HLA-DPA1*01:03:01:04	HLA-DPB1*04:01:01:01/HLA-DPB1*04:01:01:02	4	0.004193	3	1	0	13	0.013627	9	4	0	12	12	0	0.012579
HLA-A*01:01:01:01	HLA-C*07:01:01:01	HLA-B*08:01:01:01	HLA-DRB3*01:01:02:01	HLA-DRB1*03:01:01:01/HLA-DRB1*03:01:01:02	HLA-DQA1*05:01:01:02	HLA-DQB1*02:01:01	HLA-DPA1*01:03:01:04	HLA-DPB1*04:01:01:01/HLA-DPB1*04:01:01:02	4	0.004193	1	3	0	3	0.003145	2	1	0	3	3	0	0.003145
HLA-A*02:01:01:01	HLA-C*05:01:01:02	HLA-B*44:02:01:01	HLA-DRB5*01:01:01	HLA-DRB1*15:01:01:01/HLA-DRB1*15:01:01:02/HLA-DRB1*15:01:01:03	HLA-DQA1*01:02:01:01/HLA-DQA1*01:02:01:03/HLA-DQA1*01:02:01:05	HLA-DQB1*06:02:01	HLA-DPA1*01:03:01:02	HLA-DPB1*04:01:01:01/HLA-DPB1*04:01:01:02	4	0.004193	1	3	0	0	0	0	0	0	1	1	0	0.001048
HLA-A*03:01:01:01	HLA-C*07:02:01:03	HLA-B*07:02:01	HLA-DRB5*01:01:01	HLA-DRB1*15:01:01:01/HLA-DRB1*15:01:01:02/HLA-DRB1*15:01:01:03	HLA-DQA1*01:02:01:01/HLA-DQA1*01:02:01:03/HLA-DQA1*01:02:01:05	HLA-DQB1*06:02:01	HLA-DPA1*01:03:01:03	HLA-DPB1*03:01:01	4	0.004193	4	0	0	2	0.002096	2	0	0	6	6	0	0.006289
HLA-A*02:01:01:01	HLA-C*07:01:01:01	HLA-B*08:01:01:01	HLA-DRB3*01:01:02:01	HLA-DRB1*03:01:01:01/HLA-DRB1*03:01:01:02	HLA-DQA1*05:01:01:02	HLA-DQB1*02:01:01	HLA-DPA1*02:01:02	HLA-DPB1*01:01:01	4	0.004193	1	3	0	3	0.003145	0	3	0	1	1	0	0.001048
HLA-A*02:01:01:01	HLA-C*07:02:01:03	HLA-B*07:02:01	HLA-DRB5*01:01:01	HLA-DRB1*15:01:01:01/HLA-DRB1*15:01:01:02/HLA-DRB1*15:01:01:03	HLA-DQA1*01:02:01:01/HLA-DQA1*01:02:01:03/HLA-DQA1*01:02:01:05	HLA-DQB1*06:02:01	HLA-DPA1*01:03:01:02	HLA-DPB1*04:01:01:01/HLA-DPB1*04:01:01:02	4	0.004193	4	0	0	10	0.010482	6	4	0	10	8	1	0.010482
HLA-A*01:01:01:01	HLA-C*07:01:01:01	HLA-B*08:01:01:01	HLA-DRB3*01:01:02:01	HLA-DRB1*03:01:01:01/HLA-DRB1*03:01:01:02	HLA-DQA1*05:01:01:02	HLA-DQB1*02:01:01	HLA-DPA1*01:03:01:05	HLA-DPB1*04:02:01:02	4	0.004193	1	3	0	3	0.003145	2	1	0	3	3	0	0.003145
HLA-A*29:02:01:01	HLA-C*16:01:01:01	HLA-B*44:03:01:01	HLA-DRB4*01:01:01:01	HLA-DRB1*07:01:01:01/HLA-DRB1*07:01:01:02	HLA-DQA1*02:01:01:01/HLA-DQA1*02:01:01:02	HLA-DQB1*02:02:01:01	HLA-DPA1*02:02:02	HLA-DPB1*01:01:01	4	0.004193	2	2	0	1	0.001048	1	0	0	3	3	0	0.003145
HLA-A*02:05:01	HLA-C*07:18	HLA-B*58:01:01:01	HLA-DRB3*03:01:01	HLA-DRB1*13:02:01	HLA-DQA1*01:02:01:04/HLA-DQA1*01:02:01:06/HLA-DQA1*01:02:01:07	HLA-DQB1*06:09:01	HLA-DPA1*01:03:01:02	HLA-DPB1*104:01	4	0.004193	3	1	0	1	0.001048	1	0	0	4	4	0	0.004193
HLA-A*02:01:01:01	HLA-C*05:01:01:02	HLA-B*44:02:01:01	HLA-DRB5*01:01:01	HLA-DRB1*15:01:01:01/HLA-DRB1*15:01:01:02/HLA-DRB1*15:01:01:03	HLA-DQA1*01:02:01:01/HLA-DQA1*01:02:01:03/HLA-DQA1*01:02:01:05	HLA-DQB1*06:02:01	HLA-DPA1*01:03:01:04	HLA-DPB1*04:01:01:01/HLA-DPB1*04:01:01:02	3	0.003145	2	1	0	0	0	0	0	0	2	2	0	0.002096
HLA-A*02:01:01:01	HLA-C*07:02:01:03	HLA-B*07:02:01	HLA-DRB5*01:01:01	HLA-DRB1*15:01:01:01/HLA-DRB1*15:01:01:02/HLA-DRB1*15:01:01:03	HLA-DQA1*01:02:01:01/HLA-DQA1*01:02:01:03/HLA-DQA1*01:02:01:05	HLA-DQB1*06:02:01	HLA-DPA1*01:03:01:04	HLA-DPB1*04:01:01:01/HLA-DPB1*04:01:01:02	3	0.003145	2	1	0	2	0.002096	0	2	0	2	2	0	0.002096
HLA-A*24:02:01:01	HLA-C*04:01:01:06	HLA-B*35:02:01	HLA-DRB3*02:02:01:02	HLA-DRB1*11:04:01	HLA-DQA1*05:05:01:01/HLA-DQA1*05:05:01:02/HLA-DQA1*05:05:01:04	HLA-DQB1*03:01:01:02	HLA-DPA1*01:03:01:02	HLA-DPB1*04:01:01:01/HLA-DPB1*04:01:01:02	3	0.003145	2	1	0	0	0	0	0	0	2	2	0	0.002096
HLA-A*25:01:01	HLA-C*12:03:01:01	HLA-B*18:01:01:02	HLA-DRB5*01:01:01	HLA-DRB1*15:01:01:01/HLA-DRB1*15:01:01:02/HLA-DRB1*15:01:01:03	HLA-DQA1*01:02:01:01/HLA-DQA1*01:02:01:03/HLA-DQA1*01:02:01:05	HLA-DQB1*06:02:01	HLA-DPA1*01:03:01:04	HLA-DPB1*02:01:02/HLA-DPB1*02:01:19	3	0.003145	2	1	0	2	0.002096	1	1	0	3	3	0	0.003145
HLA-A*01:01:01:01	HLA-C*07:01:01:01	HLA-B*08:01:01:01	HLA-DRB5*01:01:01	HLA-DRB1*15:01:01:01/HLA-DRB1*15:01:01:02/HLA-DRB1*15:01:01:03	HLA-DQA1*01:02:01:01/HLA-DQA1*01:02:01:03/HLA-DQA1*01:02:01:05	HLA-DQB1*06:02:01	HLA-DPA1*01:03:01:04	HLA-DPB1*04:01:01:01/HLA-DPB1*04:01:01:02	3	0.003145	3	0	0	0	0	0	0	0	3	3	0	0.003145
HLA-A*11:01:01:01	HLA-C*07:02:01:03	HLA-B*07:02:01	HLA-DRB5*01:01:01	HLA-DRB1*15:01:01:01/HLA-DRB1*15:01:01:02/HLA-DRB1*15:01:01:03	HLA-DQA1*01:02:01:01/HLA-DQA1*01:02:01:03/HLA-DQA1*01:02:01:05	HLA-DQB1*06:02:01	HLA-DPA1*01:03:01:02	HLA-DPB1*04:01:01:01/HLA-DPB1*04:01:01:02	3	0.003145	2	1	0	2	0.002096	2	0	0	4	4	0	0.004193
HLA-A*02:01:01:01	HLA-C*07:02:01:03	HLA-B*07:02:01	HLA-DRB5*01:01:01	HLA-DRB1*15:01:01:01/HLA-DRB1*15:01:01:02/HLA-DRB1*15:01:01:03	HLA-DQA1*01:02:01:01/HLA-DQA1*01:02:01:03/HLA-DQA1*01:02:01:05	HLA-DQB1*06:02:01	HLA-DPA1*02:06	HLA-DPB1*05:01:01	3	0.003145	3	0	0	1	0.001048	1	0	0	4	4	0	0.004193
HLA-A*02:01:01:01	HLA-C*06:02:01:01	HLA-B*57:01:01	HLA-DRB4*01:03:01:02N	HLA-DRB1*07:01:01:01/HLA-DRB1*07:01:01:02	HLA-DQA1*02:01:01:01/HLA-DQA1*02:01:01:02	HLA-DQB1*03:03:02:01	HLA-DPA1*01:03:01:04	HLA-DPB1*04:01:01:01/HLA-DPB1*04:01:01:02	3	0.003145	1	2	0	1	0.001048	0	1	0	1	1	0	0.001048
HLA-A*01:01:01:01	HLA-C*06:02:01:01	HLA-B*57:01:01	HLA-DRB4*01:03:01:02N	HLA-DRB1*07:01:01:01/HLA-DRB1*07:01:01:02	HLA-DQA1*02:01:01:01/HLA-DQA1*02:01:01:02	HLA-DQB1*03:03:02:01	HLA-DPA1*01:03:01:04	HLA-DPB1*04:01:01:01/HLA-DPB1*04:01:01:02	3	0.003145	2	1	0	0	0	0	0	0	2	2	0	0.002096
HLA-A*01:01:01:01	HLA-C*07:02:01:03	HLA-B*07:02:01	HLA-DRB5*01:01:01	HLA-DRB1*15:01:01:01/HLA-DRB1*15:01:01:02/HLA-DRB1*15:01:01:03	HLA-DQA1*01:02:01:01/HLA-DQA1*01:02:01:03/HLA-DQA1*01:02:01:05	HLA-DQB1*06:02:01	HLA-DPA1*01:03:01:04	HLA-DPB1*04:01:01:01/HLA-DPB1*04:01:01:02	3	0.003145	3	0	0	3	0.003145	2	1	0	5	3	1	0.005241
HLA-A*03:01:01:01	HLA-C*07:02:01:03	HLA-B*07:02:01	HLA-DRB5*01:01:01	HLA-DRB1*15:01:01:01/HLA-DRB1*15:01:01:02/HLA-DRB1*15:01:01:03	HLA-DQA1*01:02:01:01/HLA-DQA1*01:02:01:03/HLA-DQA1*01:02:01:05	HLA-DQB1*06:02:01	HLA-DPA1*01:03:01:05	HLA-DPB1*04:02:01:02	3	0.003145	2	1	0	2	0.002096	2	0	0	4	4	0	0.004193
HLA-A*25:01:01	HLA-C*12:03:01:01	HLA-B*18:01:01:02	HLA-DRB5*01:01:01	HLA-DRB1*15:01:01:01/HLA-DRB1*15:01:01:02/HLA-DRB1*15:01:01:03	HLA-DQA1*01:02:01:01/HLA-DQA1*01:02:01:03/HLA-DQA1*01:02:01:05	HLA-DQB1*06:02:01	HLA-DPA1*01:03:01:04	HLA-DPB1*04:01:01:01/HLA-DPB1*04:01:01:02	3	0.003145	1	2	0	2	0.002096	1	1	0	2	2	0	0.002096
HLA-A*02:01:01:01	HLA-C*12:03:01:01	HLA-B*38:01:01	HLA-DRB3*01:01:02:01	HLA-DRB1*13:01:01:01/HLA-DRB1*13:01:01:02	HLA-DQA1*01:03:01:02/HLA-DQA1*01:03:01:06	HLA-DQB1*06:03:01	HLA-DPA1*01:03:01:03	HLA-DPB1*03:01:01	3	0.003145	1	2	0	0	0	0	0	0	1	1	0	0.001048
HLA-A*24:02:01:01	HLA-C*04:01:01:06	HLA-B*35:02:01	HLA-DRB3*02:02:01:02	HLA-DRB1*11:04:01	HLA-DQA1*05:05:01:01/HLA-DQA1*05:05:01:02/HLA-DQA1*05:05:01:04	HLA-DQB1*03:01:01:02	HLA-DPA1*01:03:01:04	HLA-DPB1*04:01:01:01/HLA-DPB1*04:01:01:02	3	0.003145	1	2	0	0	0	0	0	0	1	1	0	0.001048
HLA-A*23:01:01	HLA-C*17:03	HLA-B*41:02:01	HLA-DRB3*02:02:01:02	HLA-DRB1*11:04:01	HLA-DQA1*05:05:01:01/HLA-DQA1*05:05:01:02/HLA-DQA1*05:05:01:04	HLA-DQB1*03:01:01:03	HLA-DPA1*02:01:01:01	HLA-DPB1*13:01:01/HLA-DPB1*107:01	3	0.003145	1	2	0	1	0.001048	1	0	0	2	2	0	0.002096
HLA-A*02:01:01:01	HLA-C*15:02:01:01	HLA-B*51:01:01:01	HLA-DRB5*01:01:01	HLA-DRB1*15:01:01:01/HLA-DRB1*15:01:01:02/HLA-DRB1*15:01:01:03	HLA-DQA1*01:02:01:01/HLA-DQA1*01:02:01:03/HLA-DQA1*01:02:01:05	HLA-DQB1*06:02:01	HLA-DPA1*01:03:01:02	HLA-DPB1*04:01:01:01/HLA-DPB1*04:01:01:02	2	0.002096	2	0	0	0	0	0	0	0	2	2	0	0.002096
HLA-A*25:01:01	HLA-C*07:02:01:03	HLA-B*07:02:01	HLA-DRB5*01:01:01	HLA-DRB1*15:01:01:01/HLA-DRB1*15:01:01:02/HLA-DRB1*15:01:01:03	HLA-DQA1*01:02:01:01/HLA-DQA1*01:02:01:03/HLA-DQA1*01:02:01:05	HLA-DQB1*06:02:01	HLA-DPA1*01:03:01:02	HLA-DPB1*04:01:01:01/HLA-DPB1*04:01:01:02	2	0.002096	2	0	0	0	0	0	0	0	2	2	0	0.002096
HLA-A*31:01:02:01	HLA-C*03:04:01:01	HLA-B*40:01:02	HLA-DRB4*01:03:01:01/HLA-DRB4*01:03:01:03	HLA-DRB1*04:04:01	HLA-DQA1*03:01:01	HLA-DQB1*03:02:01	HLA-DPA1*01:03:01:03	HLA-DPB1*06:01:01	2	0.002096	0	2	0	4	0.004193	3	1	0	3	3	0	0.003145
HLA-A*02:01:01:01	HLA-C*03:03:01:01	HLA-B*15:01:01:01	HLA-DRB5*01:01:01	HLA-DRB1*15:01:01:01/HLA-DRB1*15:01:01:02/HLA-DRB1*15:01:01:03	HLA-DQA1*01:02:01:01/HLA-DQA1*01:02:01:03/HLA-DQA1*01:02:01:05	HLA-DQB1*06:02:01	HLA-DPA1*01:03:01:04	HLA-DPB1*04:01:01:01/HLA-DPB1*04:01:01:02	2	0.002096	2	0	0	0	0	0	0	0	2	2	0	0.002096
HLA-A*26:01:01:01	HLA-C*12:03:01:01	HLA-B*38:01:01	HLA-DRB3*03:01:01	HLA-DRB1*13:02:01	HLA-DQA1*01:02:01:04/HLA-DQA1*01:02:01:06/HLA-DQA1*01:02:01:07	HLA-DQB1*06:09:01	HLA-DPA1*01:03:01:04	HLA-DPB1*04:01:01:01/HLA-DPB1*04:01:01:02	2	0.002096	1	1	0	0	0	0	0	0	1	1	0	0.001048
HLA-A*30:01:01	HLA-C*06:02:01:01	HLA-B*13:02:01	HLA-DRB4*01:03:01:01/HLA-DRB4*01:03:01:03	HLA-DRB1*07:01:01:01/HLA-DRB1*07:01:01:02	HLA-DQA1*02:01:01:01/HLA-DQA1*02:01:01:02	HLA-DQB1*02:02:01:01	HLA-DPA1*01:03:01:05	HLA-DPB1*04:02:01:01	2	0.002096	1	1	0	0	0	0	0	0	1	1	0	0.001048
HLA-A*01:01:01:01	HLA-C*07:01:01:01	HLA-B*08:01:01:01	HLA-DRB5*01:01:01	HLA-DRB1*15:01:01:01/HLA-DRB1*15:01:01:02/HLA-DRB1*15:01:01:03	HLA-DQA1*01:02:01:01/HLA-DQA1*01:02:01:03/HLA-DQA1*01:02:01:05	HLA-DQB1*06:02:01	HLA-DPA1*01:03:01:05	HLA-DPB1*04:02:01:02	2	0.002096	2	0	0	0	0	0	0	0	2	2	0	0.002096
HLA-A*01:01:01:01	HLA-C*06:02:01:01	HLA-B*57:01:01	HLA-DRB3*02:02:01:02	HLA-DRB1*13:05:01	HLA-DQA1*05:05:01:01/HLA-DQA1*05:05:01:02/HLA-DQA1*05:05:01:04	HLA-DQB1*03:01:01:03	HLA-DPA1*01:03:01:02	HLA-DPB1*04:01:01:01/HLA-DPB1*04:01:01:02	2	0.002096	2	0	0	3	0.003145	1	2	0	3	3	0	0.003145
HLA-A*03:01:01:01	HLA-C*07:02:01:03	HLA-B*07:02:01	HLA-DRB3*02:02:01:02	HLA-DRB1*11:04:01	HLA-DQA1*05:05:01:01/HLA-DQA1*05:05:01:02/HLA-DQA1*05:05:01:04	HLA-DQB1*03:01:01:03	HLA-DPA1*01:03:01:05	HLA-DPB1*04:02:01:01	2	0.002096	1	1	0	0	0	0	0	0	1	1	0	0.001048
HLA-A*32:01:01	HLA-C*03:04:01:01	HLA-B*40:01:02	HLA-DRB3*03:01:01	HLA-DRB1*13:02:01	HLA-DQA1*01:02:01:04/HLA-DQA1*01:02:01:06/HLA-DQA1*01:02:01:07	HLA-DQB1*06:04:01	HLA-DPA1*01:03:01:02	HLA-DPB1*04:01:01:01/HLA-DPB1*04:01:01:02	2	0.002096	1	1	0	0	0	0	0	0	1	1	0	0.001048
HLA-A*26:01:01:01	HLA-C*06:02:01:01	HLA-B*13:02:01	HLA-DRB4*01:03:01:01/HLA-DRB4*01:03:01:03	HLA-DRB1*07:01:01:01/HLA-DRB1*07:01:01:02	HLA-DQA1*02:01:01:01/HLA-DQA1*02:01:01:02	HLA-DQB1*02:02:01:01	HLA-DPA1*01:03:01:05	HLA-DPB1*04:02:01:02	2	0.002096	2	0	0	0	0	0	0	0	2	2	0	0.002096
HLA-A*68:02:01:01	HLA-C*08:02:01:01	HLA-B*14:02:01:01		HLA-DRB1*01:02:01	HLA-DQA1*01:01:02	HLA-DQB1*05:01:01:01	HLA-DPA1*01:03:01:05	HLA-DPB1*04:02:01:02	2	0.002096	0	2	0	1	0.001048	1	0	0	1	1	0	0.001048
HLA-A*03:01:01:01	HLA-C*07:02:01:03	HLA-B*07:02:01	HLA-DRB3*01:01:02:01	HLA-DRB1*03:01:01:01/HLA-DRB1*03:01:01:02	HLA-DQA1*05:01:01:02	HLA-DQB1*02:01:01	HLA-DPA1*02:01:02	HLA-DPB1*01:01:01	2	0.002096	0	2	0	0	0	0	0	0	0	0	0	0
HLA-A*24:02:01:01	HLA-C*03:03:01:01	HLA-B*15:01:01:01	HLA-DRB3*02:02:01:02	HLA-DRB1*11:01:01:01	HLA-DQA1*05:05:01:01/HLA-DQA1*05:05:01:02/HLA-DQA1*05:05:01:04	HLA-DQB1*03:01:01:03	HLA-DPA1*01:03:01:03	HLA-DPB1*03:01:01	2	0.002096	0	2	0	0	0	0	0	0	0	0	0	0
HLA-A*11:01:01:01	HLA-C*01:02:01	HLA-B*15:01:01:01		HLA-DRB1*01:01:01	HLA-DQA1*01:01:01:02/HLA-DQA1*01:01:01:03	HLA-DQB1*05:01:01:03	HLA-DPA1*01:03:01:03	HLA-DPB1*03:01:01	2	0.002096	0	2	0	0	0	0	0	0	0	0	0	0
HLA-A*03:01:01:01	HLA-C*07:02:01:03	HLA-B*07:02:01		HLA-DRB1*01:01:01	HLA-DQA1*01:01:01:02/HLA-DQA1*01:01:01:03	HLA-DQB1*05:01:01:03	HLA-DPA1*02:01:01:02	HLA-DPB1*10:01:01	2	0.002096	0	2	0	0	0	0	0	0	0	0	0	0
HLA-A*02:01:01:01	HLA-C*01:02:01	HLA-B*27:05:02		HLA-DRB1*01:01:01	HLA-DQA1*01:01:01:02/HLA-DQA1*01:01:01:03	HLA-DQB1*05:01:01:03	HLA-DPA1*01:03:01:02	HLA-DPB1*04:01:01:01/HLA-DPB1*04:01:01:02	2	0.002096	0	2	0	0	0	0	0	0	0	0	0	0
HLA-A*24:02:01:01	HLA-C*07:02:01:03	HLA-B*07:02:01		HLA-DRB1*01:01:01	HLA-DQA1*01:01:01:02/HLA-DQA1*01:01:01:03	HLA-DQB1*05:01:01:03	HLA-DPA1*01:03:01:04	HLA-DPB1*04:01:01:01/HLA-DPB1*04:01:01:02	2	0.002096	1	1	0	1	0.001048	0	1	0	1	1	0	0.001048
HLA-A*01:01:01:01	HLA-C*07:01:01:01	HLA-B*08:01:01:01	HLA-DRB3*02:02:01:02	HLA-DRB1*11:01:01:01	HLA-DQA1*05:05:01:01/HLA-DQA1*05:05:01:02/HLA-DQA1*05:05:01:04	HLA-DQB1*03:01:01:03	HLA-DPA1*01:03:01:02	HLA-DPB1*04:01:01:01/HLA-DPB1*04:01:01:02	2	0.002096	0	2	0	0	0	0	0	0	0	0	0	0
HLA-A*30:01:01	HLA-C*07:02:01:03	HLA-B*07:02:01	HLA-DRB5*01:01:01	HLA-DRB1*15:01:01:01/HLA-DRB1*15:01:01:02/HLA-DRB1*15:01:01:03	HLA-DQA1*01:02:01:01/HLA-DQA1*01:02:01:03/HLA-DQA1*01:02:01:05	HLA-DQB1*06:02:01	HLA-DPA1*01:03:01:04	HLA-DPB1*04:01:01:01/HLA-DPB1*04:01:01:02	2	0.002096	1	1	0	0	0	0	0	0	1	1	0	0.001048
HLA-A*02:01:01:01	HLA-C*03:04:01:01	HLA-B*15:01:01:01	HLA-DRB4*01:03:01:01/HLA-DRB4*01:03:01:03	HLA-DRB1*04:01:01:01	HLA-DQA1*03:01:01	HLA-DQB1*03:02:01	HLA-DPA1*01:03:01:04	HLA-DPB1*04:01:01:01/HLA-DPB1*04:01:01:02	2	0.002096	2	0	0	0	0	0	0	0	2	2	0	0.002096
HLA-A*23:01:01	HLA-C*07:01:01:01	HLA-B*49:01:01	HLA-DRB3*02:02:01:02	HLA-DRB1*11:01:01:01	HLA-DQA1*05:05:01:01/HLA-DQA1*05:05:01:02/HLA-DQA1*05:05:01:04	HLA-DQB1*03:01:01:03	HLA-DPA1*01:03:01:02	HLA-DPB1*04:01:01:01/HLA-DPB1*04:01:01:02	2	0.002096	0	2	0	0	0	0	0	0	0	0	0	0
HLA-A*01:01:01:01	HLA-C*07:01:01:01	HLA-B*49:01:01	HLA-DRB3*03:01:01	HLA-DRB1*13:02:01	HLA-DQA1*01:02:01:04/HLA-DQA1*01:02:01:06/HLA-DQA1*01:02:01:07	HLA-DQB1*06:04:01	HLA-DPA1*02:01:01:02	HLA-DPB1*14:01:01	2	0.002096	1	1	0	0	0	0	0	0	1	1	0	0.001048
HLA-A*24:02:01:01	HLA-C*06:02:01:01	HLA-B*57:01:01	HLA-DRB4*01:03:01:02N	HLA-DRB1*07:01:01:01/HLA-DRB1*07:01:01:02	HLA-DQA1*02:01:01:01/HLA-DQA1*02:01:01:02	HLA-DQB1*03:03:02:01	HLA-DPA1*01:03:01:04	HLA-DPB1*04:01:01:01/HLA-DPB1*04:01:01:02	2	0.002096	0	2	0	1	0.001048	0	1	0	0	0	0	0
HLA-A*02:01:01:01	HLA-C*03:03:01:01	HLA-B*15:01:01:01	HLA-DRB3*02:02:01:02	HLA-DRB1*13:01:01:01/HLA-DRB1*13:01:01:02	HLA-DQA1*01:03:01:02/HLA-DQA1*01:03:01:06	HLA-DQB1*06:03:01	HLA-DPA1*01:03:01:02	HLA-DPB1*04:01:01:01/HLA-DPB1*04:01:01:02	2	0.002096	1	1	0	1	0.001048	1	0	0	2	2	0	0.002096
HLA-A*02:05:01	HLA-C*06:02:01:02	HLA-B*50:01:01	HLA-DRB4*01:03:01:01/HLA-DRB4*01:03:01:03	HLA-DRB1*07:01:01:01/HLA-DRB1*07:01:01:02	HLA-DQA1*02:01:01:01/HLA-DQA1*02:01:01:02	HLA-DQB1*02:02:01:01	HLA-DPA1*01:03:01:02	HLA-DPB1*04:01:01:01/HLA-DPB1*04:01:01:02	2	0.002096	1	1	0	0	0	0	0	0	1	1	0	0.001048
HLA-A*24:02:01:01	HLA-C*07:02:01:03	HLA-B*07:02:01	HLA-DRB5*01:01:01	HLA-DRB1*15:01:01:01/HLA-DRB1*15:01:01:02/HLA-DRB1*15:01:01:03	HLA-DQA1*01:02:01:01/HLA-DQA1*01:02:01:03/HLA-DQA1*01:02:01:05	HLA-DQB1*06:02:01	HLA-DPA1*01:03:01:03	HLA-DPB1*03:01:01	2	0.002096	2	0	0	0	0	0	0	0	2	2	0	0.002096
HLA-A*03:01:01:01	HLA-C*07:02:01:03	HLA-B*07:02:01	HLA-DRB5*01:01:01	HLA-DRB1*15:01:01:01/HLA-DRB1*15:01:01:02/HLA-DRB1*15:01:01:03	HLA-DQA1*01:02:01:01/HLA-DQA1*01:02:01:03/HLA-DQA1*01:02:01:05	HLA-DQB1*06:02:01	HLA-DPA1*01:03:01:03	HLA-DPB1*06:01:01	2	0.002096	1	1	0	0	0	0	0	0	1	1	0	0.001048
HLA-A*02:01:01:01	HLA-C*07:01:01:01	HLA-B*08:01:01:01	HLA-DRB3*01:01:02:01	HLA-DRB1*03:01:01:01/HLA-DRB1*03:01:01:02	HLA-DQA1*05:01:01:02	HLA-DQB1*02:01:01	HLA-DPA1*01:03:01:05	HLA-DPB1*04:02:01:02	2	0.002096	1	1	0	0	0	0	0	0	1	1	0	0.001048
HLA-A*01:01:01:01	HLA-C*07:01:01:01	HLA-B*08:01:01:01	HLA-DRB3*01:01:02:01	HLA-DRB1*03:01:01:01/HLA-DRB1*03:01:01:02	HLA-DQA1*05:01:01:02	HLA-DQB1*02:01:01	HLA-DPA1*02:01:01:02	HLA-DPB1*09:01:01	2	0.002096	0	2	0	0	0	0	0	0	0	0	0	0
HLA-A*01:01:01:01	HLA-C*07:01:01:01	HLA-B*08:01:01:01	HLA-DRB3*01:01:02:01	HLA-DRB1*03:01:01:01/HLA-DRB1*03:01:01:02	HLA-DQA1*05:01:01:02	HLA-DQB1*02:01:01	HLA-DPA1*01:03:01:02	HLA-DPB1*02:01:02/HLA-DPB1*02:01:19	2	0.002096	2	0	0	0	0	0	0	0	2	2	0	0.002096
HLA-A*02:01:01:01	HLA-C*05:01:01:02	HLA-B*44:02:01:01	HLA-DRB4*01:03:01:01/HLA-DRB4*01:03:01:03	HLA-DRB1*04:02:01	HLA-DQA1*03:01:01	HLA-DQB1*03:02:01	HLA-DPA1*02:01:01:02	HLA-DPB1*05:01:01	2	0.002096	1	1	0	1	0.001048	1	0	0	2	2	0	0.002096
HLA-A*23:01:01	HLA-C*07:01:01:01	HLA-B*49:01:01	HLA-DRB3*02:02:01:02	HLA-DRB1*11:01:01:01	HLA-DQA1*05:05:01:01/HLA-DQA1*05:05:01:02/HLA-DQA1*05:05:01:04	HLA-DQB1*03:01:01:03	HLA-DPA1*01:03:01:05	HLA-DPB1*04:02:01:02	2	0.002096	1	1	0	0	0	0	0	0	1	1	0	0.001048
HLA-A*03:01:01:01	HLA-C*04:01:01:01	HLA-B*35:01:01:02		HLA-DRB1*01:01:01	HLA-DQA1*01:01:01:02/HLA-DQA1*01:01:01:03	HLA-DQB1*05:01:01:03	HLA-DPA1*01:03:01:05	HLA-DPB1*04:02:01:02	2	0.002096	1	1	0	2	0.002096	0	2	0	1	1	0	0.001048
HLA-A*02:05:01	HLA-C*06:02:01:02	HLA-B*50:01:01	HLA-DRB4*01:03:01:01/HLA-DRB4*01:03:01:03	HLA-DRB1*07:01:01:01/HLA-DRB1*07:01:01:02	HLA-DQA1*02:01:01:01/HLA-DQA1*02:01:01:02	HLA-DQB1*02:02:01:01	HLA-DPA1*01:03:01:02	HLA-DPB1*104:01	2	0.002096	1	1	0	0	0	0	0	0	1	1	0	0.001048
HLA-A*11:01:01:01	HLA-C*04:01:01:05	HLA-B*35:01:01:02	HLA-DRB5*01:01:01	HLA-DRB1*15:01:01:01/HLA-DRB1*15:01:01:02/HLA-DRB1*15:01:01:03	HLA-DQA1*01:02:01:01/HLA-DQA1*01:02:01:03/HLA-DQA1*01:02:01:05	HLA-DQB1*06:02:01	HLA-DPA1*01:03:01:02	HLA-DPB1*04:01:01:01/HLA-DPB1*04:01:01:02	2	0.002096	2	0	0	0	0	0	0	0	2	2	0	0.002096
HLA-A*29:02:01:01	HLA-C*16:01:01:01	HLA-B*44:03:01:01	HLA-DRB4*01:03:01:01/HLA-DRB4*01:03:01:03	HLA-DRB1*07:01:01:01/HLA-DRB1*07:01:01:02	HLA-DQA1*02:01:01:01/HLA-DQA1*02:01:01:02	HLA-DQB1*02:02:01:01	HLA-DPA1*01:03:01:02	HLA-DPB1*04:01:01:01/HLA-DPB1*04:01:01:02	2	0.002096	0	2	0	0	0	0	0	0	0	0	0	0
HLA-A*03:01:01:01	HLA-C*04:01:01:01	HLA-B*35:01:01:02		HLA-DRB1*01:01:01	HLA-DQA1*01:01:01:02/HLA-DQA1*01:01:01:03	HLA-DQB1*05:01:01:03	HLA-DPA1*01:03:01:02	HLA-DPB1*04:01:01:01/HLA-DPB1*04:01:01:02	2	0.002096	1	1	0	3	0.003145	0	3	0	1	1	0	0.001048
HLA-A*33:01:01	HLA-C*08:02:01:01	HLA-B*14:02:01:01		HLA-DRB1*01:02:01	HLA-DQA1*01:01:02	HLA-DQB1*05:01:01:01	HLA-DPA1*01:03:01:02	HLA-DPB1*104:01	2	0.002096	1	1	0	1	0.001048	0	1	0	1	1	0	0.001048
HLA-A*01:01:01:01	HLA-C*07:01:01:01	HLA-B*08:01:01:01	HLA-DRB5*01:01:01	HLA-DRB1*15:01:01:01/HLA-DRB1*15:01:01:02/HLA-DRB1*15:01:01:03	HLA-DQA1*01:02:01:01/HLA-DQA1*01:02:01:03/HLA-DQA1*01:02:01:05	HLA-DQB1*06:02:01	HLA-DPA1*01:03:01:02	HLA-DPB1*04:01:01:01/HLA-DPB1*04:01:01:02	2	0.002096	0	2	0	3	0.003145	3	0	0	3	3	0	0.003145
HLA-A*68:02:01:01	HLA-C*03:04:02	HLA-B*15:10:01	HLA-DRB3*02:02:01:01	HLA-DRB1*03:01:01:01/HLA-DRB1*03:01:01:02	HLA-DQA1*05:01:01:01	HLA-DQB1*02:01:01	HLA-DPA1*01:03:01:04	HLA-DPB1*04:01:01:01/HLA-DPB1*04:01:01:02	2	0.002096	0	2	0	0	0	0	0	0	0	0	0	0
HLA-A*02:01:01:01	HLA-C*06:02:01:01	HLA-B*13:02:01	HLA-DRB4*01:03:01:01/HLA-DRB4*01:03:01:03	HLA-DRB1*07:01:01:01/HLA-DRB1*07:01:01:02	HLA-DQA1*02:01:01:01/HLA-DQA1*02:01:01:02	HLA-DQB1*02:02:01:01	HLA-DPA1*01:03:01:04	HLA-DPB1*04:01:01:01/HLA-DPB1*04:01:01:02	2	0.002096	0	2	0	0	0	0	0	0	0	0	0	0
HLA-A*03:01:01:01	HLA-C*08:02:01:01	HLA-B*14:02:01:01	HLA-DRB5*01:01:01	HLA-DRB1*15:01:01:01/HLA-DRB1*15:01:01:02/HLA-DRB1*15:01:01:03	HLA-DQA1*01:02:01:01/HLA-DQA1*01:02:01:03/HLA-DQA1*01:02:01:05	HLA-DQB1*06:02:01	HLA-DPA1*01:03:01:01	HLA-DPB1*02:01:02/HLA-DPB1*02:01:19	2	0.002096	2	0	0	0	0	0	0	0	2	2	0	0.002096
HLA-A*03:01:01:01	HLA-C*08:02:01:01	HLA-B*14:02:01:01	HLA-DRB3*03:01:01	HLA-DRB1*13:02:01	HLA-DQA1*01:02:01:04/HLA-DQA1*01:02:01:06/HLA-DQA1*01:02:01:07	HLA-DQB1*06:09:01	HLA-DPA1*02:01:01:01	HLA-DPB1*05:01:01	2	0.002096	0	2	0	0	0	0	0	0	0	0	0	0
HLA-A*31:01:02:01	HLA-C*12:03:01:01	HLA-B*38:01:01	HLA-DRB4*01:03:01:01/HLA-DRB4*01:03:01:03	HLA-DRB1*04:02:01	HLA-DQA1*03:01:01	HLA-DQB1*03:02:01	HLA-DPA1*01:03:01:04	HLA-DPB1*04:01:01:01/HLA-DPB1*04:01:01:02	2	0.002096	1	1	0	0	0	0	0	0	1	1	0	0.001048
HLA-A*01:01:01:01	HLA-C*07:01:01:01	HLA-B*08:01:01:01	HLA-DRB5*01:01:01	HLA-DRB1*15:01:01:01/HLA-DRB1*15:01:01:02/HLA-DRB1*15:01:01:03	HLA-DQA1*01:02:01:01/HLA-DQA1*01:02:01:03/HLA-DQA1*01:02:01:05	HLA-DQB1*06:02:01	HLA-DPA1*01:03:01:03	HLA-DPB1*06:01:01	2	0.002096	2	0	0	0	0	0	0	0	2	2	0	0.002096
HLA-A*11:01:01:01	HLA-C*04:01:01:05	HLA-B*35:01:01:02	HLA-DRB4*01:03:01:01/HLA-DRB4*01:03:01:03	HLA-DRB1*04:07:01	HLA-DQA1*03:03:01:01	HLA-DQB1*03:01:01:01	HLA-DPA1*01:03:01:03	HLA-DPB1*03:01:01	2	0.002096	1	1	0	0	0	0	0	0	1	1	0	0.001048
HLA-A*03:01:01:01	HLA-C*03:03:01:01	HLA-B*55:01:01	HLA-DRB5*02:02	HLA-DRB1*16:01:01	HLA-DQA1*01:02:02	HLA-DQB1*05:02:01	HLA-DPA1*01:03:01:02	HLA-DPB1*04:01:01:01/HLA-DPB1*04:01:01:02	2	0.002096	1	1	0	0	0	0	0	0	1	1	0	0.001048
HLA-A*24:02:01:01	HLA-C*07:02:01:01	HLA-B*39:06:02	HLA-DRB4*01:03:02	HLA-DRB1*04:04:01	HLA-DQA1*03:01:01	HLA-DQB1*03:02:01	HLA-DPA1*01:03:01:05	HLA-DPB1*04:02:01:02	2	0.002096	2	0	0	0	0	0	0	0	2	2	0	0.002096
HLA-A*02:01:01:01	HLA-C*03:04:01:02	HLA-B*40:01:02	HLA-DRB4*01:03:01:01/HLA-DRB4*01:03:01:03	HLA-DRB1*04:01:01:01	HLA-DQA1*03:01:01	HLA-DQB1*03:02:01	HLA-DPA1*01:03:01:02	HLA-DPB1*04:01:01:01/HLA-DPB1*04:01:01:02	2	0.002096	2	0	0	0	0	0	0	0	2	2	0	0.002096
HLA-A*01:01:01:01	HLA-C*07:01:01:01	HLA-B*08:01:01:01	HLA-DRB3*01:01:02:01	HLA-DRB1*03:01:01:01/HLA-DRB1*03:01:01:02	HLA-DQA1*05:01:01:02	HLA-DQB1*02:01:01	HLA-DPA1*01:03:01:03	HLA-DPB1*03:01:01	2	0.002096	1	1	0	6	0.006289	4	2	0	5	5	0	0.005241
HLA-A*23:01:01	HLA-C*07:01:01:01	HLA-B*49:01:01	HLA-DRB3*02:02:01:02	HLA-DRB1*11:04:01	HLA-DQA1*05:05:01:01/HLA-DQA1*05:05:01:02/HLA-DQA1*05:05:01:04	HLA-DQB1*03:01:01:03	HLA-DPA1*01:03:01:04	HLA-DPB1*04:01:01:01/HLA-DPB1*04:01:01:02	2	0.002096	1	1	0	1	0.001048	0	1	0	1	1	0	0.001048
HLA-A*02:01:01:01	HLA-C*16:01:01:01	HLA-B*44:03:01:01	HLA-DRB4*01:01:01:01	HLA-DRB1*07:01:01:01/HLA-DRB1*07:01:01:02	HLA-DQA1*02:01:01:01/HLA-DQA1*02:01:01:02	HLA-DQB1*02:02:01:01	HLA-DPA1*01:03:01:01	HLA-DPB1*02:01:02/HLA-DPB1*02:01:19	2	0.002096	1	1	0	0	0	0	0	0	1	1	0	0.001048
HLA-A*03:01:01:01	HLA-C*07:02:01:03	HLA-B*07:02:01	HLA-DRB5*01:01:01	HLA-DRB1*15:01:01:01/HLA-DRB1*15:01:01:02/HLA-DRB1*15:01:01:03	HLA-DQA1*01:02:01:01/HLA-DQA1*01:02:01:03/HLA-DQA1*01:02:01:05	HLA-DQB1*06:02:01	HLA-DPA1*01:03:01:01	HLA-DPB1*02:01:02/HLA-DPB1*02:01:19	2	0.002096	1	1	0	1	0.001048	1	0	0	2	2	0	0.002096
HLA-A*11:01:01:01	HLA-C*07:01:01:01	HLA-B*08:01:01:01	HLA-DRB3*01:01:02:01	HLA-DRB1*03:01:01:01/HLA-DRB1*03:01:01:02	HLA-DQA1*05:01:01:02	HLA-DQB1*02:01:01	HLA-DPA1*01:03:01:02	HLA-DPB1*04:01:01:01/HLA-DPB1*04:01:01:02	2	0.002096	1	1	0	1	0.001048	1	0	0	2	2	0	0.002096
HLA-A*11:01:01:01	HLA-C*01:02:01	HLA-B*27:05:02		HLA-DRB1*01:01:01	HLA-DQA1*01:01:01:02/HLA-DQA1*01:01:01:03	HLA-DQB1*05:01:01:03	HLA-DPA1*01:03:01:02	HLA-DPB1*04:01:01:01/HLA-DPB1*04:01:01:02	2	0.002096	1	1	0	1	0.001048	1	0	0	2	2	0	0.002096
HLA-A*32:01:01	HLA-C*08:02:01:02	HLA-B*44:02:01:03	HLA-DRB3*02:02:01:02	HLA-DRB1*11:01:01:01	HLA-DQA1*05:05:01:01/HLA-DQA1*05:05:01:02/HLA-DQA1*05:05:01:04	HLA-DQB1*03:01:01:03	HLA-DPA1*01:03:01:02	HLA-DPB1*04:01:01:01/HLA-DPB1*04:01:01:02	1	0.001048	0	1	0	0	0	0	0	0	0	0	0	0
HLA-A*68:01:02:02	HLA-C*03:04:01:02	HLA-B*40:01:02	HLA-DRB3*02:02:01:01	HLA-DRB1*13:01:01:01/HLA-DRB1*13:01:01:02	HLA-DQA1*01:03:01:02/HLA-DQA1*01:03:01:06	HLA-DQB1*06:03:01	HLA-DPA1*01:03:01:05	HLA-DPB1*04:02:01:02	1	0.001048	0	1	0	0	0	0	0	0	0	0	0	0
HLA-A*02:01:01:01	HLA-C*05:01:01:02	HLA-B*44:02:01:01	HLA-DRB4*01:03:01:01/HLA-DRB4*01:03:01:03	HLA-DRB1*07:01:01:01/HLA-DRB1*07:01:01:02	HLA-DQA1*02:01:01:01/HLA-DQA1*02:01:01:02	HLA-DQB1*02:02:01:01	HLA-DPA1*01:03:01:03	HLA-DPB1*03:01:01	1	0.001048	0	1	0	0	0	0	0	0	0	0	0	0
HLA-A*11:01:01:01	HLA-C*08:02:01:01	HLA-B*14:02:01:01	HLA-DRB4*01:03:01:01/HLA-DRB4*01:03:01:03	HLA-DRB1*04:01:01:01	HLA-DQA1*03:01:01	HLA-DQB1*03:02:01	HLA-DPA1*01:03:01:01	HLA-DPB1*02:01:02/HLA-DPB1*02:01:19	1	0.001048	1	0	0	0	0	0	0	0	1	1	0	0.001048
HLA-A*26:01:01:01	HLA-C*04:01:01:06	HLA-B*35:01:01:02	HLA-DRB4*01:03:01:01/HLA-DRB4*01:03:01:03	HLA-DRB1*04:02:01	HLA-DQA1*03:01:01	HLA-DQB1*03:02:01	HLA-DPA1*01:03:01:04	HLA-DPB1*04:01:01:01/HLA-DPB1*04:01:01:02	1	0.001048	1	0	0	0	0	0	0	0	1	1	0	0.001048
HLA-A*26:01:01:01	HLA-C*12:03:01:01	HLA-B*38:01:01	HLA-DRB3*01:01:02:01	HLA-DRB1*13:01:01:01/HLA-DRB1*13:01:01:02	HLA-DQA1*01:03:01:02/HLA-DQA1*01:03:01:06	HLA-DQB1*06:03:01	HLA-DPA1*01:03:01:05	HLA-DPB1*04:02:01:02	1	0.001048	0	1	0	0	0	0	0	0	0	0	0	0
HLA-A*25:01:01	HLA-C*01:02:01	HLA-B*27:05:02		HLA-DRB1*01:01:01	HLA-DQA1*01:01:01:02/HLA-DQA1*01:01:01:03	HLA-DQB1*05:01:01:03	HLA-DPA1*01:03:01:02	HLA-DPB1*04:01:01:01/HLA-DPB1*04:01:01:02	1	0.001048	0	1	0	0	0	0	0	0	0	0	0	0
HLA-A*02:01:01:01	HLA-C*12:03:01:01	HLA-B*39:01:01:03	HLA-DRB3*01:01:02:01	HLA-DRB1*13:01:01:01/HLA-DRB1*13:01:01:02	HLA-DQA1*01:03:01:02/HLA-DQA1*01:03:01:06	HLA-DQB1*06:03:01	HLA-DPA1*01:03:01:02	HLA-DPB1*04:01:01:01/HLA-DPB1*04:01:01:02	1	0.001048	1	0	0	0	0	0	0	0	1	1	0	0.001048
HLA-A*02:01:01:01	HLA-C*05:05	HLA-B*44:02:01:01	HLA-DRB3*01:01:02:01	HLA-DRB1*13:01:01:01/HLA-DRB1*13:01:01:02	HLA-DQA1*01:03:01:02/HLA-DQA1*01:03:01:06	HLA-DQB1*06:03:01	HLA-DPA1*01:03:01:03	HLA-DPB1*03:01:01	1	0.001048	0	1	0	0	0	0	0	0	0	0	0	0
HLA-A*02:01:01:01	HLA-C*05:01:01:02	HLA-B*44:02:01:01	HLA-DRB3*02:02:01:02	HLA-DRB1*13:01:01:01/HLA-DRB1*13:01:01:02	HLA-DQA1*01:03:01:02/HLA-DQA1*01:03:01:06	HLA-DQB1*06:03:01	HLA-DPA1*01:03:01:03	HLA-DPB1*03:01:01	1	0.001048	1	0	0	0	0	0	0	0	1	1	0	0.001048
HLA-A*30:04:01	HLA-C*02:02:02:01	HLA-B*44:05:01	HLA-DRB5*02:02	HLA-DRB1*16:01:01	HLA-DQA1*01:02:02	HLA-DQB1*05:02:01	HLA-DPA1*01:03:01:01	HLA-DPB1*02:01:02/HLA-DPB1*02:01:19	1	0.001048	1	0	0	0	0	0	0	0	1	1	0	0.001048
HLA-A*68:02:01:01	HLA-C*08:02:01:01	HLA-B*14:02:01:01	HLA-DRB3*01:01:02:01	HLA-DRB1*13:03:01	HLA-DQA1*05:05:01:01/HLA-DQA1*05:05:01:02/HLA-DQA1*05:05:01:04	HLA-DQB1*03:01:01:03	HLA-DPA1*01:03:01:02	HLA-DPB1*04:01:01:01/HLA-DPB1*04:01:01:02	1	0.001048	0	1	0	0	0	0	0	0	0	0	0	0
HLA-A*02:01:01:01	HLA-C*07:02:01:03	HLA-B*07:02:01		HLA-DRB1*08:01:01	HLA-DQA1*04:01:01	HLA-DQB1*04:02:01	HLA-DPA1*01:03:01:03	HLA-DPB1*20:01:01	1	0.001048	1	0	0	0	0	0	0	0	1	1	0	0.001048
HLA-A*02:01:01:01	HLA-C*01:02:01	HLA-B*27:05:02		HLA-DRB1*01:01:01	HLA-DQA1*01:01:01:02/HLA-DQA1*01:01:01:03	HLA-DQB1*05:01:01:03	HLA-DPA1*02:01:01:01	HLA-DPB1*11:01:01	1	0.001048	0	1	0	0	0	0	0	0	0	0	0	0
HLA-A*30:01:01	HLA-C*07:01:01:01	HLA-B*18:01:01:02	HLA-DRB3*02:02:01:01	HLA-DRB1*14:54:01	HLA-DQA1*01:04:01:01/HLA-DQA1*01:04:01:02/HLA-DQA1*01:04:01:04	HLA-DQB1*05:03:01:01/HLA-DQB1*05:03:01:02	HLA-DPA1*01:03:01:02	HLA-DPB1*04:01:01:01/HLA-DPB1*04:01:01:02	1	0.001048	0	1	0	0	0	0	0	0	0	0	0	0
HLA-A*24:02:01:01	HLA-C*04:01:01:01	HLA-B*35:03:01	HLA-DRB4*01:03:01:01/HLA-DRB4*01:03:01:03	HLA-DRB1*04:03:01	HLA-DQA1*03:01:01	HLA-DQB1*03:02:01	HLA-DPA1*01:03:01:02	HLA-DPB1*04:01:01:01/HLA-DPB1*04:01:01:02	1	0.001048	1	0	0	0	0	0	0	0	1	1	0	0.001048
HLA-A*26:01:01:01	HLA-C*03:03:01:01	HLA-B*44:02:01:01	HLA-DRB3*02:02:01:02	HLA-DRB1*11:03:01	HLA-DQA1*05:05:01:01/HLA-DQA1*05:05:01:02/HLA-DQA1*05:05:01:04	HLA-DQB1*03:01:01:03	HLA-DPA1*01:03:01:05	HLA-DPB1*04:02:01:02	1	0.001048	1	0	0	0	0	0	0	0	1	1	0	0.001048
HLA-A*24:02:01:01	HLA-C*03:03:01:01	HLA-B*15:18:01:01	HLA-DRB3*02:02:01:02	HLA-DRB1*11:06:02	HLA-DQA1*05:05:01:01/HLA-DQA1*05:05:01:02/HLA-DQA1*05:05:01:04	HLA-DQB1*03:01:01:03	HLA-DPA1*01:03:01:05	HLA-DPB1*04:02:01:02	1	0.001048	1	0	0	0	0	0	0	0	1	1	0	0.001048
HLA-A*01:01:01:01	HLA-C*07:01:01:01	HLA-B*08:01:01:01	HLA-DRB4*01:03:01:02N	HLA-DRB1*07:01:01:01/HLA-DRB1*07:01:01:02	HLA-DQA1*02:01:01:01/HLA-DQA1*02:01:01:02	HLA-DQB1*03:03:02:01	HLA-DPA1*01:03:01:02	HLA-DPB1*04:01:01:01/HLA-DPB1*04:01:01:02	1	0.001048	1	0	0	1	0.001048	0	1	0	1	1	0	0.001048
HLA-A*02:01:01:01	HLA-C*06:02:01:02	HLA-B*50:01:01	HLA-DRB3*01:01:02:01	HLA-DRB1*13:01:01:01/HLA-DRB1*13:01:01:02	HLA-DQA1*01:03:01:02/HLA-DQA1*01:03:01:06	HLA-DQB1*06:03:01	HLA-DPA1*01:03:01:01	HLA-DPB1*02:01:02/HLA-DPB1*02:01:19	1	0.001048	1	0	0	0	0	0	0	0	1	1	0	0.001048
HLA-A*68:01:02:02	HLA-C*07:04:01:01	HLA-B*44:02:01:03	HLA-DRB3*02:02:01:02	HLA-DRB1*11:01:01:01	HLA-DQA1*05:05:01:01/HLA-DQA1*05:05:01:02/HLA-DQA1*05:05:01:04	HLA-DQB1*03:01:01:03	HLA-DPA1*01:03:01:01	HLA-DPB1*02:01:02/HLA-DPB1*02:01:19	1	0.001048	0	1	0	0	0	0	0	0	0	0	0	0
HLA-A*32:01:01	HLA-C*02:02:02:01	HLA-B*44:02:01:01	HLA-DRB3*01:01:02:01	HLA-DRB1*13:01:01:01/HLA-DRB1*13:01:01:02	HLA-DQA1*01:03:01:02/HLA-DQA1*01:03:01:06	HLA-DQB1*06:03:01	HLA-DPA1*01:03:01:03	HLA-DPB1*03:01:01	1	0.001048	1	0	0	0	0	0	0	0	1	1	0	0.001048
HLA-A*32:01:01	HLA-C*03:04:01:01	HLA-B*40:01:02	HLA-DRB4*01:03:01:01/HLA-DRB4*01:03:01:03	HLA-DRB1*04:01:01:01	HLA-DQA1*01:01:01:02/HLA-DQA1*01:01:01:03	HLA-DQB1*05:01:01:03	HLA-DPA1*01:03:01:04	HLA-DPB1*04:01:01:01/HLA-DPB1*04:01:01:02	1	0.001048	0	1	0	0	0	0	0	0	0	0	0	0
HLA-A*32:01:01	HLA-C*12:03:01:01	HLA-B*18:01:01:02	HLA-DRB3*02:02:01:02	HLA-DRB1*11:01:01:01	HLA-DQA1*05:05:01:01/HLA-DQA1*05:05:01:02/HLA-DQA1*05:05:01:04	HLA-DQB1*03:01:01:03	HLA-DPA1*01:03:01:02	HLA-DPB1*04:01:01:01/HLA-DPB1*04:01:01:02	1	0.001048	1	0	0	0	0	0	0	0	1	1	0	0.001048
HLA-A*11:01:01:01	HLA-C*07:02:01:03	HLA-B*51:01:01:01	HLA-DRB4*01:03:02	HLA-DRB1*04:04:01	HLA-DQA1*03:01:01	HLA-DQB1*03:02:01	HLA-DPA1*01:03:01:04	HLA-DPB1*02:01:02/HLA-DPB1*02:01:19	1	0.001048	0	1	0	0	0	0	0	0	0	0	0	0
HLA-A*24:02:01:01	HLA-C*06:02:01:01	HLA-B*37:01:01		HLA-DRB1*10:01:01:01	HLA-DQA1*01:05:01	HLA-DQB1*05:01:01:02	HLA-DPA1*01:03:01:03	HLA-DPB1*03:01:01	1	0.001048	1	0	0	0	0	0	0	0	1	1	0	0.001048
HLA-A*25:01:01	HLA-C*05:01:01:02	HLA-B*44:02:01:01	HLA-DRB5*01:01:01	HLA-DRB1*15:01:01:01/HLA-DRB1*15:01:01:02/HLA-DRB1*15:01:01:03	HLA-DQA1*01:02:01:01/HLA-DQA1*01:02:01:03/HLA-DQA1*01:02:01:05	HLA-DQB1*06:02:01	HLA-DPA1*01:03:01:02	HLA-DPB1*04:01:01:01/HLA-DPB1*04:01:01:02	1	0.001048	1	0	0	0	0	0	0	0	1	1	0	0.001048
HLA-A*32:01:01	HLA-C*05:01:01:02	HLA-B*44:02:01:01	HLA-DRB3*02:02:01:02	HLA-DRB1*11:01:01:01	HLA-DQA1*05:05:01:01/HLA-DQA1*05:05:01:02/HLA-DQA1*05:05:01:04	HLA-DQB1*03:01:01:03	HLA-DPA1*01:03:01:01	HLA-DPB1*02:01:02/HLA-DPB1*02:01:19	1	0.001048	0	1	0	0	0	0	0	0	0	0	0	0
HLA-A*68:01:01:02	HLA-C*04:01:01:01	HLA-B*35:03:01	HLA-DRB4*01:03:01:01/HLA-DRB4*01:03:01:03	HLA-DRB1*04:03:01	HLA-DQA1*03:01:01	HLA-DQB1*03:02:01	HLA-DPA1*01:03:01:04	HLA-DPB1*04:01:01:01/HLA-DPB1*04:01:01:02	1	0.001048	1	0	0	0	0	0	0	0	1	1	0	0.001048
HLA-A*02:01:01:01	HLA-C*02:02:02:01	HLA-B*27:05:02	HLA-DRB3*02:02:01:02	HLA-DRB1*11:01:01:01	HLA-DQA1*05:05:01:01/HLA-DQA1*05:05:01:02/HLA-DQA1*05:05:01:04	HLA-DQB1*03:01:01:03	HLA-DPA1*01:03:01:04	HLA-DPB1*04:01:01:01/HLA-DPB1*04:01:01:02	1	0.001048	0	1	0	0	0	0	0	0	0	0	0	0
HLA-A*24:02:01:01	HLA-C*12:02:02	HLA-B*52:01:01:02	HLA-DRB5*01:02	HLA-DRB1*15:02:01:02	HLA-DQA1*01:03:01:01	HLA-DQB1*06:01:01	HLA-DPA1*01:03:01:02	HLA-DPB1*104:01	1	0.001048	1	0	0	0	0	0	0	0	1	1	0	0.001048
HLA-A*11:01:01:01	HLA-C*16:01:01:01	HLA-B*44:03:01:01	HLA-DRB4*01:01:01:01	HLA-DRB1*07:01:01:01/HLA-DRB1*07:01:01:02	HLA-DQA1*02:01:01:01/HLA-DQA1*02:01:01:02	HLA-DQB1*02:02:01:01	HLA-DPA1*03:01	HLA-DPB1*105:01	1	0.001048	1	0	0	0	0	0	0	0	1	1	0	0.001048
HLA-A*02:01:01:01	HLA-C*04:01:01:06	HLA-B*35:01:01:02	HLA-DRB5*01:01:01	HLA-DRB1*15:01:01:01/HLA-DRB1*15:01:01:02/HLA-DRB1*15:01:01:03	HLA-DQA1*01:02:01:01/HLA-DQA1*01:02:01:03/HLA-DQA1*01:02:01:05	HLA-DQB1*06:02:01	HLA-DPA1*01:03:01:02	HLA-DPB1*04:01:01:01/HLA-DPB1*04:01:01:02	1	0.001048	1	0	0	0	0	0	0	0	1	1	0	0.001048
HLA-A*01:01:01:01	HLA-C*06:02:01:01	HLA-B*57:01:01	HLA-DRB3*01:01:02:01	HLA-DRB1*13:03:01	HLA-DQA1*05:05:01:01/HLA-DQA1*05:05:01:02/HLA-DQA1*05:05:01:04	HLA-DQB1*03:01:01:03	HLA-DPA1*01:03:01:01	HLA-DPB1*02:01:02/HLA-DPB1*02:01:19	1	0.001048	1	0	0	0	0	0	0	0	1	1	0	0.001048
HLA-A*26:01:01:01	HLA-C*12:03:01:01	HLA-B*38:01:01		HLA-DRB1*01:01:01	HLA-DQA1*01:01:01:02/HLA-DQA1*01:01:01:03	HLA-DQB1*05:01:01:03	HLA-DPA1*01:03:01:02	HLA-DPB1*104:01	1	0.001048	1	0	0	0	0	0	0	0	1	1	0	0.001048
HLA-A*32:01:01	HLA-C*08:02:01:02	HLA-B*14:01:01	HLA-DRB4*01:01:01:01	HLA-DRB1*07:01:01:01/HLA-DRB1*07:01:01:02	HLA-DQA1*02:01:01:01/HLA-DQA1*02:01:01:02	HLA-DQB1*02:02:01:01	HLA-DPA1*01:03:01:04	HLA-DPB1*04:01:01:01/HLA-DPB1*04:01:01:02	1	0.001048	0	1	0	1	0.001048	0	1	0	0	0	0	0
HLA-A*26:01:01:01	HLA-C*04:01:01:06	HLA-B*35:01:01:02	HLA-DRB4*01:03:01:01/HLA-DRB4*01:03:01:03	HLA-DRB1*04:02:01	HLA-DQA1*01:02:02	HLA-DQB1*03:02:01	HLA-DPA1*01:03:01:02	HLA-DPB1*04:01:01:01/HLA-DPB1*04:01:01:02	1	0.001048	0	1	0	0	0	0	0	0	0	0	0	0
HLA-A*01:01:01:01	HLA-C*06:02:01:01	HLA-B*57:01:01	HLA-DRB4*01:03:01:02N	HLA-DRB1*07:01:01:01/HLA-DRB1*07:01:01:02	HLA-DQA1*02:01:01:01/HLA-DQA1*02:01:01:02	HLA-DQB1*03:03:02:01	HLA-DPA1*02:01:01:01	HLA-DPB1*05:01:01	1	0.001048	0	1	0	0	0	0	0	0	0	0	0	0
HLA-A*02:01:01:01	HLA-C*04:01:01:01	HLA-B*35:03:01	HLA-DRB3*01:01:02:01	HLA-DRB1*13:01:01:01/HLA-DRB1*13:01:01:02	HLA-DQA1*01:03:01:02/HLA-DQA1*01:03:01:06	HLA-DQB1*06:03:01	HLA-DPA1*01:03:01:02	HLA-DPB1*04:01:01:01/HLA-DPB1*04:01:01:02	1	0.001048	0	1	0	0	0	0	0	0	0	0	0	0
HLA-A*25:01:01	HLA-C*12:03:01:01	HLA-B*18:01:01:02	HLA-DRB5*01:01:01	HLA-DRB1*15:01:01:01/HLA-DRB1*15:01:01:02/HLA-DRB1*15:01:01:03	HLA-DQA1*01:02:01:01/HLA-DQA1*01:02:01:03/HLA-DQA1*01:02:01:05	HLA-DQB1*06:16	HLA-DPA1*01:03:01:01	HLA-DPB1*02:01:02/HLA-DPB1*02:01:19	1	0.001048	0	1	0	0	0	0	0	0	0	0	0	0
HLA-A*11:01:01:01	HLA-C*04:01:01:01	HLA-B*35:01:01:02		HLA-DRB1*01:01:01	HLA-DQA1*01:01:01:02/HLA-DQA1*01:01:01:03	HLA-DQB1*05:01:01:03	HLA-DPA1*01:03:01:04	HLA-DPB1*04:01:01:01/HLA-DPB1*04:01:01:02	1	0.001048	0	1	0	1	0.001048	1	0	0	1	1	0	0.001048
HLA-A*31:01:02:01	HLA-C*04:01:01:01	HLA-B*44:03:01:01	HLA-DRB4*01:03:02	HLA-DRB1*09:01:02	HLA-DQA1*03:02	HLA-DQB1*03:03:02:02/HLA-DQB1*03:03:02:03	HLA-DPA1*01:03:01:02	HLA-DPB1*04:01:01:01/HLA-DPB1*04:01:01:02	1	0.001048	0	1	0	0	0	0	0	0	0	0	0	0
HLA-A*02:01:01:01	HLA-C*03:04:01:01	HLA-B*40:01:02	HLA-DRB3*02:02:01:02	HLA-DRB1*11:01:01:01	HLA-DQA1*05:05:01:01/HLA-DQA1*05:05:01:02/HLA-DQA1*05:05:01:04	HLA-DQB1*03:01:01:03	HLA-DPA1*01:03:01:02	HLA-DPB1*02:01:02/HLA-DPB1*02:01:19	1	0.001048	0	1	0	0	0	0	0	0	0	0	0	0
HLA-A*02:01:01:01	HLA-C*07:01:01:01	HLA-B*18:01:01:02	HLA-DRB3*01:01:02:01	HLA-DRB1*03:01:01:01/HLA-DRB1*03:01:01:02	HLA-DQA1*05:01:01:02	HLA-DQB1*02:01:01	HLA-DPA1*02:01:01:02	HLA-DPB1*14:01:01	1	0.001048	1	0	0	0	0	0	0	0	1	1	0	0.001048
HLA-A*03:01:01:01	HLA-C*07:01:01:01	HLA-B*18:01:01:02	HLA-DRB4*01:03:01:01/HLA-DRB4*01:03:01:03	HLA-DRB1*04:04:01	HLA-DQA1*03:01:01	HLA-DQB1*03:02:01	HLA-DPA1*02:01:01:01	HLA-DPB1*13:01:01/HLA-DPB1*107:01	1	0.001048	1	0	0	0	0	0	0	0	1	1	0	0.001048
HLA-A*02:01:01:01	HLA-C*15:02:01:01	HLA-B*27:05:02		HLA-DRB1*01:01:01	HLA-DQA1*01:01:01:02/HLA-DQA1*01:01:01:03	HLA-DQB1*05:01:01:03	HLA-DPA1*01:03:01:03	HLA-DPB1*20:01:01	1	0.001048	0	1	0	0	0	0	0	0	0	0	0	0
HLA-A*03:01:01:01	HLA-C*08:02:01:01	HLA-B*14:02:01:01	HLA-DRB5*01:01:01	HLA-DRB1*15:01:01:01/HLA-DRB1*15:01:01:02/HLA-DRB1*15:01:01:03	HLA-DQA1*01:02:01:01/HLA-DQA1*01:02:01:03/HLA-DQA1*01:02:01:05	HLA-DQB1*06:02:01	HLA-DPA1*02:01:01:02	HLA-DPB1*09:01:01	1	0.001048	0	1	0	0	0	0	0	0	0	0	0	0
HLA-A*01:01:01:01	HLA-C*06:02:01:01	HLA-B*57:01:01	HLA-DRB3*02:02:01:02	HLA-DRB1*13:05:01	HLA-DQA1*05:05:01:01/HLA-DQA1*05:05:01:02/HLA-DQA1*05:05:01:04	HLA-DQB1*03:01:01:03	HLA-DPA1*01:03:01:01	HLA-DPB1*02:01:02/HLA-DPB1*02:01:19	1	0.001048	0	1	0	0	0	0	0	0	0	0	0	0
HLA-A*02:05:01	HLA-C*07:01:01:01	HLA-B*49:01:01	HLA-DRB4*01:03:01:01/HLA-DRB4*01:03:01:03	HLA-DRB1*04:05:01	HLA-DQA1*03:03:01:01	HLA-DQB1*03:02:01	HLA-DPA1*01:03:01:05	HLA-DPB1*04:02:01:02	1	0.001048	1	0	0	0	0	0	0	0	1	1	0	0.001048
HLA-A*03:01:01:01	HLA-C*08:02:01:01	HLA-B*14:02:01:01	HLA-DRB3*03:01:01	HLA-DRB1*13:02:01	HLA-DQA1*01:02:01:04/HLA-DQA1*01:02:01:06/HLA-DQA1*01:02:01:07	HLA-DQB1*06:09:01	HLA-DPA1*01:03:01:02	HLA-DPB1*04:01:01:01/HLA-DPB1*04:01:01:02	1	0.001048	0	1	0	0	0	0	0	0	0	0	0	0
HLA-A*03:01:01:01	HLA-C*07:02:01:03	HLA-B*07:02:01	HLA-DRB5*01:01:01	HLA-DRB1*15:01:01:01/HLA-DRB1*15:01:01:02/HLA-DRB1*15:01:01:03	HLA-DQA1*01:02:01:01/HLA-DQA1*01:02:01:03/HLA-DQA1*01:02:01:05	HLA-DQB1*06:03:01	HLA-DPA1*01:03:01:05	HLA-DPB1*04:02:01:02	1	0.001048	1	0	0	0	0	0	0	0	1	1	0	0.001048
HLA-A*68:01:02:02	HLA-C*03:04:01:01	HLA-B*40:01:02	HLA-DRB4*01:03:01:02N	HLA-DRB1*07:01:01:01/HLA-DRB1*07:01:01:02	HLA-DQA1*01:03:01:02/HLA-DQA1*01:03:01:06	HLA-DQB1*03:03:02:01	HLA-DPA1*01:03:01:02	HLA-DPB1*04:01:01:01/HLA-DPB1*04:01:01:02	1	0.001048	0	1	0	0	0	0	0	0	0	0	0	0
HLA-A*24:02:01:01	HLA-C*12:03:01:01	HLA-B*39:01:01:03	HLA-DRB5*02:02	HLA-DRB1*16:01:01	HLA-DQA1*01:02:02	HLA-DQB1*05:02:01	HLA-DPA1*01:04	HLA-DPB1*15:01:01	1	0.001048	1	0	0	0	0	0	0	0	1	1	0	0.001048
HLA-A*24:02:01:01	HLA-C*03:04:01:02	HLA-B*40:01:02	HLA-DRB5*01:01:01	HLA-DRB1*15:01:01:01/HLA-DRB1*15:01:01:02/HLA-DRB1*15:01:01:03	HLA-DQA1*01:02:01:01/HLA-DQA1*01:02:01:03/HLA-DQA1*01:02:01:05	HLA-DQB1*06:02:01	HLA-DPA1*01:03:01:04	HLA-DPB1*04:01:01:01/HLA-DPB1*04:01:01:02	1	0.001048	1	0	0	0	0	0	0	0	1	1	0	0.001048
HLA-A*01:01:01:01	HLA-C*01:02:01	HLA-B*27:05:02	HLA-DRB4*01:03:01:01/HLA-DRB4*01:03:01:03	HLA-DRB1*07:01:01:01/HLA-DRB1*07:01:01:02	HLA-DQA1*02:01:01:01/HLA-DQA1*02:01:01:02	HLA-DQB1*02:02:01:01	HLA-DPA1*01:03:01:02	HLA-DPB1*104:01	1	0.001048	1	0	0	0	0	0	0	0	1	1	0	0.001048
HLA-A*24:02:01:01	HLA-C*07:01:01:01	HLA-B*18:01:01:02	HLA-DRB3*02:02:01:01	HLA-DRB1*12:01:01:03	HLA-DQA1*05:05:01:03/HLA-DQA1*05:05:01:05/HLA-DQA1*05:05:01:06	HLA-DQB1*03:01:01:01	HLA-DPA1*01:03:01:05	HLA-DPB1*04:02:01:02	1	0.001048	1	0	0	0	0	0	0	0	1	1	0	0.001048
HLA-A*32:01:01	HLA-C*07:18	HLA-B*58:01:01:01	HLA-DRB3*03:01:01	HLA-DRB1*13:02:01	HLA-DQA1*01:02:01:04/HLA-DQA1*01:02:01:06/HLA-DQA1*01:02:01:07	HLA-DQB1*06:09:01	HLA-DPA1*01:03:01:02	HLA-DPB1*104:01	1	0.001048	1	0	0	1	0.001048	0	1	0	1	1	0	0.001048
HLA-A*11:01:01:01	HLA-C*15:02:01:01	HLA-B*51:01:01:01	HLA-DRB3*02:02:01:02	HLA-DRB1*11:01:01:01	HLA-DQA1*05:05:01:01/HLA-DQA1*05:05:01:02/HLA-DQA1*05:05:01:04	HLA-DQB1*03:01:01:03	HLA-DPA1*02:01:01:02	HLA-DPB1*10:01:01	1	0.001048	1	0	0	0	0	0	0	0	1	1	0	0.001048
HLA-A*03:01:01:01	HLA-C*07:02:01:03	HLA-B*07:02:01	HLA-DRB5*01:01:01	HLA-DRB1*15:01:01:01/HLA-DRB1*15:01:01:02/HLA-DRB1*15:01:01:03	HLA-DQA1*01:02:01:01/HLA-DQA1*01:02:01:03/HLA-DQA1*01:02:01:05	HLA-DQB1*06:02:01	HLA-DPA1*02:02:02	HLA-DPB1*02:01:02/HLA-DPB1*02:01:19	1	0.001048	1	0	0	0	0	0	0	0	1	1	0	0.001048
HLA-A*33:03:01	HLA-C*02:02:02:01	HLA-B*27:02:01	HLA-DRB3*02:02:01:02	HLA-DRB1*11:01:01:01	HLA-DQA1*05:05:01:01/HLA-DQA1*05:05:01:02/HLA-DQA1*05:05:01:04	HLA-DQB1*03:01:01:03	HLA-DPA1*01:03:01:04	HLA-DPB1*04:01:01:01/HLA-DPB1*04:01:01:02	1	0.001048	0	1	0	0	0	0	0	0	0	0	0	0
HLA-A*68:01:01:02	HLA-C*04:01:01:01	HLA-B*44:03:01:01	HLA-DRB4*01:01:01:01	HLA-DRB1*07:01:01:01/HLA-DRB1*07:01:01:02	HLA-DQA1*02:01:01:01/HLA-DQA1*02:01:01:02	HLA-DQB1*02:02:01:01	HLA-DPA1*01:03:01:04	HLA-DPB1*04:01:01:01/HLA-DPB1*04:01:01:02	1	0.001048	1	0	0	0	0	0	0	0	1	1	0	0.001048
HLA-A*01:01:01:01	HLA-C*04:01:01:01	HLA-B*35:01:01:02		HLA-DRB1*01:01:01	HLA-DQA1*01:01:01:02/HLA-DQA1*01:01:01:03	HLA-DQB1*05:01:01:03	HLA-DPA1*01:03:01:05	HLA-DPB1*04:02:01:02	1	0.001048	0	1	0	0	0	0	0	0	0	0	0	0
HLA-A*31:01:02:01	HLA-C*15:02:01:01	HLA-B*51:01:01:01	HLA-DRB5*01:01:01	HLA-DRB1*15:01:01:01/HLA-DRB1*15:01:01:02/HLA-DRB1*15:01:01:03	HLA-DQA1*01:02:01:01/HLA-DQA1*01:02:01:03/HLA-DQA1*01:02:01:05	HLA-DQB1*06:02:01	HLA-DPA1*01:03:01:04	HLA-DPB1*04:01:01:01/HLA-DPB1*04:01:01:02	1	0.001048	1	0	0	0	0	0	0	0	1	1	0	0.001048
HLA-A*24:02:01:01	HLA-C*04:01:01:06	HLA-B*35:02:01	HLA-DRB5*01:01:01	HLA-DRB1*15:01:01:01/HLA-DRB1*15:01:01:02/HLA-DRB1*15:01:01:03	HLA-DQA1*01:02:01:01/HLA-DQA1*01:02:01:03/HLA-DQA1*01:02:01:05	HLA-DQB1*06:03:01	HLA-DPA1*01:03:01:02	HLA-DPB1*02:01:02/HLA-DPB1*02:01:19	1	0.001048	1	0	0	0	0	0	0	0	1	1	0	0.001048
HLA-A*03:01:01:01	HLA-C*04:01:01:01	HLA-B*35:01:01:02	HLA-DRB3*03:01:01	HLA-DRB1*13:02:01	HLA-DQA1*01:02:01:04/HLA-DQA1*01:02:01:06/HLA-DQA1*01:02:01:07	HLA-DQB1*06:04:01	HLA-DPA1*01:03:01:03	HLA-DPB1*03:01:01	1	0.001048	0	1	0	0	0	0	0	0	0	0	0	0
HLA-A*01:01:01:01	HLA-C*06:02:01:01	HLA-B*57:01:01	HLA-DRB4*01:03:01:02N	HLA-DRB1*07:01:01:01/HLA-DRB1*07:01:01:02	HLA-DQA1*02:01:01:01/HLA-DQA1*02:01:01:02	HLA-DQB1*03:03:02:01	HLA-DPA1*02:01:02	HLA-DPB1*01:01:01	1	0.001048	0	1	0	1	0.001048	0	1	0	0	0	0	0
HLA-A*02:01:01:01	HLA-C*07:02:01:03	HLA-B*07:02:01	HLA-DRB3*02:02:01:01	HLA-DRB1*14:54:01	HLA-DQA1*01:07Q	HLA-DQB1*05:03:01:01/HLA-DQB1*05:03:01:02	HLA-DPA1*01:03:01:04	HLA-DPB1*04:01:01:01/HLA-DPB1*04:01:01:02	1	0.001048	0	1	0	0	0	0	0	0	0	0	0	0
HLA-A*29:02:01:01	HLA-C*16:01:01:01	HLA-B*15:03:01:02	HLA-DRB4*01:01:01:01	HLA-DRB1*07:01:01:01/HLA-DRB1*07:01:01:02	HLA-DQA1*02:01:01:01/HLA-DQA1*02:01:01:02	HLA-DQB1*02:02:01:01	HLA-DPA1*01:03:01:02	HLA-DPB1*04:01:01:01/HLA-DPB1*04:01:01:02	1	0.001048	0	1	0	0	0	0	0	0	0	0	0	0
HLA-A*01:01:01:01	HLA-C*07:02:01:03	HLA-B*07:02:01	HLA-DRB3*02:02:01:01	HLA-DRB1*14:54:01	HLA-DQA1*01:04:01:01/HLA-DQA1*01:04:01:02/HLA-DQA1*01:04:01:04	HLA-DQB1*05:03:01:01/HLA-DQB1*05:03:01:02	HLA-DPA1*02:06	HLA-DPB1*05:01:01	1	0.001048	0	1	0	0	0	0	0	0	0	0	0	0
HLA-A*11:01:01:01	HLA-C*05:01:01:02	HLA-B*44:02:01:01	HLA-DRB5*01:01:01	HLA-DRB1*15:01:01:01/HLA-DRB1*15:01:01:02/HLA-DRB1*15:01:01:03	HLA-DQA1*01:02:01:01/HLA-DQA1*01:02:01:03/HLA-DQA1*01:02:01:05	HLA-DQB1*06:02:01	HLA-DPA1*01:03:01:02	HLA-DPB1*04:01:01:01/HLA-DPB1*04:01:01:02	1	0.001048	1	0	0	0	0	0	0	0	1	1	0	0.001048
HLA-A*02:01:01:01	HLA-C*03:03:01:01	HLA-B*15:01:01:01	HLA-DRB3*03:01:01	HLA-DRB1*13:02:01	HLA-DQA1*01:02:01:04/HLA-DQA1*01:02:01:06/HLA-DQA1*01:02:01:07	HLA-DQB1*06:04:01	HLA-DPA1*01:03:01:03	HLA-DPB1*03:01:01	1	0.001048	0	1	0	0	0	0	0	0	0	0	0	0
HLA-A*01:01:01:01	HLA-C*07:01:01:01	HLA-B*08:01:01:01	HLA-DRB3*02:02:01:02	HLA-DRB1*11:01:01:01	HLA-DQA1*05:05:01:01/HLA-DQA1*05:05:01:02/HLA-DQA1*05:05:01:04	HLA-DQB1*03:01:01:03	HLA-DPA1*01:03:01:05	HLA-DPB1*04:02:01:02	1	0.001048	0	1	0	0	0	0	0	0	0	0	0	0
HLA-A*68:01:01:02	HLA-C*07:01:01:01	HLA-B*08:01:01:01	HLA-DRB3*01:01:02:01	HLA-DRB1*03:01:01:01/HLA-DRB1*03:01:01:02	HLA-DQA1*05:01:01:02	HLA-DQB1*02:01:01	HLA-DPA1*02:01:01:01	HLA-DPB1*11:01:01	1	0.001048	0	1	0	0	0	0	0	0	0	0	0	0
HLA-A*31:01:02:01	HLA-C*12:03:01:01	HLA-B*38:01:01	HLA-DRB5*01:01:01	HLA-DRB1*15:01:01:01/HLA-DRB1*15:01:01:02/HLA-DRB1*15:01:01:03	HLA-DQA1*01:02:01:01/HLA-DQA1*01:02:01:03/HLA-DQA1*01:02:01:05	HLA-DQB1*06:03:01	HLA-DPA1*02:01:01:02	HLA-DPB1*04:01:01:01/HLA-DPB1*04:01:01:02	1	0.001048	1	0	0	0	0	0	0	0	1	1	0	0.001048
HLA-A*29:02:01:01	HLA-C*16:01:01:01	HLA-B*44:03:01:01	HLA-DRB4*01:03:01:01/HLA-DRB4*01:03:01:03	HLA-DRB1*07:01:01:01/HLA-DRB1*07:01:01:02	HLA-DQA1*02:01:01:01/HLA-DQA1*02:01:01:02	HLA-DQB1*02:02:01:01	HLA-DPA1*01:03:01:05	HLA-DPB1*04:02:01:02	1	0.001048	1	0	0	0	0	0	0	0	1	1	0	0.001048
HLA-A*29:01:05	HLA-C*15:05:02	HLA-B*07:05:01:01	HLA-DRB5*01:02	HLA-DRB1*15:02:01:02	HLA-DQA1*01:03:01:01	HLA-DQB1*06:01:01	HLA-DPA1*01:03:01:02	HLA-DPB1*02:01:02/HLA-DPB1*02:01:19	1	0.001048	0	1	0	0	0	0	0	0	0	0	0	0
HLA-A*32:01:01	HLA-C*12:02:02	HLA-B*52:01:01:02	HLA-DRB5*01:02	HLA-DRB1*15:02:01:02	HLA-DQA1*01:03:01:01	HLA-DQB1*06:01:01	HLA-DPA1*01:03:01:02	HLA-DPB1*04:01:01:01/HLA-DPB1*04:01:01:02	1	0.001048	0	1	0	0	0	0	0	0	0	0	0	0
HLA-A*25:01:01	HLA-C*12:03:01:01	HLA-B*18:01:01:02	HLA-DRB4*01:03:01:01/HLA-DRB4*01:03:01:03	HLA-DRB1*04:01:01:01	HLA-DQA1*03:03:01:01	HLA-DQB1*03:02:01	HLA-DPA1*02:01:01:02	HLA-DPB1*14:01:01	1	0.001048	1	0	0	0	0	0	0	0	1	1	0	0.001048
HLA-A*03:01:01:01	HLA-C*07:01:01:01	HLA-B*08:01:01:01	HLA-DRB5*01:01:01	HLA-DRB1*15:01:01:01/HLA-DRB1*15:01:01:02/HLA-DRB1*15:01:01:03	HLA-DQA1*01:02:01:01/HLA-DQA1*01:02:01:03/HLA-DQA1*01:02:01:05	HLA-DQB1*06:02:01	HLA-DPA1*01:03:01:01	HLA-DPB1*02:01:02/HLA-DPB1*02:01:19	1	0.001048	1	0	0	0	0	0	0	0	1	1	0	0.001048
HLA-A*24:02:01:01	HLA-C*16:04:01	HLA-B*44:02:01:01	HLA-DRB3*02:02:01:02	HLA-DRB1*13:05:01	HLA-DQA1*05:05:01:01/HLA-DQA1*05:05:01:02/HLA-DQA1*05:05:01:04	HLA-DQB1*03:01:01:03	HLA-DPA1*01:03:01:01	HLA-DPB1*04:01:01:01/HLA-DPB1*04:01:01:02	1	0.001048	0	1	0	0	0	0	0	0	0	0	0	0
HLA-A*02:01:01:01	HLA-C*14:02:01:01	HLA-B*07:02:01	HLA-DRB3*01:01:02:01	HLA-DRB1*13:01:01:01/HLA-DRB1*13:01:01:02	HLA-DQA1*01:03:01:02/HLA-DQA1*01:03:01:06	HLA-DQB1*06:03:01	HLA-DPA1*01:03:01:01	HLA-DPB1*02:01:02/HLA-DPB1*02:01:19	1	0.001048	0	1	0	0	0	0	0	0	0	0	0	0
HLA-A*02:01:01:01	HLA-C*08:02:01:02	HLA-B*14:01:01	HLA-DRB4*01:01:01:01	HLA-DRB1*07:01:01:01/HLA-DRB1*07:01:01:02	HLA-DQA1*02:01:01:01/HLA-DQA1*02:01:01:02	HLA-DQB1*02:02:01:01	HLA-DPA1*01:03:01:01	HLA-DPB1*02:01:02/HLA-DPB1*02:01:19	1	0.001048	1	0	0	0	0	0	0	0	1	1	0	0.001048
HLA-A*01:01:01:01	HLA-C*06:02:01:01	HLA-B*57:01:01	HLA-DRB4*01:03:01:02N	HLA-DRB1*07:01:01:01/HLA-DRB1*07:01:01:02	HLA-DQA1*02:01:01:01/HLA-DQA1*02:01:01:02	HLA-DQB1*03:03:02:01	HLA-DPA1*02:01:01:01	HLA-DPB1*13:01:01/HLA-DPB1*107:01	1	0.001048	1	0	0	1	0.001048	0	1	0	1	1	0	0.001048
HLA-A*68:01:01:02	HLA-C*07:01:01:01	HLA-B*18:01:01:02	HLA-DRB5*01:01:01	HLA-DRB1*15:01:01:01/HLA-DRB1*15:01:01:02/HLA-DRB1*15:01:01:03	HLA-DQA1*01:02:01:01/HLA-DQA1*01:02:01:03/HLA-DQA1*01:02:01:05	HLA-DQB1*06:03:01	HLA-DPA1*02:01:01:02	HLA-DPB1*14:01:01	1	0.001048	1	0	0	0	0	0	0	0	1	1	0	0.001048
HLA-A*02:01:01:01	HLA-C*03:04:01:01	HLA-B*40:01:02	HLA-DRB4*01:03:01:02N	HLA-DRB1*07:01:01:01/HLA-DRB1*07:01:01:02	HLA-DQA1*02:01:01:01/HLA-DQA1*02:01:01:02	HLA-DQB1*03:03:02:01	HLA-DPA1*01:03:01:02	HLA-DPB1*04:01:01:01/HLA-DPB1*04:01:01:02	1	0.001048	0	1	0	0	0	0	0	0	0	0	0	0
HLA-A*02:01:01:01	HLA-C*07:01:01:01	HLA-B*18:01:01:02	HLA-DRB3*02:02:01:02	HLA-DRB1*11:04:01	HLA-DQA1*05:05:01:01/HLA-DQA1*05:05:01:02/HLA-DQA1*05:05:01:04	HLA-DQB1*03:01:01:03	HLA-DPA1*01:03:01:02	HLA-DPB1*04:01:01:01/HLA-DPB1*04:01:01:02	1	0.001048	0	1	0	1	0.001048	0	1	0	0	0	0	0
HLA-A*02:01:01:01	HLA-C*07:01:01:01	HLA-B*18:01:01:02	HLA-DRB3*02:02:01:02	HLA-DRB1*11:04:01	HLA-DQA1*05:05:01:01/HLA-DQA1*05:05:01:02/HLA-DQA1*05:05:01:04	HLA-DQB1*03:01:01:03	HLA-DPA1*01:03:01:01	HLA-DPB1*02:01:02/HLA-DPB1*02:01:19	1	0.001048	0	1	0	0	0	0	0	0	0	0	0	0
HLA-A*02:01:01:01	HLA-C*06:02:01:01	HLA-B*37:01:01	HLA-DRB3*02:02:01:02	HLA-DRB1*11:01:01:01	HLA-DQA1*05:05:01:01/HLA-DQA1*05:05:01:02/HLA-DQA1*05:05:01:04	HLA-DQB1*03:01:01:03	HLA-DPA1*01:03:01:04	HLA-DPB1*04:01:01:01/HLA-DPB1*04:01:01:02	1	0.001048	1	0	0	0	0	0	0	0	1	1	0	0.001048
HLA-A*32:01:01	HLA-C*01:02:01	HLA-B*51:01:01:01	HLA-DRB3*02:02:01:02	HLA-DRB1*13:01:01:01/HLA-DRB1*13:01:01:02	HLA-DQA1*01:03:01:02/HLA-DQA1*01:03:01:06	HLA-DQB1*06:03:01	HLA-DPA1*01:03:01:02	HLA-DPB1*04:01:01:01/HLA-DPB1*04:01:01:02	1	0.001048	0	1	0	0	0	0	0	0	0	0	0	0
HLA-A*24:02:01:01	HLA-C*03:03:01:01	HLA-B*15:01:01:01	HLA-DRB3*02:02:01:02	HLA-DRB1*11:01:01:01	HLA-DQA1*05:03	HLA-DQB1*03:01:01:01	HLA-DPA1*01:03:01:04	HLA-DPB1*04:01:01:01/HLA-DPB1*04:01:01:02	1	0.001048	0	1	0	0	0	0	0	0	0	0	0	0
HLA-A*11:01:01:01	HLA-C*03:03:01:01	HLA-B*55:01:01		HLA-DRB1*01:01:01	HLA-DQA1*01:01:01:02/HLA-DQA1*01:01:01:03	HLA-DQB1*05:01:01:03	HLA-DPA1*01:03:01:02	HLA-DPB1*04:01:01:01/HLA-DPB1*04:01:01:02	1	0.001048	1	0	0	0	0	0	0	0	1	1	0	0.001048
HLA-A*23:01:01	HLA-C*07:01:01:01	HLA-B*49:01:01		HLA-DRB1*01:01:01	HLA-DQA1*01:02:01:01/HLA-DQA1*01:02:01:03/HLA-DQA1*01:02:01:05	HLA-DQB1*05:04	HLA-DPA1*01:03:01:02	HLA-DPB1*104:01	1	0.001048	1	0	0	0	0	0	0	0	1	1	0	0.001048
HLA-A*25:01:01	HLA-C*12:03:01:01	HLA-B*18:01:01:02	HLA-DRB5*01:01:01	HLA-DRB1*15:01:01:01/HLA-DRB1*15:01:01:02/HLA-DRB1*15:01:01:03	HLA-DQA1*01:02:01:01/HLA-DQA1*01:02:01:03/HLA-DQA1*01:02:01:05	HLA-DQB1*06:02:01	HLA-DPA1*02:01:02	HLA-DPB1*01:01:01	1	0.001048	1	0	0	0	0	0	0	0	1	1	0	0.001048
HLA-A*11:01:01:01	HLA-C*07:02:01:03	HLA-B*07:02:01	HLA-DRB4*01:03:01:01/HLA-DRB4*01:03:01:03	HLA-DRB1*04:04:01	HLA-DQA1*03:01:01	HLA-DQB1*03:02:01	HLA-DPA1*01:03:01:03	HLA-DPB1*03:01:01	1	0.001048	0	1	0	0	0	0	0	0	0	0	0	0
HLA-A*02:01:01:01	HLA-C*03:04:01:01	HLA-B*15:01:01:01	HLA-DRB5*01:01:01	HLA-DRB1*15:01:01:01/HLA-DRB1*15:01:01:02/HLA-DRB1*15:01:01:03	HLA-DQA1*01:02:01:01/HLA-DQA1*01:02:01:03/HLA-DQA1*01:02:01:05	HLA-DQB1*06:02:01	HLA-DPA1*01:03:01:02	HLA-DPB1*04:01:01:01/HLA-DPB1*04:01:01:02	1	0.001048	1	0	0	0	0	0	0	0	1	1	0	0.001048
HLA-A*02:01:01:01	HLA-C*07:01:01:01	HLA-B*08:01:01:01	HLA-DRB3*01:01:02:01	HLA-DRB1*13:01:01:01/HLA-DRB1*13:01:01:02	HLA-DQA1*01:03:01:02/HLA-DQA1*01:03:01:06	HLA-DQB1*06:03:01	HLA-DPA1*01:03:01:02	HLA-DPB1*04:01:01:01/HLA-DPB1*04:01:01:02	1	0.001048	1	0	0	0	0	0	0	0	1	1	0	0.001048
HLA-A*23:01:01	HLA-C*04:01:01:01	HLA-B*44:03:01:01	HLA-DRB3*01:01:02:01	HLA-DRB1*03:01:01:01/HLA-DRB1*03:01:01:02	HLA-DQA1*05:01:01:02	HLA-DQB1*02:01:01	HLA-DPA1*01:03:01:02	HLA-DPB1*04:01:01:01/HLA-DPB1*04:01:01:02	1	0.001048	0	1	0	0	0	0	0	0	0	0	0	0
HLA-A*02:01:01:01	HLA-C*15:02:01:01	HLA-B*51:01:01:01	HLA-DRB3*02:02:01:02	HLA-DRB1*12:01:01:03	HLA-DQA1*05:05:01:03/HLA-DQA1*05:05:01:05/HLA-DQA1*05:05:01:06	HLA-DQB1*03:01:01:01	HLA-DPA1*01:03:01:02	HLA-DPB1*04:01:01:01/HLA-DPB1*04:01:01:02	1	0.001048	0	1	0	0	0	0	0	0	0	0	0	0
HLA-A*32:01:01	HLA-C*03:04:01:01	HLA-B*40:01:02	HLA-DRB3*03:01:01	HLA-DRB1*13:02:01	HLA-DQA1*01:02:01:04/HLA-DQA1*01:02:01:06/HLA-DQA1*01:02:01:07	HLA-DQB1*06:04:01	HLA-DPA1*01:03:01:01	HLA-DPB1*02:01:02/HLA-DPB1*02:01:19	1	0.001048	1	0	0	0	0	0	0	0	1	1	0	0.001048
HLA-A*01:01:01:01	HLA-C*06:02:01:01	HLA-B*07:02:01	HLA-DRB5*01:01:01	HLA-DRB1*15:01:01:01/HLA-DRB1*15:01:01:02/HLA-DRB1*15:01:01:03	HLA-DQA1*01:02:01:01/HLA-DQA1*01:02:01:03/HLA-DQA1*01:02:01:05	HLA-DQB1*06:02:01	HLA-DPA1*01:03:01:04	HLA-DPB1*04:01:01:01/HLA-DPB1*04:01:01:02	1	0.001048	1	0	0	0	0	0	0	0	1	1	0	0.001048
HLA-A*31:01:02:01	HLA-C*07:04:01:01	HLA-B*15:18:01:02	HLA-DRB3*02:02:01:02	HLA-DRB1*12:01:01:03	HLA-DQA1*05:05:01:03/HLA-DQA1*05:05:01:05/HLA-DQA1*05:05:01:06	HLA-DQB1*03:01:01:01	HLA-DPA1*01:03:01:02	HLA-DPB1*04:02:01:02	1	0.001048	0	1	0	0	0	0	0	0	0	0	0	0
HLA-A*30:02:01:01	HLA-C*05:01:01:01	HLA-B*18:01:01:01	HLA-DRB5*01:01:01	HLA-DRB1*15:01:01:01/HLA-DRB1*15:01:01:02/HLA-DRB1*15:01:01:03	HLA-DQA1*01:02:01:01/HLA-DQA1*01:02:01:03/HLA-DQA1*01:02:01:05	HLA-DQB1*06:02:01	HLA-DPA1*01:03:01:01	HLA-DPB1*02:01:02/HLA-DPB1*02:01:19	1	0.001048	1	0	0	0	0	0	0	0	1	1	0	0.001048
HLA-A*30:01:01	HLA-C*06:02:01:01	HLA-B*13:02:01	HLA-DRB3*03:01:01	HLA-DRB1*13:02:01	HLA-DQA1*01:02:01:04/HLA-DQA1*01:02:01:06/HLA-DQA1*01:02:01:07	HLA-DQB1*06:09:01	HLA-DPA1*01:03:01:04	HLA-DPB1*04:01:01:01/HLA-DPB1*04:01:01:02	1	0.001048	0	1	0	0	0	0	0	0	0	0	0	0
HLA-A*31:01:02:01	HLA-C*02:02:02:01	HLA-B*40:02:01	HLA-DRB4*01:01:01:01	HLA-DRB1*07:01:01:01/HLA-DRB1*07:01:01:02	HLA-DQA1*02:01:01:01/HLA-DQA1*02:01:01:02	HLA-DQB1*02:02:01:01	HLA-DPA1*02:01:01:01	HLA-DPB1*11:01:01	1	0.001048	0	1	0	0	0	0	0	0	0	0	0	0
HLA-A*30:01:01	HLA-C*06:02:01:01	HLA-B*13:02:01	HLA-DRB3*01:01:02:01	HLA-DRB1*11:04:01	HLA-DQA1*05:05:01:01/HLA-DQA1*05:05:01:02/HLA-DQA1*05:05:01:04	HLA-DQB1*02:01:01	HLA-DPA1*02:01:01:01	HLA-DPB1*17:01	1	0.001048	0	1	0	0	0	0	0	0	0	0	0	0
HLA-A*11:01:01:01	HLA-C*03:04:01:01	HLA-B*15:07:01	HLA-DRB4*01:03:01:01/HLA-DRB4*01:03:01:03	HLA-DRB1*04:04:01	HLA-DQA1*03:01:01	HLA-DQB1*03:02:01	HLA-DPA1*01:03:01:02	HLA-DPB1*104:01	1	0.001048	1	0	0	0	0	0	0	0	1	1	0	0.001048
HLA-A*01:01:01:01	HLA-C*12:03:01:01	HLA-B*38:01:01	HLA-DRB3*01:01:02:01	HLA-DRB1*13:01:01:01/HLA-DRB1*13:01:01:02	HLA-DQA1*01:10	HLA-DQB1*06:03:01	HLA-DPA1*01:03:01:01	HLA-DPB1*02:01:02/HLA-DPB1*02:01:19	1	0.001048	1	0	0	0	0	0	0	0	1	1	0	0.001048
HLA-A*03:01:01:01	HLA-C*07:02:01:03	HLA-B*07:02:01	HLA-DRB4*01:01:01:01	HLA-DRB1*07:01:01:01/HLA-DRB1*07:01:01:02	HLA-DQA1*02:01:01:01/HLA-DQA1*02:01:01:02	HLA-DQB1*02:02:01:01	HLA-DPA1*02:02:02	HLA-DPB1*01:01:01	1	0.001048	0	1	0	0	0	0	0	0	0	0	0	0
HLA-A*01:01:01:01	HLA-C*07:01:01:01	HLA-B*08:01:01:01	HLA-DRB3*01:01:02:01	HLA-DRB1*03:01:01:01/HLA-DRB1*03:01:01:02	HLA-DQA1*05:01:01:02	HLA-DQB1*02:01:01	HLA-DPA1*01:03:01:02	HLA-DPB1*104:01	1	0.001048	1	0	0	0	0	0	0	0	1	1	0	0.001048
HLA-A*02:01:01:01	HLA-C*15:02:01:01	HLA-B*51:01:01:01	HLA-DRB3*02:02:01:02	HLA-DRB1*11:01:01:01	HLA-DQA1*05:05:01:01/HLA-DQA1*05:05:01:02/HLA-DQA1*05:05:01:04	HLA-DQB1*03:01:01:03	HLA-DPA1*01:03:01:03	HLA-DPB1*03:01:01	1	0.001048	0	1	0	0	0	0	0	0	0	0	0	0
HLA-A*02:01:01:01	HLA-C*04:01:01:06	HLA-B*51:01:01:01		HLA-DRB1*08:01:01	HLA-DQA1*04:01:01	HLA-DQB1*04:02:01	HLA-DPA1*01:03:01:03	HLA-DPB1*03:01:01	1	0.001048	0	1	0	0	0	0	0	0	0	0	0	0
HLA-A*01:01:01:01	HLA-C*06:02:01:01	HLA-B*57:01:01	HLA-DRB3*02:02:01:01	HLA-DRB1*14:54:01	HLA-DQA1*01:04:01:01/HLA-DQA1*01:04:01:02/HLA-DQA1*01:04:01:04	HLA-DQB1*05:03:01:01/HLA-DQB1*05:03:01:02	HLA-DPA1*02:01:01:02	HLA-DPB1*10:01:01	1	0.001048	1	0	0	0	0	0	0	0	1	1	0	0.001048
HLA-A*24:02:01:01	HLA-C*04:01:01:06	HLA-B*35:02:01	HLA-DRB3*02:02:01:02	HLA-DRB1*11:04:01	HLA-DQA1*05:05:01:01/HLA-DQA1*05:05:01:02/HLA-DQA1*05:05:01:04	HLA-DQB1*03:01:01:02	HLA-DPA1*01:03:01:05	HLA-DPB1*04:02:01:02	1	0.001048	0	1	0	0	0	0	0	0	0	0	0	0
HLA-A*68:02:01:01	HLA-C*08:02:01:01	HLA-B*14:02:01:01	HLA-DRB5*01:01:01	HLA-DRB1*15:01:01:01/HLA-DRB1*15:01:01:02/HLA-DRB1*15:01:01:03	HLA-DQA1*01:02:01:01/HLA-DQA1*01:02:01:03/HLA-DQA1*01:02:01:05	HLA-DQB1*06:02:01	HLA-DPA1*01:03:01:04	HLA-DPB1*04:01:01:01/HLA-DPB1*04:01:01:02	1	0.001048	1	0	0	0	0	0	0	0	1	1	0	0.001048
HLA-A*03:01:01:01	HLA-C*07:02:01:03	HLA-B*51:01:01:01	HLA-DRB5*01:01:01	HLA-DRB1*15:01:01:01/HLA-DRB1*15:01:01:02/HLA-DRB1*15:01:01:03	HLA-DQA1*01:02:01:01/HLA-DQA1*01:02:01:03/HLA-DQA1*01:02:01:05	HLA-DQB1*06:02:01	HLA-DPA1*01:03:01:02	HLA-DPB1*04:01:01:01/HLA-DPB1*04:01:01:02	1	0.001048	1	0	0	1	0.001048	0	1	0	1	1	0	0.001048
HLA-A*11:01:01:01	HLA-C*04:01:01:01	HLA-B*35:01:01:02	HLA-DRB3*02:02:01:02	HLA-DRB1*11:04:01	HLA-DQA1*05:05:01:01/HLA-DQA1*05:05:01:02/HLA-DQA1*05:05:01:04	HLA-DQB1*03:01:01:03	HLA-DPA1*01:03:01:05	HLA-DPB1*04:02:01:02	1	0.001048	0	1	0	0	0	0	0	0	0	0	0	0
HLA-A*25:01:01	HLA-C*12:03:01:01	HLA-B*18:01:01:02	HLA-DRB5*01:01:01	HLA-DRB1*15:01:01:01/HLA-DRB1*15:01:01:02/HLA-DRB1*15:01:01:03	HLA-DQA1*01:02:01:01/HLA-DQA1*01:02:01:03/HLA-DQA1*01:02:01:05	HLA-DQB1*06:02:01	HLA-DPA1*01:03:01:04	HLA-DPB1*23:01:01	1	0.001048	1	0	0	2	0.002096	2	0	0	3	3	0	0.003145
HLA-A*03:01:01:01	HLA-C*15:02:01:01	HLA-B*51:01:01:01	HLA-DRB3*01:01:02:01	HLA-DRB1*13:01:01:01/HLA-DRB1*13:01:01:02	HLA-DQA1*01:03:01:02/HLA-DQA1*01:03:01:06	HLA-DQB1*06:03:01	HLA-DPA1*01:03:01:01	HLA-DPB1*02:01:02/HLA-DPB1*02:01:19	1	0.001048	1	0	0	0	0	0	0	0	1	1	0	0.001048
HLA-A*03:01:01:01	HLA-C*08:02:01:01	HLA-B*14:02:01:01	HLA-DRB3*03:01:01	HLA-DRB1*13:02:01	HLA-DQA1*01:02:01:04/HLA-DQA1*01:02:01:06/HLA-DQA1*01:02:01:07	HLA-DQB1*06:09:01	HLA-DPA1*01:03:01:03	HLA-DPB1*06:01:01	1	0.001048	0	1	0	0	0	0	0	0	0	0	0	0
HLA-A*03:01:01:01	HLA-C*07:02:01:03	HLA-B*07:02:01	HLA-DRB3*01:01:02:02	HLA-DRB1*13:01:01:01/HLA-DRB1*13:01:01:02	HLA-DQA1*01:03:01:02/HLA-DQA1*01:03:01:06	HLA-DQB1*06:03:01	HLA-DPA1*01:03:01:01	HLA-DPB1*23:01:01	1	0.001048	0	1	0	0	0	0	0	0	0	0	0	0
HLA-A*01:01:01:01	HLA-C*06:02:01:01	HLA-B*18:01:01:02	HLA-DRB3*02:02:01:02	HLA-DRB1*11:04:01	HLA-DQA1*05:05:01:01/HLA-DQA1*05:05:01:02/HLA-DQA1*05:05:01:04	HLA-DQB1*03:01:01:03	HLA-DPA1*01:03:01:01	HLA-DPB1*23:01:01	1	0.001048	0	1	0	0	0	0	0	0	0	0	0	0
HLA-A*30:01:01	HLA-C*06:02:01:01	HLA-B*13:02:01	HLA-DRB4*01:03:01:01/HLA-DRB4*01:03:01:03	HLA-DRB1*07:01:01:01/HLA-DRB1*07:01:01:02	HLA-DQA1*02:01:01:01/HLA-DQA1*02:01:01:02	HLA-DQB1*02:02:01:01	HLA-DPA1*01:03:01:03	HLA-DPB1*04:01:01:01/HLA-DPB1*04:01:01:02	1	0.001048	1	0	0	0	0	0	0	0	1	1	0	0.001048
HLA-A*01:01:01:01	HLA-C*06:02:01:01	HLA-B*57:01:01	HLA-DRB5*01:01:01	HLA-DRB1*15:01:01:01/HLA-DRB1*15:01:01:02/HLA-DRB1*15:01:01:03	HLA-DQA1*01:02:01:01/HLA-DQA1*01:02:01:03/HLA-DQA1*01:02:01:05	HLA-DQB1*06:02:01	HLA-DPA1*01:03:01:01	HLA-DPB1*02:01:02/HLA-DPB1*02:01:19	1	0.001048	1	0	0	0	0	0	0	0	1	1	0	0.001048
HLA-A*02:17:02	HLA-C*07:01:02	HLA-B*15:17:01:01	HLA-DRB3*02:02:01:01	HLA-DRB1*03:01:01:01/HLA-DRB1*03:01:01:02	HLA-DQA1*05:01:01:03	HLA-DQB1*02:01:01	HLA-DPA1*02:01:01:02	HLA-DPB1*45:01	1	0.001048	1	0	0	0	0	0	0	0	1	1	0	0.001048
HLA-A*03:01:01:01	HLA-C*07:01:01:01	HLA-B*08:01:01:01	HLA-DRB3*01:01:02:01	HLA-DRB1*03:01:01:01/HLA-DRB1*03:01:01:02	HLA-DQA1*05:01:01:02	HLA-DQB1*02:01:01	HLA-DPA1*01:03:01:03	HLA-DPB1*03:01:01	1	0.001048	0	1	0	0	0	0	0	0	0	0	0	0
HLA-A*02:01:01:01	HLA-C*03:04:01:02	HLA-B*40:01:02	HLA-DRB3*03:01:01	HLA-DRB1*13:02:01	HLA-DQA1*01:02:01:04/HLA-DQA1*01:02:01:06/HLA-DQA1*01:02:01:07	HLA-DQB1*06:04:01	HLA-DPA1*01:03:01:02	HLA-DPB1*04:01:01:01/HLA-DPB1*04:01:01:02	1	0.001048	0	1	0	0	0	0	0	0	0	0	0	0
HLA-A*30:02:01:01	HLA-C*07:18	HLA-B*08:01:01:01	HLA-DRB3*02:02:01:01	HLA-DRB1*03:01:01:01/HLA-DRB1*03:01:01:02	HLA-DQA1*05:01:01:02	HLA-DQB1*02:01:01	HLA-DPA1*01:03:01:03	HLA-DPB1*03:01:01	1	0.001048	0	1	0	0	0	0	0	0	0	0	0	0
HLA-A*11:01:01:01	HLA-C*02:02:02:01	HLA-B*27:05:02		HLA-DRB1*01:01:01	HLA-DQA1*01:01:01:02/HLA-DQA1*01:01:01:03	HLA-DQB1*05:01:01:03	HLA-DPA1*01:03:01:02	HLA-DPB1*04:01:01:01/HLA-DPB1*04:01:01:02	1	0.001048	1	0	0	0	0	0	0	0	1	1	0	0.001048
HLA-A*23:01:01	HLA-C*05:01:01:01	HLA-B*18:01:01:01	HLA-DRB3*02:02:01:01	HLA-DRB1*03:01:01:01/HLA-DRB1*03:01:01:02	HLA-DQA1*05:01:01:01	HLA-DQB1*02:01:01	HLA-DPA1*01:03:01:03	HLA-DPB1*03:01:01	1	0.001048	0	1	0	0	0	0	0	0	0	0	0	0
HLA-A*01:01:01:01	HLA-C*06:02:01:01	HLA-B*37:01:01		HLA-DRB1*10:01:01:01	HLA-DQA1*01:05:01	HLA-DQB1*05:01:01:02	HLA-DPA1*01:03:01:02	HLA-DPB1*04:01:01:01/HLA-DPB1*04:01:01:02	1	0.001048	1	0	0	0	0	0	0	0	1	1	0	0.001048
HLA-A*02:01:01:01	HLA-C*16:02:01	HLA-B*51:01:01:01	HLA-DRB5*02:02	HLA-DRB1*16:01:01	HLA-DQA1*01:02:02	HLA-DQB1*05:02:01	HLA-DPA1*01:03:01:04	HLA-DPB1*04:01:01:01/HLA-DPB1*04:01:01:02	1	0.001048	0	1	0	0	0	0	0	0	0	0	0	0
HLA-A*02:01:01:01	HLA-C*14:02:01:01	HLA-B*51:01:01:01	HLA-DRB3*02:02:01:01	HLA-DRB1*14:54:01	HLA-DQA1*01:04:01:01/HLA-DQA1*01:04:01:02/HLA-DQA1*01:04:01:04	HLA-DQB1*05:03:01:01/HLA-DQB1*05:03:01:02	HLA-DPA1*01:03:01:04	HLA-DPB1*04:01:01:01/HLA-DPB1*04:01:01:02	1	0.001048	0	1	0	0	0	0	0	0	0	0	0	0
HLA-A*02:01:01:01	HLA-C*03:04:01:01	HLA-B*40:01:02		HLA-DRB1*08:01:01	HLA-DQA1*04:01:01	HLA-DQB1*04:02:01	HLA-DPA1*01:03:01:01	HLA-DPB1*02:01:02/HLA-DPB1*02:01:19	1	0.001048	1	0	0	0	0	0	0	0	1	1	0	0.001048
HLA-A*01:01:01:01	HLA-C*07:01:01:01	HLA-B*49:01:01	HLA-DRB3*03:01:01	HLA-DRB1*13:02:01	HLA-DQA1*01:02:01:04/HLA-DQA1*01:02:01:06/HLA-DQA1*01:02:01:07	HLA-DQB1*06:04:01	HLA-DPA1*01:03:01:04	HLA-DPB1*04:01:01:01/HLA-DPB1*04:01:01:02	1	0.001048	1	0	0	0	0	0	0	0	1	1	0	0.001048
HLA-A*03:01:01:01	HLA-C*07:01:01:01	HLA-B*18:01:01:02	HLA-DRB3*01:01:02:01	HLA-DRB1*13:01:01:01/HLA-DRB1*13:01:01:02	HLA-DQA1*01:03:01:02/HLA-DQA1*01:03:01:06	HLA-DQB1*06:03:01	HLA-DPA1*01:03:01:02	HLA-DPB1*04:01:01:01/HLA-DPB1*04:01:01:02	1	0.001048	0	1	0	0	0	0	0	0	0	0	0	0
HLA-A*01:01:01:01	HLA-C*07:01:01:01	HLA-B*08:01:01:01	HLA-DRB4*01:03:01:01/HLA-DRB4*01:03:01:03	HLA-DRB1*04:04:01	HLA-DQA1*03:01:01	HLA-DQB1*03:02:01	HLA-DPA1*01:03:01:03	HLA-DPB1*03:01:01	1	0.001048	1	0	0	1	0.001048	1	0	0	2	2	0	0.002096
HLA-A*02:01:01:01	HLA-C*05:01:01:02	HLA-B*44:02:01:01	HLA-DRB3*01:01:02:01	HLA-DRB1*13:01:01:01/HLA-DRB1*13:01:01:02	HLA-DQA1*01:03:01:02/HLA-DQA1*01:03:01:06	HLA-DQB1*06:03:01	HLA-DPA1*01:03:01:02	HLA-DPB1*04:01:01:01/HLA-DPB1*04:01:01:02	1	0.001048	1	0	0	0	0	0	0	0	1	1	0	0.001048
HLA-A*29:02:01:02	HLA-C*06:02:01:03	HLA-B*45:01:01	HLA-DRB4*01:03:01:01/HLA-DRB4*01:03:01:03	HLA-DRB1*04:01:01:01	HLA-DQA1*03:03:01:01	HLA-DQB1*03:01:01:01	HLA-DPA1*01:03:01:04	HLA-DPB1*04:01:01:01/HLA-DPB1*04:01:01:02	1	0.001048	1	0	0	0	0	0	0	0	1	1	0	0.001048
HLA-A*24:02:01:01	HLA-C*03:03:01:01	HLA-B*15:01:01:01	HLA-DRB4*01:03:01:01/HLA-DRB4*01:03:01:03	HLA-DRB1*07:01:01:01/HLA-DRB1*07:01:01:02	HLA-DQA1*02:01:01:01/HLA-DQA1*02:01:01:02	HLA-DQB1*02:02:01:01	HLA-DPA1*02:01:01:01	HLA-DPB1*17:01	1	0.001048	0	1	0	0	0	0	0	0	0	0	0	0
HLA-A*03:01:01:01	HLA-C*03:04:01:01	HLA-B*39:01:01:03	HLA-DRB5*02:02	HLA-DRB1*16:01:01	HLA-DQA1*01:02:02	HLA-DQB1*05:02:01	HLA-DPA1*01:03:01:02	HLA-DPB1*04:01:01:01/HLA-DPB1*04:01:01:02	1	0.001048	1	0	0	0	0	0	0	0	1	1	0	0.001048
HLA-A*68:01:01:02	HLA-C*04:01:01:01	HLA-B*35:03:01		HLA-DRB1*08:01:01	HLA-DQA1*04:01:01	HLA-DQB1*04:02:01	HLA-DPA1*01:03:01:03	HLA-DPB1*03:01:01	1	0.001048	0	1	0	1	0.001048	1	0	0	1	1	0	0.001048
HLA-A*24:02:01:05	HLA-C*08:02:01:01	HLA-B*14:02:01:01		HLA-DRB1*01:02:01	HLA-DQA1*01:01:02	HLA-DQB1*05:01:01:01	HLA-DPA1*01:03:01:02	HLA-DPB1*04:01:01:01/HLA-DPB1*04:01:01:02	1	0.001048	0	1	0	0	0	0	0	0	0	0	0	0
HLA-A*23:01:01	HLA-C*16:01:01:01	HLA-B*44:03:01:01	HLA-DRB4*01:03:01:01/HLA-DRB4*01:03:01:03	HLA-DRB1*07:01:01:01/HLA-DRB1*07:01:01:02	HLA-DQA1*02:01:01:01/HLA-DQA1*02:01:01:02	HLA-DQB1*02:02:01:01	HLA-DPA1*01:03:01:03	HLA-DPB1*03:01:01	1	0.001048	0	1	0	0	0	0	0	0	0	0	0	0
HLA-A*03:01:01:01	HLA-C*03:04:01:01	HLA-B*40:01:02	HLA-DRB3*01:01:02:01	HLA-DRB1*03:01:01:01/HLA-DRB1*03:01:01:02	HLA-DQA1*05:01:01:02	HLA-DQB1*02:01:01	HLA-DPA1*01:03:01:03	HLA-DPB1*03:01:01	1	0.001048	1	0	0	0	0	0	0	0	1	1	0	0.001048
HLA-A*26:01:01:01	HLA-C*06:02:01:01	HLA-B*13:02:01	HLA-DRB4*01:03:01:01/HLA-DRB4*01:03:01:03	HLA-DRB1*07:01:01:01/HLA-DRB1*07:01:01:02	HLA-DQA1*02:01:01:01/HLA-DQA1*02:01:01:02	HLA-DQB1*02:02:01:01	HLA-DPA1*01:03:01:03	HLA-DPB1*03:01:01	1	0.001048	1	0	0	0	0	0	0	0	1	1	0	0.001048
HLA-A*02:01:01:01	HLA-C*17:01:01:05	HLA-B*41:01:01	HLA-DRB4*01:01:01:01	HLA-DRB1*07:01:01:01/HLA-DRB1*07:01:01:02	HLA-DQA1*02:01:01:01/HLA-DQA1*02:01:01:02	HLA-DQB1*03:03:02:01	HLA-DPA1*01:03:01:01	HLA-DPB1*02:01:02/HLA-DPB1*02:01:19	1	0.001048	0	1	0	0	0	0	0	0	0	0	0	0
HLA-A*11:01:01:01	HLA-C*04:01:01:01	HLA-B*35:01:01:02		HLA-DRB1*01:01:01	HLA-DQA1*01:01:01:02/HLA-DQA1*01:01:01:03	HLA-DQB1*05:01:01:03	HLA-DPA1*01:03:01:05	HLA-DPB1*04:02:01:02	1	0.001048	0	1	0	3	0.003145	1	2	0	1	1	0	0.001048
HLA-A*66:01:01	HLA-C*17:03	HLA-B*50:02	HLA-DRB5*01:01:01	HLA-DRB1*15:01:01:01/HLA-DRB1*15:01:01:02/HLA-DRB1*15:01:01:03	HLA-DQA1*01:02:01:01/HLA-DQA1*01:02:01:03/HLA-DQA1*01:02:01:05	HLA-DQB1*06:02:01	HLA-DPA1*01:03:01:04	HLA-DPB1*04:01:01:01/HLA-DPB1*04:01:01:02	1	0.001048	1	0	0	0	0	0	0	0	1	1	0	0.001048
HLA-A*11:01:01:01	HLA-C*04:09N	HLA-B*44:03:01:01	HLA-DRB4*01:01:01:01	HLA-DRB1*07:01:01:01/HLA-DRB1*07:01:01:02	HLA-DQA1*02:01:01:01/HLA-DQA1*02:01:01:02	HLA-DQB1*02:02:01:01	HLA-DPA1*02:01:01:01	HLA-DPB1*11:01:01	1	0.001048	1	0	0	0	0	0	0	0	1	1	0	0.001048
HLA-A*02:01:01:01	HLA-C*07:01:01:01	HLA-B*51:01:01:01	HLA-DRB5*01:01:01	HLA-DRB1*15:01:01:01/HLA-DRB1*15:01:01:02/HLA-DRB1*15:01:01:03	HLA-DQA1*01:02:01:01/HLA-DQA1*01:02:01:03/HLA-DQA1*01:02:01:05	HLA-DQB1*06:02:01	HLA-DPA1*01:03:01:02	HLA-DPB1*04:01:01:01/HLA-DPB1*04:01:01:02	1	0.001048	1	0	0	0	0	0	0	0	1	1	0	0.001048
HLA-A*02:01:01:01	HLA-C*07:02:01:03	HLA-B*07:02:01	HLA-DRB5*01:01:01	HLA-DRB1*15:01:01:01/HLA-DRB1*15:01:01:02/HLA-DRB1*15:01:01:03	HLA-DQA1*01:02:01:01/HLA-DQA1*01:02:01:03/HLA-DQA1*01:02:01:05	HLA-DQB1*06:02:01	HLA-DPA1*01:03:01:05	HLA-DPB1*04:02:01:02	1	0.001048	1	0	0	1	0.001048	1	0	0	2	2	0	0.002096
HLA-A*01:01:01:01	HLA-C*05:01:01:02	HLA-B*44:02:01:01	HLA-DRB3*01:01:02:01	HLA-DRB1*13:01:01:01/HLA-DRB1*13:01:01:02	HLA-DQA1*01:03:01:02/HLA-DQA1*01:03:01:06	HLA-DQB1*06:03:01	HLA-DPA1*01:03:01:05	HLA-DPB1*04:02:01:02	1	0.001048	0	1	0	0	0	0	0	0	0	0	0	0
HLA-A*03:01:01:01	HLA-C*01:02:01	HLA-B*51:01:01:01	HLA-DRB5*01:01:01	HLA-DRB1*15:01:01:01/HLA-DRB1*15:01:01:02/HLA-DRB1*15:01:01:03	HLA-DQA1*01:02:01:01/HLA-DQA1*01:02:01:03/HLA-DQA1*01:02:01:05	HLA-DQB1*06:02:01	HLA-DPA1*02:06	HLA-DPB1*05:01:01	1	0.001048	1	0	0	0	0	0	0	0	1	1	0	0.001048
HLA-A*03:01:01:01	HLA-C*04:01:01:06	HLA-B*41:02:01	HLA-DRB3*02:02:01:02	HLA-DRB1*11:01:01:01	HLA-DQA1*05:05:01:01/HLA-DQA1*05:05:01:02/HLA-DQA1*05:05:01:04	HLA-DQB1*03:01:01:03	HLA-DPA1*01:03:01:04	HLA-DPB1*04:01:01:01/HLA-DPB1*04:01:01:02	1	0.001048	1	0	0	0	0	0	0	0	1	1	0	0.001048
HLA-A*25:01:01	HLA-C*12:03:01:01	HLA-B*18:01:01:02	HLA-DRB4*01:03:01:01/HLA-DRB4*01:03:01:03	HLA-DRB1*07:01:01:01/HLA-DRB1*07:01:01:02	HLA-DQA1*02:01:01:01/HLA-DQA1*02:01:01:02	HLA-DQB1*02:02:01:01	HLA-DPA1*02:01:01:02	HLA-DPB1*10:01:01	1	0.001048	0	1	0	0	0	0	0	0	0	0	0	0
HLA-A*26:01:01:01	HLA-C*08:02:01:02	HLA-B*14:01:01	HLA-DRB4*01:01:01:01	HLA-DRB1*07:01:01:01/HLA-DRB1*07:01:01:02	HLA-DQA1*02:01:01:01/HLA-DQA1*02:01:01:02	HLA-DQB1*02:02:01:01	HLA-DPA1*01:03:01:05	HLA-DPB1*04:02:01:01	1	0.001048	0	1	0	0	0	0	0	0	0	0	0	0
HLA-A*02:01:01:01	HLA-C*04:01:01:06	HLA-B*15:01:01:04	HLA-DRB3*02:02:01:02	HLA-DRB1*11:01:01:01	HLA-DQA1*05:05:01:01/HLA-DQA1*05:05:01:02/HLA-DQA1*05:05:01:04	HLA-DQB1*03:01:01:03	HLA-DPA1*02:01:01:01	HLA-DPB1*13:01:01/HLA-DPB1*107:01	1	0.001048	1	0	0	0	0	0	0	0	1	1	0	0.001048
HLA-A*03:01:01:01	HLA-C*12:03:01:01	HLA-B*18:01:01:02		HLA-DRB1*08:01:01	HLA-DQA1*04:01:01	HLA-DQB1*04:02:01	HLA-DPA1*01:03:01:02	HLA-DPB1*04:01:01:01/HLA-DPB1*04:01:01:02	1	0.001048	0	1	0	0	0	0	0	0	0	0	0	0
HLA-A*03:01:01:01	HLA-C*04:01:01:01	HLA-B*44:03:01:01	HLA-DRB4*01:01:01:01	HLA-DRB1*07:01:01:01/HLA-DRB1*07:01:01:02	HLA-DQA1*02:01:01:01/HLA-DQA1*02:01:01:02	HLA-DQB1*02:02:01:01	HLA-DPA1*01:03:01:04	HLA-DPB1*04:01:01:01/HLA-DPB1*04:01:01:02	1	0.001048	1	0	0	0	0	0	0	0	1	1	0	0.001048
HLA-A*02:01:01:01	HLA-C*07:02:01:03	HLA-B*07:02:01	HLA-DRB4*01:03:02	HLA-DRB1*04:04:01	HLA-DQA1*03:01:01	HLA-DQB1*03:02:01	HLA-DPA1*01:03:01:02	HLA-DPB1*04:01:01:01/HLA-DPB1*04:01:01:02	1	0.001048	1	0	0	0	0	0	0	0	1	1	0	0.001048
HLA-A*68:01:01:02	HLA-C*07:01:02	HLA-B*15:17:01:01	HLA-DRB3*02:02:01:02	HLA-DRB1*13:02:01	HLA-DQA1*01:02:01:04/HLA-DQA1*01:02:01:06/HLA-DQA1*01:02:01:07	HLA-DQB1*06:04:01	HLA-DPA1*01:03:01:02	HLA-DPB1*04:01:01:01/HLA-DPB1*04:01:01:02	1	0.001048	0	1	0	0	0	0	0	0	0	0	0	0
HLA-A*32:01:01	HLA-C*07:01:01:01	HLA-B*35:03:01	HLA-DRB3*02:02:01:02	HLA-DRB1*11:01:01:01	HLA-DQA1*05:05:01:01/HLA-DQA1*05:05:01:02/HLA-DQA1*05:05:01:04	HLA-DQB1*03:01:01:03	HLA-DPA1*01:03:01:04	HLA-DPB1*04:01:01:01/HLA-DPB1*04:01:01:02	1	0.001048	1	0	0	0	0	0	0	0	1	1	0	0.001048
HLA-A*30:02:01:01	HLA-C*05:01:05	HLA-B*18:01:01:01	HLA-DRB3*02:02:01:02	HLA-DRB1*11:04:01	HLA-DQA1*05:05:01:01/HLA-DQA1*05:05:01:02/HLA-DQA1*05:05:01:04	HLA-DQB1*03:01:01:03	HLA-DPA1*01:03:01:04	HLA-DPB1*04:02:01:01	1	0.001048	0	1	0	0	0	0	0	0	0	0	0	0
HLA-A*26:01:01:01	HLA-C*03:03:01:01	HLA-B*55:01:01	HLA-DRB3*02:02:01:01	HLA-DRB1*14:54:01	HLA-DQA1*01:04:01:01/HLA-DQA1*01:04:01:02/HLA-DQA1*01:04:01:04	HLA-DQB1*05:03:01:01/HLA-DQB1*05:03:01:02	HLA-DPA1*01:03:01:02	HLA-DPB1*04:01:01:01/HLA-DPB1*04:01:01:02	1	0.001048	1	0	0	0	0	0	0	0	1	1	0	0.001048
HLA-A*24:02:01:01	HLA-C*07:02:01:03	HLA-B*07:02:01	HLA-DRB4*01:03:01:01/HLA-DRB4*01:03:01:03	HLA-DRB1*04:04:01	HLA-DQA1*03:01:01	HLA-DQB1*03:02:01	HLA-DPA1*01:03:01:03	HLA-DPB1*03:01:01	1	0.001048	1	0	0	0	0	0	0	0	1	1	0	0.001048
HLA-A*25:01:01	HLA-C*12:03:01:01	HLA-B*39:01:01:03	HLA-DRB3*02:02:01:02	HLA-DRB1*11:01:01:01	HLA-DQA1*05:05:01:01/HLA-DQA1*05:05:01:02/HLA-DQA1*05:05:01:04	HLA-DQB1*03:01:01:03	HLA-DPA1*01:03:01:01	HLA-DPB1*02:01:02/HLA-DPB1*02:01:19	1	0.001048	0	1	0	0	0	0	0	0	0	0	0	0
HLA-A*02:01:01:01	HLA-C*07:01:01:01	HLA-B*18:01:01:02	HLA-DRB3*02:02:01:02	HLA-DRB1*11:04:01	HLA-DQA1*05:05:01:01/HLA-DQA1*05:05:01:02/HLA-DQA1*05:05:01:04	HLA-DQB1*03:01:01:03	HLA-DPA1*01:03:01:05	HLA-DPB1*04:02:01:01	1	0.001048	1	0	0	2	0.002096	2	0	0	3	3	0	0.003145
HLA-A*02:01:01:01	HLA-C*05:01:01:02	HLA-B*44:02:01:01	HLA-DRB5*01:01:01	HLA-DRB1*15:01:01:01/HLA-DRB1*15:01:01:02/HLA-DRB1*15:01:01:03	HLA-DQA1*01:02:01:01/HLA-DQA1*01:02:01:03/HLA-DQA1*01:02:01:05	HLA-DQB1*06:02:01	HLA-DPA1*01:03:01:03	HLA-DPB1*03:01:01	1	0.001048	1	0	0	0	0	0	0	0	1	1	0	0.001048
HLA-A*01:01:01:01	HLA-C*01:02:01	HLA-B*51:01:01:01	HLA-DRB3*02:02:01:02	HLA-DRB1*11:01:01:01	HLA-DQA1*05:05:01:01/HLA-DQA1*05:05:01:02/HLA-DQA1*05:05:01:04	HLA-DQB1*03:01:01:03	HLA-DPA1*01:03:01:02	HLA-DPB1*04:01:01:01/HLA-DPB1*04:01:01:02	1	0.001048	1	0	0	0	0	0	0	0	1	1	0	0.001048
HLA-A*32:01:01	HLA-C*05:01:01:02	HLA-B*44:02:01:01		HLA-DRB1*01:01:01	HLA-DQA1*01:01:01:02/HLA-DQA1*01:01:01:03	HLA-DQB1*05:01:01:03	HLA-DPA1*01:03:01:05	HLA-DPB1*04:02:01:02	1	0.001048	0	1	0	0	0	0	0	0	0	0	0	0
HLA-A*26:01:01:01	HLA-C*12:03:01:01	HLA-B*18:01:01:02	HLA-DRB4*01:03:01:01/HLA-DRB4*01:03:01:03	HLA-DRB1*07:01:01:01/HLA-DRB1*07:01:01:02	HLA-DQA1*02:01:01:01/HLA-DQA1*02:01:01:02	HLA-DQB1*02:02:01:01	HLA-DPA1*01:03:01:03	HLA-DPB1*06:01:01	1	0.001048	1	0	0	0	0	0	0	0	1	1	0	0.001048
HLA-A*31:01:02:01	HLA-C*07:02:01:03	HLA-B*07:02:01	HLA-DRB3*02:02:01:02	HLA-DRB1*11:01:01:01	HLA-DQA1*05:05:01:01/HLA-DQA1*05:05:01:02/HLA-DQA1*05:05:01:04	HLA-DQB1*03:01:01:03	HLA-DPA1*01:03:01:02	HLA-DPB1*04:01:01:01/HLA-DPB1*04:01:01:02	1	0.001048	1	0	0	0	0	0	0	0	1	1	0	0.001048
HLA-A*03:01:01:01	HLA-C*03:04:01:01	HLA-B*40:01:02		HLA-DRB1*01:01:01	HLA-DQA1*01:01:01:02/HLA-DQA1*01:01:01:03	HLA-DQB1*05:01:01:03	HLA-DPA1*01:03:01:05	HLA-DPB1*04:02:01:02	1	0.001048	1	0	0	0	0	0	0	0	1	1	0	0.001048
HLA-A*02:01:01:01	HLA-C*08:02:01:01	HLA-B*14:02:01:01	HLA-DRB4*01:01:01:01	HLA-DRB1*07:01:01:01/HLA-DRB1*07:01:01:02	HLA-DQA1*02:01:01:01/HLA-DQA1*02:01:01:02	HLA-DQB1*02:02:01:01	HLA-DPA1*01:04	HLA-DPB1*15:01:01	1	0.001048	0	1	0	1	0.001048	1	0	0	1	1	0	0.001048
HLA-A*03:01:01:01	HLA-C*07:02:01:03	HLA-B*07:02:01	HLA-DRB4*01:03:01:01/HLA-DRB4*01:03:01:03	HLA-DRB1*04:07:01	HLA-DQA1*03:03:01:01	HLA-DQB1*03:01:01:01	HLA-DPA1*01:03:01:03	HLA-DPB1*03:01:01	1	0.001048	0	1	0	0	0	0	0	0	0	0	0	0
HLA-A*03:01:01:01	HLA-C*03:03:01:01	HLA-B*55:01:01	HLA-DRB3*01:01:02:01	HLA-DRB1*03:01:01:01/HLA-DRB1*03:01:01:02	HLA-DQA1*05:01:01:01	HLA-DQB1*02:01:01	HLA-DPA1*01:03:01:02	HLA-DPB1*04:01:01:01/HLA-DPB1*04:01:01:02	1	0.001048	0	1	0	0	0	0	0	0	0	0	0	0
HLA-A*03:01:01:01	HLA-C*03:04:01:01	HLA-B*40:01:02	HLA-DRB3*02:02:01:02	HLA-DRB1*13:01:01:01/HLA-DRB1*13:01:01:02	HLA-DQA1*01:03:01:02/HLA-DQA1*01:03:01:06	HLA-DQB1*06:03:01	HLA-DPA1*01:03:01:05	HLA-DPB1*04:02:01:01	1	0.001048	0	1	0	0	0	0	0	0	0	0	0	0
HLA-A*23:01:01	HLA-C*06:02:01:03	HLA-B*45:01:01	HLA-DRB4*01:01:01:01	HLA-DRB1*04:03:01	HLA-DQA1*03:01:01	HLA-DQB1*03:02:01	HLA-DPA1*01:03:01:04	HLA-DPB1*04:01:01:01/HLA-DPB1*04:01:01:02	1	0.001048	0	1	0	0	0	0	0	0	0	0	0	0
HLA-A*68:01:01:02	HLA-C*15:02:01:01	HLA-B*35:08:01	HLA-DRB3*02:02:01:01	HLA-DRB1*03:01:01:01/HLA-DRB1*03:01:01:02	HLA-DQA1*05:01:01:02	HLA-DQB1*02:01:01	HLA-DPA1*01:03:01:04	HLA-DPB1*04:01:01:01/HLA-DPB1*04:01:01:02	1	0.001048	0	1	0	0	0	0	0	0	0	0	0	0
HLA-A*32:01:01	HLA-C*16:01:01:01	HLA-B*44:03:01:01	HLA-DRB5*01:01:01	HLA-DRB1*15:01:01:01/HLA-DRB1*15:01:01:02/HLA-DRB1*15:01:01:03	HLA-DQA1*01:02:01:01/HLA-DQA1*01:02:01:03/HLA-DQA1*01:02:01:05	HLA-DQB1*06:02:01	HLA-DPA1*01:03:01:04	HLA-DPB1*02:01:02/HLA-DPB1*02:01:19	1	0.001048	1	0	0	0	0	0	0	0	1	1	0	0.001048
HLA-A*02:01:01:01	HLA-C*06:02:01:01	HLA-B*57:01:01	HLA-DRB4*01:03:01:02N	HLA-DRB1*07:01:01:01/HLA-DRB1*07:01:01:02	HLA-DQA1*02:01:01:01/HLA-DQA1*02:01:01:02	HLA-DQB1*03:03:02:01	HLA-DPA1*02:01:04	HLA-DPB1*13:01:01/HLA-DPB1*107:01	1	0.001048	1	0	0	0	0	0	0	0	1	1	0	0.001048
HLA-A*02:01:01:01	HLA-C*05:01:01:02	HLA-B*44:02:01:01	HLA-DRB3*02:02:01:02	HLA-DRB1*11:04:01	HLA-DQA1*05:05:01:01/HLA-DQA1*05:05:01:02/HLA-DQA1*05:05:01:04	HLA-DQB1*03:01:01:02	HLA-DPA1*01:03:01:04	HLA-DPB1*04:01:01:01/HLA-DPB1*04:01:01:02	1	0.001048	0	1	0	0	0	0	0	0	0	0	0	0
HLA-A*01:01:01:01	HLA-C*07:04:01:01	HLA-B*15:18:01:02	HLA-DRB3*02:02:01:02	HLA-DRB1*11:01:01:01	HLA-DQA1*05:05:01:01/HLA-DQA1*05:05:01:02/HLA-DQA1*05:05:01:04	HLA-DQB1*03:01:01:03	HLA-DPA1*01:03:01:05	HLA-DPB1*04:02:01:02	1	0.001048	1	0	0	0	0	0	0	0	1	1	0	0.001048
HLA-A*03:01:01:01	HLA-C*07:02:01:03	HLA-B*07:02:01	HLA-DRB4*01:03:01:01/HLA-DRB4*01:03:01:03	HLA-DRB1*04:03:01	HLA-DQA1*03:01:01	HLA-DQB1*03:02:01	HLA-DPA1*01:03:01:01	HLA-DPB1*02:01:02/HLA-DPB1*02:01:19	1	0.001048	0	1	0	0	0	0	0	0	0	0	0	0
HLA-A*11:01:01:01	HLA-C*07:01:01:01	HLA-B*08:01:01:01		HLA-DRB1*01:01:01	HLA-DQA1*01:01:01:02/HLA-DQA1*01:01:01:03	HLA-DQB1*05:01:01:03	HLA-DPA1*01:03:01:02	HLA-DPB1*04:01:01:01/HLA-DPB1*04:01:01:02	1	0.001048	1	0	0	0	0	0	0	0	1	1	0	0.001048
HLA-A*30:02:01:01	HLA-C*05:01:01:01	HLA-B*18:01:01:01	HLA-DRB3*02:02:01:01	HLA-DRB1*03:01:01:01/HLA-DRB1*03:01:01:02	HLA-DQA1*05:01:01:01	HLA-DQB1*02:01:01	HLA-DPA1*01:03:01:02	HLA-DPB1*104:01	1	0.001048	0	1	0	0	0	0	0	0	0	0	0	0
HLA-A*02:01:01:01	HLA-C*01:02:01	HLA-B*56:01:01:02		HLA-DRB1*01:01:01	HLA-DQA1*01:01:01:02/HLA-DQA1*01:01:01:03	HLA-DQB1*05:01:01:03	HLA-DPA1*01:03:01:03	HLA-DPB1*06:01:01	1	0.001048	0	1	0	0	0	0	0	0	0	0	0	0
HLA-A*30:04:01	HLA-C*08:02:01:02	HLA-B*14:01:01	HLA-DRB4*01:03:01:01/HLA-DRB4*01:03:01:03	HLA-DRB1*04:04:01	HLA-DQA1*03:03:01:01	HLA-DQB1*04:02:01	HLA-DPA1*01:03:01:05	HLA-DPB1*04:02:01:02	1	0.001048	0	1	0	0	0	0	0	0	0	0	0	0
HLA-A*26:01:01:01	HLA-C*04:01:01:06	HLA-B*35:01:01:02	HLA-DRB4*01:03:01:01/HLA-DRB4*01:03:01:03	HLA-DRB1*04:02:01	HLA-DQA1*03:01:01	HLA-DQB1*03:02:01	HLA-DPA1*01:03:01:02	HLA-DPB1*04:01:01:01/HLA-DPB1*04:01:01:02	1	0.001048	1	0	0	0	0	0	0	0	1	1	0	0.001048
HLA-A*24:02:01:04	HLA-C*12:03:01:01	HLA-B*35:03:01	HLA-DRB3*02:02:01:02	HLA-DRB1*13:01:01:01/HLA-DRB1*13:01:01:02	HLA-DQA1*01:03:01:02/HLA-DQA1*01:03:01:06	HLA-DQB1*06:03:01	HLA-DPA1*02:02:01	HLA-DPB1*19:01	1	0.001048	1	0	0	0	0	0	0	0	1	1	0	0.001048
HLA-A*24:02:01:01	HLA-C*07:02:01:01	HLA-B*39:06:02	HLA-DRB4*01:03:01:01/HLA-DRB4*01:03:01:03	HLA-DRB1*04:01:01:01	HLA-DQA1*03:03:01:01	HLA-DQB1*03:01:01:01	HLA-DPA1*01:03:01:03	HLA-DPB1*03:01:01	1	0.001048	1	0	0	0	0	0	0	0	1	1	0	0.001048
HLA-A*02:01:01:01	HLA-C*03:04:01:01	HLA-B*40:01:02	HLA-DRB3*03:01:01	HLA-DRB1*13:02:01	HLA-DQA1*01:02:01:04/HLA-DQA1*01:02:01:06/HLA-DQA1*01:02:01:07	HLA-DQB1*06:04:01	HLA-DPA1*01:03:01:04	HLA-DPB1*04:01:01:01/HLA-DPB1*04:01:01:02	1	0.001048	1	0	0	1	0.001048	0	1	0	1	1	0	0.001048
HLA-A*02:01:01:01	HLA-C*07:02:01:03	HLA-B*07:02:01	HLA-DRB5*01:01:01	HLA-DRB1*15:01:01:01/HLA-DRB1*15:01:01:02/HLA-DRB1*15:01:01:03	HLA-DQA1*01:02:01:01/HLA-DQA1*01:02:01:03/HLA-DQA1*01:02:01:05	HLA-DQB1*06:02:01	HLA-DPA1*01:03:01:01	HLA-DPB1*04:01:01:01/HLA-DPB1*04:01:01:02	1	0.001048	1	0	0	1	0.001048	1	0	0	2	2	0	0.002096
HLA-A*03:01:01:01	HLA-C*15:02:01:01	HLA-B*40:02:01	HLA-DRB3*02:02:01:02	HLA-DRB1*11:04:01	HLA-DQA1*05:05:01:01/HLA-DQA1*05:05:01:02/HLA-DQA1*05:05:01:04	HLA-DQB1*03:01:01:02	HLA-DPA1*01:03:01:04	HLA-DPB1*04:01:01:01/HLA-DPB1*04:01:01:02	1	0.001048	0	1	0	0	0	0	0	0	0	0	0	0
HLA-A*02:01:01:01	HLA-C*05:01:01:02	HLA-B*44:02:01:01		HLA-DRB1*01:01:01	HLA-DQA1*01:01:01:02/HLA-DQA1*01:01:01:03	HLA-DQB1*05:01:01:03	HLA-DPA1*01:03:01:05	HLA-DPB1*04:02:01:02	1	0.001048	0	1	0	0	0	0	0	0	0	0	0	0
HLA-A*25:01:01	HLA-C*03:03:01:01	HLA-B*15:01:01:01	HLA-DRB3*02:02:01:02	HLA-DRB1*11:01:01:01	HLA-DQA1*05:05:01:01/HLA-DQA1*05:05:01:02/HLA-DQA1*05:05:01:04	HLA-DQB1*03:01:01:03	HLA-DPA1*01:03:01:02	HLA-DPB1*04:01:01:01/HLA-DPB1*04:01:01:02	1	0.001048	0	1	0	0	0	0	0	0	0	0	0	0
HLA-A*30:01:01	HLA-C*06:02:01:01	HLA-B*13:02:01	HLA-DRB4*01:03:01:01/HLA-DRB4*01:03:01:03	HLA-DRB1*07:01:01:01/HLA-DRB1*07:01:01:02	HLA-DQA1*02:01:01:01/HLA-DQA1*02:01:01:02	HLA-DQB1*02:02:01:01	HLA-DPA1*01:03:01:04	HLA-DPB1*04:01:01:01/HLA-DPB1*04:01:01:02	1	0.001048	0	1	0	0	0	0	0	0	0	0	0	0
HLA-A*68:01:02:01	HLA-C*07:01:01:01	HLA-B*08:01:01:01	HLA-DRB3*01:01:02:01	HLA-DRB1*03:01:01:01/HLA-DRB1*03:01:01:02	HLA-DQA1*05:01:01:02	HLA-DQB1*02:01:01	HLA-DPA1*01:03:01:02	HLA-DPB1*04:01:01:01/HLA-DPB1*04:01:01:02	1	0.001048	0	1	0	0	0	0	0	0	0	0	0	0
HLA-A*11:01:01:01	HLA-C*06:02:01:01	HLA-B*37:01:01	HLA-DRB5*01:01:01	HLA-DRB1*15:01:01:01/HLA-DRB1*15:01:01:02/HLA-DRB1*15:01:01:03	HLA-DQA1*01:02:01:01/HLA-DQA1*01:02:01:03/HLA-DQA1*01:02:01:05	HLA-DQB1*06:02:01	HLA-DPA1*01:03:01:04	HLA-DPB1*04:01:01:01/HLA-DPB1*04:01:01:02	1	0.001048	1	0	0	0	0	0	0	0	1	1	0	0.001048
HLA-A*02:01:01:01	HLA-C*07:04:01:01	HLA-B*44:27:01	HLA-DRB5*02:02	HLA-DRB1*16:01:01	HLA-DQA1*01:02:02	HLA-DQB1*05:02:01	HLA-DPA1*01:03:01:04	HLA-DPB1*04:01:01:01/HLA-DPB1*04:01:01:02	1	0.001048	1	0	0	0	0	0	0	0	1	1	0	0.001048
HLA-A*24:02:01:01	HLA-C*04:01:01:01	HLA-B*35:01:01:02		HLA-DRB1*08:03:02	HLA-DQA1*06:01:01	HLA-DQB1*03:01:01:03	HLA-DPA1*01:03:01:02	HLA-DPB1*04:01:01:01/HLA-DPB1*04:01:01:02	1	0.001048	0	1	0	0	0	0	0	0	0	0	0	0
HLA-A*31:01:02:01	HLA-C*15:02:01:01	HLA-B*51:51	HLA-DRB5*01:01:01	HLA-DRB1*15:01:01:01/HLA-DRB1*15:01:01:02/HLA-DRB1*15:01:01:03	HLA-DQA1*01:02:01:01/HLA-DQA1*01:02:01:03/HLA-DQA1*01:02:01:05	HLA-DQB1*06:02:01	HLA-DPA1*01:03:01:04	HLA-DPB1*04:01:01:01/HLA-DPB1*04:01:01:02	1	0.001048	0	1	0	0	0	0	0	0	0	0	0	0
HLA-A*03:01:01:01	HLA-C*04:01:01:05	HLA-B*35:01:01:02		HLA-DRB1*01:03	HLA-DQA1*01:01:01:02/HLA-DQA1*01:01:01:03	HLA-DQB1*05:01:01:03	HLA-DPA1*01:03:01:02	HLA-DPB1*04:01:01:01/HLA-DPB1*04:01:01:02	1	0.001048	1	0	0	0	0	0	0	0	1	1	0	0.001048
HLA-A*11:01:01:01	HLA-C*12:02:02	HLA-B*52:01:01:02	HLA-DRB5*01:02	HLA-DRB1*15:02:01:02	HLA-DQA1*01:03:01:01	HLA-DQB1*06:01:01	HLA-DPA1*02:02:01	HLA-DPB1*398:01	1	0.001048	0	1	0	0	0	0	0	0	0	0	0	0
HLA-A*02:01:01:01	HLA-C*03:04:01:01	HLA-B*40:01:02		HLA-DRB1*08:01:01	HLA-DQA1*04:01:01	HLA-DQB1*04:02:01	HLA-DPA1*01:03:01:03	HLA-DPB1*03:01:01	1	0.001048	1	0	0	0	0	0	0	0	1	1	0	0.001048
HLA-A*03:01:01:01	HLA-C*02:02:02:01	HLA-B*35:01:01:02	HLA-DRB3*02:02:01:02	HLA-DRB1*11:01:01:01	HLA-DQA1*05:05:01:01/HLA-DQA1*05:05:01:02/HLA-DQA1*05:05:01:04	HLA-DQB1*03:01:01:03	HLA-DPA1*01:03:01:03	HLA-DPB1*03:01:01	1	0.001048	1	0	0	0	0	0	0	0	1	1	0	0.001048
HLA-A*03:01:01:01	HLA-C*03:03:01:01	HLA-B*15:01:01:01	HLA-DRB5*01:01:01	HLA-DRB1*15:01:01:01/HLA-DRB1*15:01:01:02/HLA-DRB1*15:01:01:03	HLA-DQA1*01:02:01:01/HLA-DQA1*01:02:01:03/HLA-DQA1*01:02:01:05	HLA-DQB1*06:02:01	HLA-DPA1*01:03:01:04	HLA-DPB1*04:01:01:01/HLA-DPB1*04:01:01:02	1	0.001048	1	0	0	0	0	0	0	0	1	1	0	0.001048
HLA-A*03:01:01:01	HLA-C*08:02:01:01	HLA-B*14:02:01:01	HLA-DRB5*01:01:01	HLA-DRB1*15:01:01:01/HLA-DRB1*15:01:01:02/HLA-DRB1*15:01:01:03	HLA-DQA1*01:02:01:01/HLA-DQA1*01:02:01:03/HLA-DQA1*01:02:01:05	HLA-DQB1*06:02:01	HLA-DPA1*01:03:01:05	HLA-DPB1*04:02:01:01	1	0.001048	1	0	0	0	0	0	0	0	1	1	0	0.001048
HLA-A*02:01:01:01	HLA-C*07:02:01:03	HLA-B*07:02:01	HLA-DRB5*01:01:01	HLA-DRB1*15:01:01:01/HLA-DRB1*15:01:01:02/HLA-DRB1*15:01:01:03	HLA-DQA1*01:02:01:01/HLA-DQA1*01:02:01:03/HLA-DQA1*01:02:01:05	HLA-DQB1*06:02:01	HLA-DPA1*01:03:01:01	HLA-DPB1*16:01:01	1	0.001048	1	0	0	0	0	0	0	0	1	1	0	0.001048
HLA-A*25:01:01	HLA-C*07:04:01:01	HLA-B*44:02:01:03	HLA-DRB3*02:02:01:02	HLA-DRB1*11:01:01:01	HLA-DQA1*05:05:01:01/HLA-DQA1*05:05:01:02/HLA-DQA1*05:05:01:04	HLA-DQB1*03:01:01:03	HLA-DPA1*01:03:01:03	HLA-DPB1*06:01:01	1	0.001048	0	1	0	0	0	0	0	0	0	0	0	0
HLA-A*02:01:01:01	HLA-C*07:02:01:01	HLA-B*39:01:01:03	HLA-DRB5*02:02	HLA-DRB1*16:01:01	HLA-DQA1*01:02:02	HLA-DQB1*05:02:01	HLA-DPA1*01:03:01:05	HLA-DPB1*04:02:01:02	1	0.001048	0	1	0	0	0	0	0	0	0	0	0	0
HLA-A*25:01:01	HLA-C*12:03:01:01	HLA-B*18:01:01:02	HLA-DRB5*01:01:01	HLA-DRB1*15:01:01:01/HLA-DRB1*15:01:01:02/HLA-DRB1*15:01:01:03	HLA-DQA1*01:02:01:01/HLA-DQA1*01:02:01:03/HLA-DQA1*01:02:01:05	HLA-DQB1*06:02:01	HLA-DPA1*01:03:01:05	HLA-DPB1*04:02:01:02	1	0.001048	1	0	0	0	0	0	0	0	1	1	0	0.001048
HLA-A*31:01:02:01	HLA-C*16:01:01:01	HLA-B*44:03:01:01	HLA-DRB4*01:01:01:01	HLA-DRB1*07:01:01:01/HLA-DRB1*07:01:01:02	HLA-DQA1*02:01:01:01/HLA-DQA1*02:01:01:02	HLA-DQB1*02:02:01:01	HLA-DPA1*01:03:01:02	HLA-DPB1*04:01:01:01/HLA-DPB1*04:01:01:02	1	0.001048	1	0	0	0	0	0	0	0	1	1	0	0.001048
HLA-A*29:01:01:01	HLA-C*15:05:02	HLA-B*07:05:01:01		HLA-DRB1*10:01:01:01	HLA-DQA1*01:05:01	HLA-DQB1*05:01:01:02	HLA-DPA1*01:03:01:01	HLA-DPB1*02:01:02/HLA-DPB1*02:01:19	1	0.001048	1	0	0	0	0	0	0	0	1	1	0	0.001048
HLA-A*33:03:01	HLA-C*07:02:01:03	HLA-B*07:02:01	HLA-DRB3*02:02:01:02	HLA-DRB1*13:01:01:01/HLA-DRB1*13:01:01:02	HLA-DQA1*01:03:01:02/HLA-DQA1*01:03:01:06	HLA-DQB1*06:03:01	HLA-DPA1*01:03:01:04	HLA-DPB1*04:01:01:01/HLA-DPB1*04:01:01:02	1	0.001048	0	1	0	0	0	0	0	0	0	0	0	0
HLA-A*24:02:01:01	HLA-C*16:01:01:01	HLA-B*44:03:01:01	HLA-DRB4*01:01:01:01	HLA-DRB1*07:01:01:01/HLA-DRB1*07:01:01:02	HLA-DQA1*02:01:01:01/HLA-DQA1*02:01:01:02	HLA-DQB1*02:02:01:01	HLA-DPA1*02:01:04	HLA-DPB1*13:01:01/HLA-DPB1*107:01	1	0.001048	0	1	0	0	0	0	0	0	0	0	0	0
HLA-A*32:01:01	HLA-C*04:01:01:06	HLA-B*15:01:01:04	HLA-DRB5*01:01:01	HLA-DRB1*15:01:01:01/HLA-DRB1*15:01:01:02/HLA-DRB1*15:01:01:03	HLA-DQA1*01:02:01:01/HLA-DQA1*01:02:01:03/HLA-DQA1*01:02:01:05	HLA-DQB1*06:02:01	HLA-DPA1*01:03:01:03	HLA-DPB1*03:01:01	1	0.001048	1	0	0	0	0	0	0	0	1	1	0	0.001048
HLA-A*11:01:01:01	HLA-C*04:01:01:05	HLA-B*35:01:01:02		HLA-DRB1*01:03	HLA-DQA1*01:01:01:02/HLA-DQA1*01:01:01:03	HLA-DQB1*05:01:01:03	HLA-DPA1*01:03:01:04	HLA-DPB1*04:01:01:01/HLA-DPB1*04:01:01:02	1	0.001048	0	1	0	0	0	0	0	0	0	0	0	0
HLA-A*23:01:01	HLA-C*04:01:01:01	HLA-B*35:01:01:02	HLA-DRB4*01:03:01:01/HLA-DRB4*01:03:01:03	HLA-DRB1*04:04:01	HLA-DQA1*03:03:01:01	HLA-DQB1*02:02:01:01	HLA-DPA1*01:03:01:05	HLA-DPB1*04:02:01:02	1	0.001048	0	1	0	0	0	0	0	0	0	0	0	0
HLA-A*02:01:01:01	HLA-C*14:02:01:01	HLA-B*51:01:01:01	HLA-DRB5*01:01:01	HLA-DRB1*15:01:01:01/HLA-DRB1*15:01:01:02/HLA-DRB1*15:01:01:03	HLA-DQA1*01:02:01:01/HLA-DQA1*01:02:01:03/HLA-DQA1*01:02:01:05	HLA-DQB1*06:02:01	HLA-DPA1*02:06	HLA-DPB1*05:01:01	1	0.001048	0	1	0	0	0	0	0	0	0	0	0	0
HLA-A*03:01:01:01	HLA-C*03:03:01:01	HLA-B*15:01:01:01	HLA-DRB4*01:03:01:01/HLA-DRB4*01:03:01:03	HLA-DRB1*04:04:01	HLA-DQA1*03:01:01	HLA-DQB1*03:02:01	HLA-DPA1*01:03:01:05	HLA-DPB1*04:02:01:02	1	0.001048	1	0	0	0	0	0	0	0	1	1	0	0.001048
HLA-A*02:01:01:01	HLA-C*06:02:01:01	HLA-B*37:01:01		HLA-DRB1*01:01:01	HLA-DQA1*01:01:01:02/HLA-DQA1*01:01:01:03	HLA-DQB1*05:01:01:03	HLA-DPA1*01:03:01:03	HLA-DPB1*03:01:01	1	0.001048	0	1	0	0	0	0	0	0	0	0	0	0
HLA-A*01:01:01:01	HLA-C*07:18	HLA-B*58:01:01:01	HLA-DRB4*01:01:01:01	HLA-DRB1*07:01:01:01/HLA-DRB1*07:01:01:02	HLA-DQA1*02:01:01:01/HLA-DQA1*02:01:01:02	HLA-DQB1*02:02:01:01	HLA-DPA1*02:01:01:01	HLA-DPB1*17:01	1	0.001048	0	1	0	1	0.001048	1	0	0	1	1	0	0.001048
HLA-A*24:02:01:05	HLA-C*16:02:01	HLA-B*51:08:01	HLA-DRB3*01:01:02:01	HLA-DRB1*03:01:01:01/HLA-DRB1*03:01:01:02	HLA-DQA1*05:01:01:02	HLA-DQB1*02:01:01	HLA-DPA1*01:03:01:01	HLA-DPB1*02:01:02/HLA-DPB1*02:01:19	1	0.001048	1	0	0	0	0	0	0	0	1	1	0	0.001048
HLA-A*01:01:01:01	HLA-C*07:02:01:01	HLA-B*07:02:01	HLA-DRB3*02:02:01:01	HLA-DRB1*03:01:01:01/HLA-DRB1*03:01:01:02	HLA-DQA1*05:01:01:03	HLA-DQB1*02:01:01	HLA-DPA1*01:03:01:01	HLA-DPB1*02:01:02/HLA-DPB1*02:01:19	1	0.001048	1	0	0	0	0	0	0	0	1	1	0	0.001048
HLA-A*01:01:01:01	HLA-C*07:01:02	HLA-B*15:17:01:01	HLA-DRB3*03:01:01	HLA-DRB1*13:02:01	HLA-DQA1*01:02:01:04/HLA-DQA1*01:02:01:06/HLA-DQA1*01:02:01:07	HLA-DQB1*06:04:01	HLA-DPA1*01:03:01:01	HLA-DPB1*02:01:02/HLA-DPB1*02:01:19	1	0.001048	1	0	0	0	0	0	0	0	1	1	0	0.001048
HLA-A*02:01:01:01	HLA-C*06:02:01:01	HLA-B*47:01:01:03	HLA-DRB3*02:02:01:02	HLA-DRB1*11:01:01:01	HLA-DQA1*05:05:01:01/HLA-DQA1*05:05:01:02/HLA-DQA1*05:05:01:04	HLA-DQB1*03:01:01:03	HLA-DPA1*01:03:01:04	HLA-DPB1*04:01:01:01/HLA-DPB1*04:01:01:02	1	0.001048	0	1	0	0	0	0	0	0	0	0	0	0
HLA-A*02:01:01:01	HLA-C*05:01:01:02	HLA-B*44:02:01:01	HLA-DRB4*01:03:01:01/HLA-DRB4*01:03:01:03	HLA-DRB1*04:01:01:01	HLA-DQA1*03:03:01:01	HLA-DQB1*03:01:01:01	HLA-DPA1*01:04	HLA-DPB1*15:01:01	1	0.001048	1	0	0	0	0	0	0	0	1	1	0	0.001048
HLA-A*25:01:01	HLA-C*12:03:01:01	HLA-B*51:01:01:01	HLA-DRB4*01:03:01:01/HLA-DRB4*01:03:01:03	HLA-DRB1*07:01:01:01/HLA-DRB1*07:01:01:02	HLA-DQA1*02:01:01:01/HLA-DQA1*02:01:01:02	HLA-DQB1*02:02:01:01	HLA-DPA1*02:01:01:01	HLA-DPB1*04:01:01:01/HLA-DPB1*04:01:01:02	1	0.001048	1	0	0	0	0	0	0	0	1	1	0	0.001048
HLA-A*32:01:01	HLA-C*06:02:01:01	HLA-B*37:01:01		HLA-DRB1*10:01:01:01	HLA-DQA1*01:05:01	HLA-DQB1*05:01:01:02	HLA-DPA1*01:03:01:01	HLA-DPB1*02:01:02/HLA-DPB1*02:01:19	1	0.001048	1	0	0	0	0	0	0	0	1	1	0	0.001048
HLA-A*25:01:01	HLA-C*12:03:01:01	HLA-B*18:01:01:02	HLA-DRB4*01:03:01:01/HLA-DRB4*01:03:01:03	HLA-DRB1*04:04:01	HLA-DQA1*03:01:01	HLA-DQB1*03:02:01	HLA-DPA1*01:03:01:02	HLA-DPB1*06:01:01	1	0.001048	0	1	0	0	0	0	0	0	0	0	0	0
HLA-A*30:01:01	HLA-C*06:02:01:01	HLA-B*13:02:01	HLA-DRB4*01:03:01:01/HLA-DRB4*01:03:01:03	HLA-DRB1*07:01:01:01/HLA-DRB1*07:01:01:02	HLA-DQA1*02:01:01:01/HLA-DQA1*02:01:01:02	HLA-DQB1*02:02:01:01	HLA-DPA1*01:03:01:02	HLA-DPB1*03:01:01	1	0.001048	0	1	0	0	0	0	0	0	0	0	0	0
HLA-A*02:01:01:01	HLA-C*12:03:01:01	HLA-B*18:01:01:02	HLA-DRB5*02:03	HLA-DRB1*16:01:01	HLA-DQA1*01:02:02	HLA-DQB1*05:02:01	HLA-DPA1*01:03:01:02	HLA-DPB1*04:01:01:01/HLA-DPB1*04:01:01:02	1	0.001048	0	1	0	0	0	0	0	0	0	0	0	0
HLA-A*03:01:01:01	HLA-C*04:01:01:01	HLA-B*35:01:01:02	HLA-DRB3*03:01:01	HLA-DRB1*13:02:01	HLA-DQA1*01:02:01:04/HLA-DQA1*01:02:01:06/HLA-DQA1*01:02:01:07	HLA-DQB1*06:04:01	HLA-DPA1*01:03:01:04	HLA-DPB1*04:01:01:01/HLA-DPB1*04:01:01:02	1	0.001048	0	1	0	0	0	0	0	0	0	0	0	0
HLA-A*29:02:01:01	HLA-C*16:01:01:01	HLA-B*44:03:01:01	HLA-DRB4*01:01:01:01	HLA-DRB1*07:01:01:01/HLA-DRB1*07:01:01:02	HLA-DQA1*02:01:01:01/HLA-DQA1*02:01:01:02	HLA-DQB1*02:02:01:01	HLA-DPA1*01:03:01:02	HLA-DPB1*15:01:01	1	0.001048	1	0	0	0	0	0	0	0	1	1	0	0.001048
HLA-A*02:01:01:01	HLA-C*14:02:01:01	HLA-B*51:01:01:01	HLA-DRB5*02:02	HLA-DRB1*16:01:01	HLA-DQA1*01:02:02	HLA-DQB1*05:02:01	HLA-DPA1*01:03:01:03	HLA-DPB1*03:01:01	1	0.001048	1	0	0	0	0	0	0	0	1	1	0	0.001048
HLA-A*24:02:01:01	HLA-C*04:01:01:06	HLA-B*35:08:01	HLA-DRB4*01:03:01:01/HLA-DRB4*01:03:01:03	HLA-DRB1*04:03:01	HLA-DQA1*03:01:01	HLA-DQB1*03:02:01	HLA-DPA1*02:01:01:01	HLA-DPB1*17:01	1	0.001048	0	1	0	0	0	0	0	0	0	0	0	0
HLA-A*03:01:01:01	HLA-C*07:01:01:01	HLA-B*08:01:01:01	HLA-DRB3*01:01:02:01	HLA-DRB1*03:01:01:01/HLA-DRB1*03:01:01:02	HLA-DQA1*05:01:01:02	HLA-DQB1*02:01:01	HLA-DPA1*02:01:02	HLA-DPB1*01:01:01	1	0.001048	0	1	0	0	0	0	0	0	0	0	0	0
HLA-A*03:01:01:01	HLA-C*03:03:01:01	HLA-B*15:01:01:01		HLA-DRB1*10:01:01:01	HLA-DQA1*01:05:01	HLA-DQB1*05:01:01:02	HLA-DPA1*01:03:01:05	HLA-DPB1*04:02:01:02	1	0.001048	1	0	0	0	0	0	0	0	1	1	0	0.001048
HLA-A*26:01:01:01	HLA-C*02:02:02:01	HLA-B*08:01:01:02	HLA-DRB4*01:03:01:01/HLA-DRB4*01:03:01:03	HLA-DRB1*04:07:01	HLA-DQA1*03:03:01:01	HLA-DQB1*03:01:01:01	HLA-DPA1*01:03:01:01	HLA-DPB1*02:01:02/HLA-DPB1*02:01:19	1	0.001048	0	1	0	0	0	0	0	0	0	0	0	0
HLA-A*03:01:01:01	HLA-C*07:02:01:03	HLA-B*07:02:01	HLA-DRB3*03:01:01	HLA-DRB1*13:02:01	HLA-DQA1*01:02:01:04/HLA-DQA1*01:02:01:06/HLA-DQA1*01:02:01:07	HLA-DQB1*06:04:01	HLA-DPA1*01:03:01:02	HLA-DPB1*104:01	1	0.001048	1	0	0	0	0	0	0	0	1	1	0	0.001048
HLA-A*03:01:01:01	HLA-C*04:01:01:01	HLA-B*35:01:01:02		HLA-DRB1*01:01:01	HLA-DQA1*01:01:01:02/HLA-DQA1*01:01:01:03	HLA-DQB1*05:01:01:03	HLA-DPA1*02:01:02	HLA-DPB1*01:01:01	1	0.001048	0	1	0	0	0	0	0	0	0	0	0	0
HLA-A*02:01:01:01	HLA-C*03:04:01:01	HLA-B*40:01:02	HLA-DRB3*03:01:01	HLA-DRB1*13:02:01	HLA-DQA1*01:02:01:04/HLA-DQA1*01:02:01:06/HLA-DQA1*01:02:01:07	HLA-DQB1*06:04:01	HLA-DPA1*01:03:01:02	HLA-DPB1*04:01:01:01/HLA-DPB1*04:01:01:02	1	0.001048	0	1	0	1	0.001048	0	1	0	0	0	0	0
HLA-A*68:01:02:02	HLA-C*03:04:01:02	HLA-B*40:01:02	HLA-DRB4*01:03:01:01/HLA-DRB4*01:03:01:03	HLA-DRB1*04:01:01:01	HLA-DQA1*03:01:01	HLA-DQB1*03:02:01	HLA-DPA1*01:03:01:04	HLA-DPB1*04:01:01:01/HLA-DPB1*04:01:01:02	1	0.001048	1	0	0	0	0	0	0	0	1	1	0	0.001048
HLA-A*32:01:01	HLA-C*04:01:01:01	HLA-B*35:01:01:02	HLA-DRB4*01:03:01:01/HLA-DRB4*01:03:01:03	HLA-DRB1*04:01:01:01	HLA-DQA1*03:01:01	HLA-DQB1*03:02:01	HLA-DPA1*01:03:01:02	HLA-DPB1*04:01:01:01/HLA-DPB1*04:01:01:02	1	0.001048	1	0	0	0	0	0	0	0	1	1	0	0.001048
HLA-A*30:02:01:01	HLA-C*05:01:01:01	HLA-B*18:01:01:01	HLA-DRB3*02:02:01:01	HLA-DRB1*03:01:01:01/HLA-DRB1*03:01:01:02	HLA-DQA1*05:01:01:01	HLA-DQB1*02:01:01	HLA-DPA1*01:03:01:01	HLA-DPB1*02:02	1	0.001048	1	0	0	1	0.001048	1	0	0	2	2	0	0.002096
HLA-A*11:01:01:01	HLA-C*04:01:01:05	HLA-B*35:01:01:02		HLA-DRB1*08:03:02	HLA-DQA1*06:01:01	HLA-DQB1*03:01:01:01	HLA-DPA1*01:03:01:04	HLA-DPB1*02:01:02/HLA-DPB1*02:01:19	1	0.001048	1	0	0	0	0	0	0	0	1	1	0	0.001048
HLA-A*02:01:01:01	HLA-C*03:04:01:01	HLA-B*40:01:02	HLA-DRB5*01:01:01	HLA-DRB1*15:01:01:01/HLA-DRB1*15:01:01:02/HLA-DRB1*15:01:01:03	HLA-DQA1*01:02:01:01/HLA-DQA1*01:02:01:03/HLA-DQA1*01:02:01:05	HLA-DQB1*06:02:01	HLA-DPA1*01:03:01:02	HLA-DPB1*04:01:01:01/HLA-DPB1*04:01:01:02	1	0.001048	1	0	0	0	0	0	0	0	1	1	0	0.001048
HLA-A*26:01:01:01	HLA-C*08:02:01:02	HLA-B*14:01:01	HLA-DRB4*01:01:01:01	HLA-DRB1*07:01:01:01/HLA-DRB1*07:01:01:02	HLA-DQA1*02:01:01:01/HLA-DQA1*02:01:01:02	HLA-DQB1*02:02:01:01	HLA-DPA1*02:01:02	HLA-DPB1*01:01:01	1	0.001048	0	1	0	0	0	0	0	0	0	0	0	0
HLA-A*02:01:01:01	HLA-C*03:04:01:01	HLA-B*40:01:02	HLA-DRB3*02:02:01:02	HLA-DRB1*11:01:01:01	HLA-DQA1*05:05:01:01/HLA-DQA1*05:05:01:02/HLA-DQA1*05:05:01:04	HLA-DQB1*03:01:01:03	HLA-DPA1*01:03:01:01	HLA-DPB1*13:01:01/HLA-DPB1*107:01	1	0.001048	0	1	0	0	0	0	0	0	0	0	0	0
HLA-A*11:01:01:01	HLA-C*12:02:02	HLA-B*52:01:01:02	HLA-DRB5*01:01:01	HLA-DRB1*15:02:01:02	HLA-DQA1*01:03:01:01	HLA-DQB1*06:01:01	HLA-DPA1*02:02:01	HLA-DPB1*04:01:01:01/HLA-DPB1*04:01:01:02	1	0.001048	0	1	0	0	0	0	0	0	0	0	0	0
HLA-A*01:01:01:01	HLA-C*01:02:01	HLA-B*27:05:02		HLA-DRB1*01:01:01	HLA-DQA1*01:01:01:02/HLA-DQA1*01:01:01:03	HLA-DQB1*05:01:01:03	HLA-DPA1*01:03:01:01	HLA-DPB1*16:01:01	1	0.001048	0	1	0	0	0	0	0	0	0	0	0	0
HLA-A*11:01:01:01	HLA-C*01:02:01	HLA-B*56:01:01:03	HLA-DRB5*01:01:01	HLA-DRB1*15:01:01:01/HLA-DRB1*15:01:01:02/HLA-DRB1*15:01:01:03	HLA-DQA1*01:02:01:01/HLA-DQA1*01:02:01:03/HLA-DQA1*01:02:01:05	HLA-DQB1*06:02:01	HLA-DPA1*01:03:01:03	HLA-DPB1*06:01:01	1	0.001048	0	1	0	0	0	0	0	0	0	0	0	0
HLA-A*03:01:01:01	HLA-C*07:02:01:03	HLA-B*07:02:01	HLA-DRB5*01:01:01	HLA-DRB1*15:01:01:01/HLA-DRB1*15:01:01:02/HLA-DRB1*15:01:01:03	HLA-DQA1*01:02:01:01/HLA-DQA1*01:02:01:03/HLA-DQA1*01:02:01:05	HLA-DQB1*06:02:01	HLA-DPA1*02:01:01:01	HLA-DPB1*11:01:01	1	0.001048	0	1	0	1	0.001048	1	0	0	1	1	0	0.001048
HLA-A*32:01:01	HLA-C*04:01:01:06	HLA-B*35:01:01:02	HLA-DRB3*02:02:01:01	HLA-DRB1*03:01:01:01/HLA-DRB1*03:01:01:02	HLA-DQA1*05:01:01:02	HLA-DQB1*02:01:01	HLA-DPA1*02:01:01:01	HLA-DPB1*13:01:01/HLA-DPB1*107:01	1	0.001048	0	1	0	0	0	0	0	0	0	0	0	0
HLA-A*24:02:01:01	HLA-C*07:02:01:03	HLA-B*07:02:01	HLA-DRB5*01:01:01	HLA-DRB1*15:01:01:01/HLA-DRB1*15:01:01:02/HLA-DRB1*15:01:01:03	HLA-DQA1*01:02:01:01/HLA-DQA1*01:02:01:03/HLA-DQA1*01:02:01:05	HLA-DQB1*06:02:01	HLA-DPA1*02:06	HLA-DPB1*05:01:01	1	0.001048	1	0	0	0	0	0	0	0	1	1	0	0.001048
HLA-A*02:01:01:01	HLA-C*14:02:01:01	HLA-B*51:01:01:01	HLA-DRB3*02:02:01:02	HLA-DRB1*11:01:01:01	HLA-DQA1*05:05:01:01/HLA-DQA1*05:05:01:02/HLA-DQA1*05:05:01:04	HLA-DQB1*03:01:01:03	HLA-DPA1*01:03:01:01	HLA-DPB1*02:01:02/HLA-DPB1*02:01:19	1	0.001048	1	0	0	0	0	0	0	0	1	1	0	0.001048
HLA-A*24:02:01:01	HLA-C*07:02:01:03	HLA-B*07:02:01	HLA-DRB3*02:02:01:02	HLA-DRB1*13:01:01:01/HLA-DRB1*13:01:01:02	HLA-DQA1*01:03:01:02/HLA-DQA1*01:03:01:06	HLA-DQB1*06:03:01	HLA-DPA1*01:03:01:01	HLA-DPB1*02:01:02/HLA-DPB1*02:01:19	1	0.001048	1	0	0	0	0	0	0	0	1	1	0	0.001048
HLA-A*30:04:01	HLA-C*05:01:01:01	HLA-B*18:01:01:01	HLA-DRB3*02:02:01:01	HLA-DRB1*03:01:01:01/HLA-DRB1*03:01:01:02	HLA-DQA1*05:01:01:01	HLA-DQB1*02:01:01	HLA-DPA1*01:03:01:04	HLA-DPB1*04:01:01:01/HLA-DPB1*04:01:01:02	1	0.001048	1	0	0	0	0	0	0	0	1	1	0	0.001048
HLA-A*01:01:01:01	HLA-C*07:02:01:03	HLA-B*07:02:01	HLA-DRB5*01:01:01	HLA-DRB1*15:01:01:01/HLA-DRB1*15:01:01:02/HLA-DRB1*15:01:01:03	HLA-DQA1*01:02:01:01/HLA-DQA1*01:02:01:03/HLA-DQA1*01:02:01:05	HLA-DQB1*06:02:01	HLA-DPA1*01:03:01:01	HLA-DPB1*02:01:02/HLA-DPB1*02:01:19	1	0.001048	0	1	0	1	0.001048	1	0	0	1	1	0	0.001048
HLA-A*30:01:01	HLA-C*06:02:01:01	HLA-B*13:02:01	HLA-DRB4*01:03:01:01/HLA-DRB4*01:03:01:03	HLA-DRB1*07:01:01:01/HLA-DRB1*07:01:01:02	HLA-DQA1*02:01:01:01/HLA-DQA1*02:01:01:02	HLA-DQB1*02:02:01:01	HLA-DPA1*02:02:02	HLA-DPB1*04:01:01:01/HLA-DPB1*04:01:01:02	1	0.001048	0	1	0	0	0	0	0	0	0	0	0	0
HLA-A*31:01:02:01	HLA-C*06:02:01:01	HLA-B*37:01:01	HLA-DRB3*02:02:01:01	HLA-DRB1*14:54:01	HLA-DQA1*01:04:01:01/HLA-DQA1*01:04:01:02/HLA-DQA1*01:04:01:04	HLA-DQB1*05:03:01:01/HLA-DQB1*05:03:01:02	HLA-DPA1*01:03:01:02	HLA-DPB1*04:01:01:01/HLA-DPB1*04:01:01:02	1	0.001048	1	0	0	0	0	0	0	0	1	1	0	0.001048
HLA-A*02:01:01:01	HLA-C*06:02:01:01	HLA-B*13:02:01	HLA-DRB4*01:03:01:01/HLA-DRB4*01:03:01:03	HLA-DRB1*07:01:01:01/HLA-DRB1*07:01:01:02	HLA-DQA1*02:01:01:01/HLA-DQA1*02:01:01:02	HLA-DQB1*02:02:01:01	HLA-DPA1*02:01:01:01	HLA-DPB1*11:01:01	1	0.001048	1	0	0	0	0	0	0	0	1	1	0	0.001048
HLA-A*24:02:01:01	HLA-C*01:02:01	HLA-B*51:01:01:01		HLA-DRB1*01:01:01	HLA-DQA1*01:01:01:02/HLA-DQA1*01:01:01:03	HLA-DQB1*05:01:01:03	HLA-DPA1*01:03:01:02	HLA-DPB1*04:01:01:01/HLA-DPB1*04:01:01:02	1	0.001048	1	0	0	0	0	0	0	0	1	1	0	0.001048
HLA-A*32:01:01	HLA-C*02:02:02:01	HLA-B*27:05:02	HLA-DRB5*01:01:01	HLA-DRB1*15:01:01:01/HLA-DRB1*15:01:01:02/HLA-DRB1*15:01:01:03	HLA-DQA1*01:02:01:01/HLA-DQA1*01:02:01:03/HLA-DQA1*01:02:01:05	HLA-DQB1*06:02:01	HLA-DPA1*01:03:01:02	HLA-DPB1*04:01:01:01/HLA-DPB1*04:01:01:02	1	0.001048	1	0	0	0	0	0	0	0	1	1	0	0.001048
HLA-A*02:01:01:01	HLA-C*15:02:01:01	HLA-B*51:01:01:01	HLA-DRB4*01:03:01:02N	HLA-DRB1*07:01:01:01/HLA-DRB1*07:01:01:02	HLA-DQA1*02:01:01:01/HLA-DQA1*02:01:01:02	HLA-DQB1*03:03:02:01	HLA-DPA1*02:01:01:01	HLA-DPB1*13:01:01/HLA-DPB1*107:01	1	0.001048	1	0	0	0	0	0	0	0	1	1	0	0.001048
HLA-A*32:01:01	HLA-C*07:02:01:03	HLA-B*07:02:01	HLA-DRB3*02:02:01:01	HLA-DRB1*12:01:01:03	HLA-DQA1*05:05:01:03/HLA-DQA1*05:05:01:05/HLA-DQA1*05:05:01:06	HLA-DQB1*03:01:01:01	HLA-DPA1*01:03:01:02	HLA-DPB1*02:01:02/HLA-DPB1*02:01:19	1	0.001048	0	1	0	0	0	0	0	0	0	0	0	0
HLA-A*03:02:01	HLA-C*03:03:01:01	HLA-B*55:01:01	HLA-DRB3*02:02:01:01	HLA-DRB1*14:54:01	HLA-DQA1*01:04:01:01/HLA-DQA1*01:04:01:02/HLA-DQA1*01:04:01:04	HLA-DQB1*05:03:01:01/HLA-DQB1*05:03:01:02	HLA-DPA1*01:03:01:02	HLA-DPB1*04:01:01:01/HLA-DPB1*04:01:01:02	1	0.001048	1	0	0	0	0	0	0	0	1	1	0	0.001048
HLA-A*02:01:01:01	HLA-C*07:01:01:01	HLA-B*08:01:01:01	HLA-DRB3*03:01:01	HLA-DRB1*13:02:01	HLA-DQA1*01:02:01:04/HLA-DQA1*01:02:01:06/HLA-DQA1*01:02:01:07	HLA-DQB1*05:01:01:02	HLA-DPA1*02:01:01:02	HLA-DPB1*10:01:01	1	0.001048	0	1	0	0	0	0	0	0	0	0	0	0
HLA-A*24:02:01:01	HLA-C*05:01:01:02	HLA-B*44:02:01:01	HLA-DRB3*02:02:01:02	HLA-DRB1*13:01:01:01/HLA-DRB1*13:01:01:02	HLA-DQA1*01:03:01:02/HLA-DQA1*01:03:01:06	HLA-DQB1*06:03:01	HLA-DPA1*01:03:01:05	HLA-DPB1*04:02:01:02	1	0.001048	1	0	0	0	0	0	0	0	1	1	0	0.001048
HLA-A*02:01:01:01	HLA-C*06:02:01:01	HLA-B*13:02:01	HLA-DRB4*01:03:01:01/HLA-DRB4*01:03:01:03	HLA-DRB1*07:01:01:01/HLA-DRB1*07:01:01:02	HLA-DQA1*02:01:01:01/HLA-DQA1*02:01:01:02	HLA-DQB1*02:02:01:01	HLA-DPA1*02:01:01:01	HLA-DPB1*17:01	1	0.001048	0	1	0	0	0	0	0	0	0	0	0	0
HLA-A*24:02:01:01	HLA-C*05:01:01:01	HLA-B*37:01:01	HLA-DRB5*01:01:01	HLA-DRB1*15:01:01:01/HLA-DRB1*15:01:01:02/HLA-DRB1*15:01:01:03	HLA-DQA1*01:02:01:01/HLA-DQA1*01:02:01:03/HLA-DQA1*01:02:01:05	HLA-DQB1*06:02:01	HLA-DPA1*01:03:01:02	HLA-DPB1*04:01:01:01/HLA-DPB1*04:01:01:02	1	0.001048	1	0	0	0	0	0	0	0	1	1	0	0.001048
HLA-A*24:02:01:01	HLA-C*12:03:01:01	HLA-B*18:01:01:02	HLA-DRB3*02:02:01:02	HLA-DRB1*13:01:01:01/HLA-DRB1*13:01:01:02	HLA-DQA1*01:03:01:02/HLA-DQA1*01:03:01:06	HLA-DQB1*06:03:01	HLA-DPA1*01:03:01:03	HLA-DPB1*03:01:01	1	0.001048	1	0	0	0	0	0	0	0	1	1	0	0.001048
HLA-A*03:01:01:01	HLA-C*07:01:01:01	HLA-B*18:01:01:02	HLA-DRB3*01:01:02:01	HLA-DRB1*12:01:01:03	HLA-DQA1*05:05:01:03/HLA-DQA1*05:05:01:05/HLA-DQA1*05:05:01:06	HLA-DQB1*03:01:01:01	HLA-DPA1*01:03:01:05	HLA-DPB1*04:02:01:02	1	0.001048	1	0	0	0	0	0	0	0	1	1	0	0.001048
HLA-A*24:02:01:01	HLA-C*07:01:01:01	HLA-B*49:01:01	HLA-DRB4*01:03:01:01/HLA-DRB4*01:03:01:03	HLA-DRB1*07:01:01:01/HLA-DRB1*07:01:01:02	HLA-DQA1*02:01:01:01/HLA-DQA1*02:01:01:02	HLA-DQB1*02:02:01:01	HLA-DPA1*01:03:01:02	HLA-DPB1*04:01:01:01/HLA-DPB1*04:01:01:02	1	0.001048	0	1	0	0	0	0	0	0	0	0	0	0
HLA-A*02:01:01:01	HLA-C*08:02:01:01	HLA-B*14:02:01:01	HLA-DRB3*03:01:01	HLA-DRB1*13:02:01	HLA-DQA1*01:02:01:04/HLA-DQA1*01:02:01:06/HLA-DQA1*01:02:01:07	HLA-DQB1*06:09:01	HLA-DPA1*01:03:01:02	HLA-DPB1*04:01:01:01/HLA-DPB1*04:01:01:02	1	0.001048	1	0	0	0	0	0	0	0	1	1	0	0.001048
HLA-A*01:01:01:01	HLA-C*04:01:01:01	HLA-B*35:01:01:02	HLA-DRB5*01:01:01	HLA-DRB1*15:01:01:01/HLA-DRB1*15:01:01:02/HLA-DRB1*15:01:01:03	HLA-DQA1*01:02:01:01/HLA-DQA1*01:02:01:03/HLA-DQA1*01:02:01:05	HLA-DQB1*06:02:01	HLA-DPA1*01:03:01:02	HLA-DPB1*04:01:01:01/HLA-DPB1*04:01:01:02	1	0.001048	1	0	0	0	0	0	0	0	1	1	0	0.001048
HLA-A*03:01:01:01	HLA-C*03:03:01:01	HLA-B*55:01:01	HLA-DRB3*02:02:01:01	HLA-DRB1*14:54:01	HLA-DQA1*01:04:01:01/HLA-DQA1*01:04:01:02/HLA-DQA1*01:04:01:04	HLA-DQB1*05:03:01:01/HLA-DQB1*05:03:01:02	HLA-DPA1*01:03:01:02	HLA-DPB1*02:01:02/HLA-DPB1*02:01:19	1	0.001048	0	1	0	0	0	0	0	0	0	0	0	0
HLA-A*03:01:01:01	HLA-C*07:02:01:03	HLA-B*07:02:01	HLA-DRB4*01:03:02	HLA-DRB1*07:01:01:01/HLA-DRB1*07:01:01:02	HLA-DQA1*02:01:01:01/HLA-DQA1*02:01:01:02	HLA-DQB1*02:02:01:01	HLA-DPA1*02:01:01:01	HLA-DPB1*11:01:01	1	0.001048	1	0	0	0	0	0	0	0	1	1	0	0.001048
HLA-A*03:01:01:01	HLA-C*07:02:01:03	HLA-B*07:02:01	HLA-DRB5*02:02	HLA-DRB1*16:01:01	HLA-DQA1*01:02:02	HLA-DQB1*05:02:01	HLA-DPA1*01:03:01:04	HLA-DPB1*04:01:01:01/HLA-DPB1*04:01:01:02	1	0.001048	0	1	0	0	0	0	0	0	0	0	0	0
HLA-A*26:01:01:01	HLA-C*08:02:01:01	HLA-B*14:02:01:01	HLA-DRB3*03:01:01	HLA-DRB1*13:02:01	HLA-DQA1*01:02:01:04/HLA-DQA1*01:02:01:06/HLA-DQA1*01:02:01:07	HLA-DQB1*06:09:01	HLA-DPA1*02:01:01:01	HLA-DPB1*05:01:01	1	0.001048	0	1	0	0	0	0	0	0	0	0	0	0
HLA-A*02:01:01:01	HLA-C*12:03:01:01	HLA-B*39:06:02	HLA-DRB5*02:02	HLA-DRB1*16:01:01	HLA-DQA1*01:02:02	HLA-DQB1*05:02:01	HLA-DPA1*01:03:01:01	HLA-DPB1*04:01:01:01/HLA-DPB1*04:01:01:02	1	0.001048	1	0	0	0	0	0	0	0	1	1	0	0.001048
HLA-A*31:01:02:01	HLA-C*02:02:02:01	HLA-B*27:05:02	HLA-DRB5*01:01:01	HLA-DRB1*15:01:01:01/HLA-DRB1*15:01:01:02/HLA-DRB1*15:01:01:03	HLA-DQA1*01:02:01:01/HLA-DQA1*01:02:01:03/HLA-DQA1*01:02:01:05	HLA-DQB1*06:02:01	HLA-DPA1*01:03:01:02	HLA-DPB1*04:01:01:01/HLA-DPB1*04:01:01:02	1	0.001048	0	1	0	0	0	0	0	0	0	0	0	0
HLA-A*01:01:01:01	HLA-C*07:18	HLA-B*58:01:01:01	HLA-DRB4*01:03:01:01/HLA-DRB4*01:03:01:03	HLA-DRB1*04:02:01	HLA-DQA1*03:01:01	HLA-DQB1*03:02:01	HLA-DPA1*01:03:01:01	HLA-DPB1*04:01:01:01/HLA-DPB1*04:01:01:02	1	0.001048	0	1	0	0	0	0	0	0	0	0	0	0
HLA-A*02:01:01:01	HLA-C*01:02:01	HLA-B*15:01:01:01	HLA-DRB4*01:03:01:01/HLA-DRB4*01:03:01:03	HLA-DRB1*04:01:01:01	HLA-DQA1*03:03:01:01	HLA-DQB1*03:02:01	HLA-DPA1*01:03:01:02	HLA-DPB1*02:01:02/HLA-DPB1*02:01:19	1	0.001048	0	1	0	0	0	0	0	0	0	0	0	0
HLA-A*02:01:01:01	HLA-C*07:02:01:03	HLA-B*07:02:01	HLA-DRB4*01:03:01:01/HLA-DRB4*01:03:01:03	HLA-DRB1*04:04:01	HLA-DQA1*03:01:01	HLA-DQB1*03:02:01	HLA-DPA1*01:03:01:02	HLA-DPB1*04:01:01:01/HLA-DPB1*04:01:01:02	1	0.001048	0	1	0	0	0	0	0	0	0	0	0	0
HLA-A*02:01:01:01	HLA-C*03:04:01:01	HLA-B*15:01:01:01		HLA-DRB1*01:01:01	HLA-DQA1*01:01:01:02/HLA-DQA1*01:01:01:03	HLA-DQB1*05:01:01:03	HLA-DPA1*01:03:01:03	HLA-DPB1*03:01:01	1	0.001048	1	0	0	2	0.002096	0	2	0	1	1	0	0.001048
HLA-A*11:01:01:01	HLA-C*12:02:02	HLA-B*52:01:01:02	HLA-DRB5*01:02	HLA-DRB1*15:02:01:02	HLA-DQA1*01:03:01:01	HLA-DQB1*06:01:01	HLA-DPA1*02:02:01	HLA-DPB1*04:01:01:01/HLA-DPB1*04:01:01:02	1	0.001048	0	1	0	1	0.001048	0	1	0	0	0	0	0
HLA-A*29:02:01:01	HLA-C*07:02:01:03	HLA-B*07:02:45	HLA-DRB5*01:01:01	HLA-DRB1*15:01:01:01/HLA-DRB1*15:01:01:02/HLA-DRB1*15:01:01:03	HLA-DQA1*01:02:01:01/HLA-DQA1*01:02:01:03/HLA-DQA1*01:02:01:05	HLA-DQB1*06:02:01	HLA-DPA1*01:03:01:04	HLA-DPB1*04:01:01:01/HLA-DPB1*04:01:01:02	1	0.001048	0	1	0	0	0	0	0	0	0	0	0	0
HLA-A*24:02:01:01	HLA-C*01:02:01	HLA-B*51:09:01	HLA-DRB3*02:02:01:02	HLA-DRB1*12:01:01:03	HLA-DQA1*05:05:01:03/HLA-DQA1*05:05:01:05/HLA-DQA1*05:05:01:06	HLA-DQB1*03:01:01:01	HLA-DPA1*02:02:02	HLA-DPB1*04:02:01:02	1	0.001048	0	1	0	0	0	0	0	0	0	0	0	0
HLA-A*03:01:01:01	HLA-C*03:04:01:01	HLA-B*15:01:01:01	HLA-DRB5*01:01:01	HLA-DRB1*15:01:01:01/HLA-DRB1*15:01:01:02/HLA-DRB1*15:01:01:03	HLA-DQA1*01:02:01:01/HLA-DQA1*01:02:01:03/HLA-DQA1*01:02:01:05	HLA-DQB1*06:02:01	HLA-DPA1*01:03:01:05	HLA-DPB1*04:02:01:02	1	0.001048	1	0	0	0	0	0	0	0	1	1	0	0.001048
HLA-A*02:01:01:01	HLA-C*04:01:01:01	HLA-B*35:03:01	HLA-DRB5*01:01:01	HLA-DRB1*15:01:01:01/HLA-DRB1*15:01:01:02/HLA-DRB1*15:01:01:03	HLA-DQA1*01:02:01:01/HLA-DQA1*01:02:01:03/HLA-DQA1*01:02:01:05	HLA-DQB1*06:03:01	HLA-DPA1*01:03:01:04	HLA-DPB1*02:01:02/HLA-DPB1*02:01:19	1	0.001048	1	0	0	0	0	0	0	0	1	1	0	0.001048
HLA-A*23:01:01	HLA-C*04:09N	HLA-B*44:03:01:01	HLA-DRB4*01:01:01:01	HLA-DRB1*07:01:01:01/HLA-DRB1*07:01:01:02	HLA-DQA1*02:01:01:01/HLA-DQA1*02:01:01:02	HLA-DQB1*02:02:01:01	HLA-DPA1*01:03:01:01	HLA-DPB1*13:01:01/HLA-DPB1*107:01	1	0.001048	0	1	0	0	0	0	0	0	0	0	0	0
HLA-A*11:01:01:01	HLA-C*04:01:01:06	HLA-B*35:01:01:02	HLA-DRB3*02:02:01:01	HLA-DRB1*11:01:01:01	HLA-DQA1*05:05:01:01/HLA-DQA1*05:05:01:02/HLA-DQA1*05:05:01:04	HLA-DQB1*03:01:01:03	HLA-DPA1*01:03:01:02	HLA-DPB1*04:01:01:01/HLA-DPB1*04:01:01:02	1	0.001048	1	0	0	0	0	0	0	0	1	1	0	0.001048
HLA-A*01:01:01:01	HLA-C*15:02:01:01	HLA-B*51:01:01:01	HLA-DRB5*01:01:01	HLA-DRB1*15:01:01:01/HLA-DRB1*15:01:01:02/HLA-DRB1*15:01:01:03	HLA-DQA1*01:02:01:01/HLA-DQA1*01:02:01:03/HLA-DQA1*01:02:01:05	HLA-DQB1*06:02:01	HLA-DPA1*01:03:01:02	HLA-DPB1*04:01:01:01/HLA-DPB1*04:01:01:02	1	0.001048	1	0	0	0	0	0	0	0	1	1	0	0.001048
HLA-A*03:01:01:01	HLA-C*07:02:01:03	HLA-B*07:02:01	HLA-DRB5*01:01:01	HLA-DRB1*15:01:01:01/HLA-DRB1*15:01:01:02/HLA-DRB1*15:01:01:03	HLA-DQA1*01:02:01:01/HLA-DQA1*01:02:01:03/HLA-DQA1*01:02:01:05	HLA-DQB1*06:02:01	HLA-DPA1*01:03:01:04	HLA-DPB1*23:01:01	1	0.001048	1	0	0	0	0	0	0	0	1	1	0	0.001048
HLA-A*24:02:01:01	HLA-C*04:01:01:01	HLA-B*35:01:01:02	HLA-DRB4*01:03:01:02N	HLA-DRB1*07:01:01:01/HLA-DRB1*07:01:01:02	HLA-DQA1*02:01:01:01/HLA-DQA1*02:01:01:02	HLA-DQB1*03:03:02:01	HLA-DPA1*01:03:01:01	HLA-DPB1*02:01:02/HLA-DPB1*02:01:19	1	0.001048	0	1	0	0	0	0	0	0	0	0	0	0
HLA-A*02:01:01:01	HLA-C*01:02:01	HLA-B*51:01:01:01	HLA-DRB3*02:02:01:02	HLA-DRB1*11:01:01:01	HLA-DQA1*05:05:01:01/HLA-DQA1*05:05:01:02/HLA-DQA1*05:05:01:04	HLA-DQB1*03:01:01:03	HLA-DPA1*02:01:01:02	HLA-DPB1*14:01:01	1	0.001048	1	0	0	0	0	0	0	0	1	1	0	0.001048
HLA-A*03:01:01:01	HLA-C*01:02:01	HLA-B*27:05:02	HLA-DRB5*01:01:01	HLA-DRB1*15:01:01:01/HLA-DRB1*15:01:01:02/HLA-DRB1*15:01:01:03	HLA-DQA1*01:02:01:01/HLA-DQA1*01:02:01:03/HLA-DQA1*01:02:01:05	HLA-DQB1*06:02:01	HLA-DPA1*01:03:01:04	HLA-DPB1*04:01:01:01/HLA-DPB1*04:01:01:02	1	0.001048	1	0	0	0	0	0	0	0	1	1	0	0.001048
HLA-A*03:01:01:05	HLA-C*17:01:01:05	HLA-B*41:01:01	HLA-DRB4*01:03:01:01/HLA-DRB4*01:03:01:03	HLA-DRB1*04:04:01	HLA-DQA1*03:03:01:01	HLA-DQB1*04:02:01	HLA-DPA1*02:01:01:02	HLA-DPB1*535:01	1	0.001048	0	1	0	0	0	0	0	0	0	0	0	0
HLA-A*01:01:01:01	HLA-C*07:01:01:01	HLA-B*08:01:01:01	HLA-DRB3*01:01:02:01	HLA-DRB1*13:01:01:01/HLA-DRB1*13:01:01:02	HLA-DQA1*01:03:01:02/HLA-DQA1*01:03:01:06	HLA-DQB1*06:03:01	HLA-DPA1*01:03:01:05	HLA-DPB1*04:02:01:02	1	0.001048	1	0	0	0	0	0	0	0	1	1	0	0.001048
HLA-A*03:01:01:01	HLA-C*08:02:01:02	HLA-B*14:01:01	HLA-DRB5*01:01:01	HLA-DRB1*15:01:01:01/HLA-DRB1*15:01:01:02/HLA-DRB1*15:01:01:03	HLA-DQA1*01:02:01:01/HLA-DQA1*01:02:01:03/HLA-DQA1*01:02:01:05	HLA-DQB1*06:02:01	HLA-DPA1*01:03:01:02	HLA-DPB1*04:01:01:01/HLA-DPB1*04:01:01:02	1	0.001048	1	0	0	0	0	0	0	0	1	1	0	0.001048
HLA-A*03:01:01:01	HLA-C*08:02:01:01	HLA-B*14:02:01:01	HLA-DRB4*01:01:01:01	HLA-DRB1*07:01:01:01/HLA-DRB1*07:01:01:02	HLA-DQA1*02:01:01:01/HLA-DQA1*02:01:01:02	HLA-DQB1*02:02:01:01	HLA-DPA1*01:03:01:02	HLA-DPB1*02:01:02/HLA-DPB1*02:01:19	1	0.001048	0	1	0	0	0	0	0	0	0	0	0	0
HLA-A*02:01:01:01	HLA-C*05:01:01:02	HLA-B*44:02:01:01	HLA-DRB4*01:03:03	HLA-DRB1*04:03:01	HLA-DQA1*03:01:01	HLA-DQB1*03:04:01	HLA-DPA1*01:03:01:02	HLA-DPB1*02:01:02/HLA-DPB1*02:01:19	1	0.001048	0	1	0	0	0	0	0	0	0	0	0	0
HLA-A*32:01:01	HLA-C*02:02:02:01	HLA-B*27:05:02	HLA-DRB4*01:03:01:01/HLA-DRB4*01:03:01:03	HLA-DRB1*04:01:01:01	HLA-DQA1*03:03:01:01	HLA-DQB1*03:02:01	HLA-DPA1*01:03:01:03	HLA-DPB1*03:01:01	1	0.001048	0	1	0	0	0	0	0	0	0	0	0	0
HLA-A*68:02:01:01	HLA-C*08:02:01:01	HLA-B*14:02:01:02	HLA-DRB3*01:01:02:01	HLA-DRB1*13:01:01:01/HLA-DRB1*13:01:01:02	HLA-DQA1*01:03:01:02/HLA-DQA1*01:03:01:06	HLA-DQB1*06:03:01	HLA-DPA1*01:03:01:01	HLA-DPB1*13:01:01/HLA-DPB1*107:01	1	0.001048	1	0	0	0	0	0	0	0	1	1	0	0.001048
HLA-A*25:01:01	HLA-C*03:03:01:01	HLA-B*55:01:01	HLA-DRB4*01:03:01:01/HLA-DRB4*01:03:01:03	HLA-DRB1*04:04:01	HLA-DQA1*03:01:01	HLA-DQB1*03:02:01	HLA-DPA1*01:03:01:03	HLA-DPB1*06:01:01	1	0.001048	0	1	0	0	0	0	0	0	0	0	0	0
HLA-A*01:01:01:01	HLA-C*07:01:01:01	HLA-B*18:01:01:02	HLA-DRB3*02:02:01:02	HLA-DRB1*11:01:01:01	HLA-DQA1*05:05:01:01/HLA-DQA1*05:05:01:02/HLA-DQA1*05:05:01:04	HLA-DQB1*03:01:01:03	HLA-DPA1*01:03:01:04	HLA-DPB1*04:01:01:01/HLA-DPB1*04:01:01:02	1	0.001048	0	1	0	0	0	0	0	0	0	0	0	0
HLA-A*26:01:01:01	HLA-C*07:04:01:01	HLA-B*44:02:01:03	HLA-DRB3*02:02:01:02	HLA-DRB1*11:01:01:01	HLA-DQA1*05:05:01:01/HLA-DQA1*05:05:01:02/HLA-DQA1*05:05:01:04	HLA-DQB1*03:01:01:03	HLA-DPA1*01:03:01:03	HLA-DPB1*06:01:01	1	0.001048	0	1	0	0	0	0	0	0	0	0	0	0
HLA-A*24:02:01:01	HLA-C*07:02:01:03	HLA-B*07:02:01	HLA-DRB4*01:03:01:01/HLA-DRB4*01:03:01:03	HLA-DRB1*04:04:01	HLA-DQA1*03:01:01	HLA-DQB1*03:02:01	HLA-DPA1*01:03:01:04	HLA-DPB1*04:01:01:01/HLA-DPB1*04:01:01:02	1	0.001048	0	1	0	0	0	0	0	0	0	0	0	0
HLA-A*32:01:01	HLA-C*05:01:01:02	HLA-B*44:02:01:01	HLA-DRB3*02:02:01:02	HLA-DRB1*11:01:01:01	HLA-DQA1*05:05:01:01/HLA-DQA1*05:05:01:02/HLA-DQA1*05:05:01:04	HLA-DQB1*03:01:01:03	HLA-DPA1*01:03:01:02	HLA-DPB1*04:01:01:01/HLA-DPB1*04:01:01:02	1	0.001048	0	1	0	0	0	0	0	0	0	0	0	0
HLA-A*11:01:01:01	HLA-C*03:03:01:01	HLA-B*15:01:01:01	HLA-DRB4*01:03:01:01/HLA-DRB4*01:03:01:03	HLA-DRB1*04:01:01:01	HLA-DQA1*03:01:01	HLA-DQB1*03:02:01	HLA-DPA1*01:03:01:03	HLA-DPB1*03:01:01	1	0.001048	1	0	0	0	0	0	0	0	1	1	0	0.001048
HLA-A*03:01:01:01	HLA-C*07:04:01:01	HLA-B*15:01:01:01	HLA-DRB3*02:02:01:02	HLA-DRB1*11:04:01	HLA-DQA1*05:05:01:01/HLA-DQA1*05:05:01:02/HLA-DQA1*05:05:01:04	HLA-DQB1*03:01:01:03	HLA-DPA1*01:03:01:01	HLA-DPB1*02:01:02/HLA-DPB1*02:01:19	1	0.001048	0	1	0	0	0	0	0	0	0	0	0	0
HLA-A*66:01:01	HLA-C*17:03	HLA-B*41:02:01	HLA-DRB3*01:01:02:01	HLA-DRB1*13:03:01	HLA-DQA1*05:05:01:01/HLA-DQA1*05:05:01:02/HLA-DQA1*05:05:01:04	HLA-DQB1*03:01:01:03	HLA-DPA1*01:03:01:02	HLA-DPB1*04:02:01:02	1	0.001048	0	1	0	0	0	0	0	0	0	0	0	0
HLA-A*66:01:01	HLA-C*17:03	HLA-B*35:02:01	HLA-DRB3*02:02:01:02	HLA-DRB1*11:04:01	HLA-DQA1*05:05:01:01/HLA-DQA1*05:05:01:02/HLA-DQA1*05:05:01:04	HLA-DQB1*03:01:01:02	HLA-DPA1*01:03:01:02	HLA-DPB1*02:01:02/HLA-DPB1*02:01:19	1	0.001048	1	0	0	0	0	0	0	0	1	1	0	0.001048
HLA-A*03:01:01:01	HLA-C*04:01:01:01	HLA-B*35:01:01:02	HLA-DRB3*01:01:02:01	HLA-DRB1*03:01:01:01/HLA-DRB1*03:01:01:02	HLA-DQA1*05:01:01:02	HLA-DQB1*02:01:01	HLA-DPA1*02:01:02	HLA-DPB1*01:01:01	1	0.001048	1	0	0	1	0.001048	0	1	0	1	1	0	0.001048
HLA-A*01:01:01:01	HLA-C*06:02:01:01	HLA-B*57:01:01	HLA-DRB3*02:02:01:02	HLA-DRB1*13:01:01:01/HLA-DRB1*13:01:01:02	HLA-DQA1*01:03:01:02/HLA-DQA1*01:03:01:06	HLA-DQB1*06:03:01	HLA-DPA1*03:01	HLA-DPB1*105:01	1	0.001048	1	0	0	0	0	0	0	0	1	1	0	0.001048
HLA-A*24:02:01:01	HLA-C*04:01:01:06	HLA-B*35:02:01	HLA-DRB3*02:02:01:02	HLA-DRB1*11:04:01	HLA-DQA1*05:05:01:01/HLA-DQA1*05:05:01:02/HLA-DQA1*05:05:01:04	HLA-DQB1*03:01:01:03	HLA-DPA1*01:03:01:05	HLA-DPB1*04:02:01:01	1	0.001048	0	1	0	0	0	0	0	0	0	0	0	0
HLA-A*02:01:01:01	HLA-C*06:02:01:01	HLA-B*57:01:01	HLA-DRB4*01:03:01:02N	HLA-DRB1*04:01:01:01	HLA-DQA1*03:01:01	HLA-DQB1*03:02:01	HLA-DPA1*01:03:01:04	HLA-DPB1*04:01:01:01/HLA-DPB1*04:01:01:02	1	0.001048	1	0	0	0	0	0	0	0	1	1	0	0.001048
HLA-A*02:05:01	HLA-C*06:02:01:02	HLA-B*50:01:01		HLA-DRB1*08:01:01	HLA-DQA1*01:03:01:02/HLA-DQA1*01:03:01:06	HLA-DQB1*06:03:01	HLA-DPA1*01:03:01:02	HLA-DPB1*02:01:02/HLA-DPB1*02:01:19	1	0.001048	1	0	0	0	0	0	0	0	1	1	0	0.001048
HLA-A*32:01:01	HLA-C*08:02:01:01	HLA-B*14:02:01:01		HLA-DRB1*01:02:01	HLA-DQA1*01:01:02	HLA-DQB1*05:01:01:01	HLA-DPA1*01:03:01:01	HLA-DPB1*02:01:02/HLA-DPB1*02:01:19	1	0.001048	0	1	0	0	0	0	0	0	0	0	0	0
HLA-A*01:01:01:01	HLA-C*03:03:01:01	HLA-B*55:01:01	HLA-DRB3*02:02:01:01	HLA-DRB1*14:54:01	HLA-DQA1*01:04:01:01/HLA-DQA1*01:04:01:02/HLA-DQA1*01:04:01:04	HLA-DQB1*05:03:01:01/HLA-DQB1*05:03:01:02	HLA-DPA1*01:03:01:02	HLA-DPB1*02:01:02/HLA-DPB1*02:01:19	1	0.001048	0	1	0	0	0	0	0	0	0	0	0	0
HLA-A*23:01:01	HLA-C*04:01:01:01	HLA-B*44:03:01:01		HLA-DRB1*01:02:01	HLA-DQA1*01:01:02	HLA-DQB1*05:01:01:01	HLA-DPA1*02:01:02	HLA-DPB1*01:01:01	1	0.001048	0	1	0	0	0	0	0	0	0	0	0	0
HLA-A*03:01:01:03	HLA-C*04:01:01:01	HLA-B*35:01:01:02	HLA-DRB5*01:01:01	HLA-DRB1*15:01:01:01/HLA-DRB1*15:01:01:02/HLA-DRB1*15:01:01:03	HLA-DQA1*01:02:01:01/HLA-DQA1*01:02:01:03/HLA-DQA1*01:02:01:05	HLA-DQB1*06:02:01	HLA-DPA1*01:03:01:04	HLA-DPB1*04:01:01:01/HLA-DPB1*04:01:01:02	1	0.001048	0	1	0	0	0	0	0	0	0	0	0	0
HLA-A*24:02:01:01	HLA-C*07:02:01:01	HLA-B*08:01:01:02	HLA-DRB3*02:02:01:02	HLA-DRB1*11:01:01:01	HLA-DQA1*05:05:01:01/HLA-DQA1*05:05:01:02/HLA-DQA1*05:05:01:04	HLA-DQB1*03:01:01:03	HLA-DPA1*01:03:01:02	HLA-DPB1*04:01:01:01/HLA-DPB1*04:01:01:02	1	0.001048	1	0	0	0	0	0	0	0	1	1	0	0.001048
HLA-A*26:01:01:01	HLA-C*12:03:01:01	HLA-B*38:01:01	HLA-DRB4*01:03:01:01/HLA-DRB4*01:03:01:03	HLA-DRB1*04:03:01	HLA-DQA1*03:01:01	HLA-DQB1*03:02:01	HLA-DPA1*01:03:01:04	HLA-DPB1*04:01:01:01/HLA-DPB1*04:01:01:02	1	0.001048	1	0	0	0	0	0	0	0	1	1	0	0.001048
HLA-A*02:01:01:01	HLA-C*07:01:01:01	HLA-B*18:01:01:02	HLA-DRB5*01:01:01	HLA-DRB1*15:01:01:01/HLA-DRB1*15:01:01:02/HLA-DRB1*15:01:01:03	HLA-DQA1*01:02:01:01/HLA-DQA1*01:02:01:03/HLA-DQA1*01:02:01:05	HLA-DQB1*06:02:01	HLA-DPA1*01:03:01:02	HLA-DPB1*02:01:02/HLA-DPB1*02:01:19	1	0.001048	1	0	0	0	0	0	0	0	1	1	0	0.001048
HLA-A*02:01:01:01	HLA-C*08:02:01:02	HLA-B*14:01:01	HLA-DRB4*01:01:01:01	HLA-DRB1*07:01:01:01/HLA-DRB1*07:01:01:02	HLA-DQA1*02:01:01:01/HLA-DQA1*02:01:01:02	HLA-DQB1*02:02:01:01	HLA-DPA1*01:03:01:05	HLA-DPB1*04:02:01:02	1	0.001048	0	1	0	0	0	0	0	0	0	0	0	0
HLA-A*02:01:01:01	HLA-C*07:02:01:03	HLA-B*07:02:01	HLA-DRB4*01:03:01:01/HLA-DRB4*01:03:01:03	HLA-DRB1*04:01:01:01	HLA-DQA1*03:03:01:01	HLA-DQB1*03:01:01:01	HLA-DPA1*01:03:01:04	HLA-DPB1*04:01:01:01/HLA-DPB1*04:01:01:02	1	0.001048	0	1	0	0	0	0	0	0	0	0	0	0
HLA-A*03:01:01:01	HLA-C*07:02:01:03	HLA-B*07:02:01	HLA-DRB5*01:01:01	HLA-DRB1*15:01:01:01/HLA-DRB1*15:01:01:02/HLA-DRB1*15:01:01:03	HLA-DQA1*01:02:01:01/HLA-DQA1*01:02:01:03/HLA-DQA1*01:02:01:05	HLA-DQB1*06:02:01	HLA-DPA1*01:03:01:03	HLA-DPB1*20:01:01	1	0.001048	1	0	0	0	0	0	0	0	1	1	0	0.001048
HLA-A*32:01:01	HLA-C*02:02:02:01	HLA-B*40:02:01		HLA-DRB1*01:01:01	HLA-DQA1*01:01:01:02/HLA-DQA1*01:01:01:03	HLA-DQB1*05:01:01:03	HLA-DPA1*01:03:01:03	HLA-DPB1*03:01:01	1	0.001048	1	0	0	0	0	0	0	0	1	1	0	0.001048
HLA-A*03:01:01:01	HLA-C*05:01:01:02	HLA-B*44:02:01:01	HLA-DRB5*01:01:01	HLA-DRB1*15:01:01:01/HLA-DRB1*15:01:01:02/HLA-DRB1*15:01:01:03	HLA-DQA1*01:02:01:01/HLA-DQA1*01:02:01:03/HLA-DQA1*01:02:01:05	HLA-DQB1*06:02:01	HLA-DPA1*01:03:01:04	HLA-DPB1*04:01:01:01/HLA-DPB1*04:01:01:02	1	0.001048	1	0	0	1	0.001048	1	0	0	2	2	0	0.002096
HLA-A*02:01:01:01	HLA-C*07:02:01:03	HLA-B*07:02:01	HLA-DRB5*01:01:01	HLA-DRB1*15:01:01:01/HLA-DRB1*15:01:01:02/HLA-DRB1*15:01:01:03	HLA-DQA1*01:02:01:01/HLA-DQA1*01:02:01:03/HLA-DQA1*01:02:01:05	HLA-DQB1*06:02:01	HLA-DPA1*01:03:01:03	HLA-DPB1*03:01:01	1	0.001048	1	0	0	1	0.001048	0	1	0	1	1	0	0.001048
HLA-A*32:01:01	HLA-C*12:03:01:01	HLA-B*15:220	HLA-DRB4*01:03:01:01/HLA-DRB4*01:03:01:03	HLA-DRB1*07:01:01:01/HLA-DRB1*07:01:01:02	HLA-DQA1*02:01:01:01/HLA-DQA1*02:01:01:02	HLA-DQB1*02:02:01:01	HLA-DPA1*01:03:01:03	HLA-DPB1*03:01:01	1	0.001048	1	0	0	0	0	0	0	0	1	1	0	0.001048
HLA-A*01:01:01:01	HLA-C*06:02:01:01	HLA-B*57:01:01	HLA-DRB3*02:02:01:02	HLA-DRB1*13:01:01:01/HLA-DRB1*13:01:01:02	HLA-DQA1*01:03:01:02/HLA-DQA1*01:03:01:06	HLA-DQB1*06:03:01	HLA-DPA1*01:03:01:04	HLA-DPB1*04:01:01:01/HLA-DPB1*04:01:01:02	1	0.001048	0	1	0	0	0	0	0	0	0	0	0	0
HLA-A*29:02:01:02	HLA-C*07:02:01:03	HLA-B*07:02:01		HLA-DRB1*01:01:01	HLA-DQA1*01:01:01:02/HLA-DQA1*01:01:01:03	HLA-DQB1*05:01:01:03	HLA-DPA1*01:03:01:02	HLA-DPB1*04:01:01:01/HLA-DPB1*04:01:01:02	1	0.001048	1	0	0	0	0	0	0	0	1	1	0	0.001048
HLA-A*24:02:01:01	HLA-C*07:01:01:01	HLA-B*18:01:01:02	HLA-DRB3*02:02:01:02	HLA-DRB1*11:04:01	HLA-DQA1*05:05:01:01/HLA-DQA1*05:05:01:02/HLA-DQA1*05:05:01:04	HLA-DQB1*03:01:01:03	HLA-DPA1*01:03:01:03	HLA-DPB1*03:01:01	1	0.001048	1	0	0	0	0	0	0	0	1	1	0	0.001048
HLA-A*02:01:01:01	HLA-C*16:01:01:01	HLA-B*51:01:01:01	HLA-DRB3*02:02:01:01	HLA-DRB1*03:01:01:01/HLA-DRB1*03:01:01:02	HLA-DQA1*05:01:01:01	HLA-DQB1*02:01:01	HLA-DPA1*01:03:01:04	HLA-DPB1*04:01:01:01/HLA-DPB1*04:01:01:02	1	0.001048	1	0	0	0	0	0	0	0	1	1	0	0.001048
HLA-A*02:01:01:01	HLA-C*07:01:01:01	HLA-B*49:01:01		HLA-DRB1*08:01:01	HLA-DQA1*04:01:01	HLA-DQB1*04:02:01	HLA-DPA1*01:03:01:03	HLA-DPB1*03:01:01	1	0.001048	1	0	0	0	0	0	0	0	1	1	0	0.001048
HLA-A*24:02:01:01	HLA-C*06:02:01:01	HLA-B*37:01:01	HLA-DRB5*01:01:01	HLA-DRB1*15:01:01:01/HLA-DRB1*15:01:01:02/HLA-DRB1*15:01:01:03	HLA-DQA1*01:02:01:01/HLA-DQA1*01:02:01:03/HLA-DQA1*01:02:01:05	HLA-DQB1*06:02:01	HLA-DPA1*01:03:01:02	HLA-DPB1*04:01:01:01/HLA-DPB1*04:01:01:02	1	0.001048	1	0	0	0	0	0	0	0	1	1	0	0.001048
HLA-A*03:01:01:01	HLA-C*02:02:02:01	HLA-B*27:05:02	HLA-DRB5*02:02	HLA-DRB1*16:01:01	HLA-DQA1*01:02:02	HLA-DQB1*05:02:01	HLA-DPA1*01:03:01:01	HLA-DPB1*02:01:02/HLA-DPB1*02:01:19	1	0.001048	1	0	0	0	0	0	0	0	1	1	0	0.001048
HLA-A*30:01:01	HLA-C*02:02:02:01	HLA-B*51:01:01:01	HLA-DRB5*01:01:01	HLA-DRB1*15:01:01:01/HLA-DRB1*15:01:01:02/HLA-DRB1*15:01:01:03	HLA-DQA1*01:02:01:01/HLA-DQA1*01:02:01:03/HLA-DQA1*01:02:01:05	HLA-DQB1*06:02:01	HLA-DPA1*01:03:01:02	HLA-DPB1*04:01:01:01/HLA-DPB1*04:01:01:02	1	0.001048	1	0	0	0	0	0	0	0	1	1	0	0.001048
HLA-A*31:01:02:01	HLA-C*07:02:01:03	HLA-B*07:02:01	HLA-DRB5*01:01:01	HLA-DRB1*15:01:01:01/HLA-DRB1*15:01:01:02/HLA-DRB1*15:01:01:03	HLA-DQA1*02:01:01:01/HLA-DQA1*02:01:01:02	HLA-DQB1*06:02:01	HLA-DPA1*01:03:01:03	HLA-DPB1*20:01:01	1	0.001048	1	0	0	0	0	0	0	0	1	1	0	0.001048
HLA-A*25:01:01	HLA-C*12:03:01:01	HLA-B*18:01:01:02	HLA-DRB5*01:01:01	HLA-DRB1*15:01:01:01/HLA-DRB1*15:01:01:02/HLA-DRB1*15:01:01:03	HLA-DQA1*01:02:01:01/HLA-DQA1*01:02:01:03/HLA-DQA1*01:02:01:05	HLA-DQB1*06:02:01	HLA-DPA1*01:03:01:01	HLA-DPB1*02:01:02/HLA-DPB1*02:01:19	1	0.001048	1	0	0	1	0.001048	1	0	0	2	2	0	0.002096
HLA-A*01:01:01:01	HLA-C*06:02:01:01	HLA-B*37:01:01	HLA-DRB3*02:02:01:02	HLA-DRB1*13:05:01	HLA-DQA1*05:05:01:01/HLA-DQA1*05:05:01:02/HLA-DQA1*05:05:01:04	HLA-DQB1*03:01:01:03	HLA-DPA1*01:03:01:05	HLA-DPB1*02:01:02/HLA-DPB1*02:01:19	1	0.001048	0	1	0	0	0	0	0	0	0	0	0	0
HLA-A*30:02:01:01	HLA-C*02:02:02:01	HLA-B*27:05:02	HLA-DRB3*02:02:01:01	HLA-DRB1*12:01:01:03	HLA-DQA1*05:05:01:03/HLA-DQA1*05:05:01:05/HLA-DQA1*05:05:01:06	HLA-DQB1*03:01:01:01	HLA-DPA1*02:02:02	HLA-DPB1*04:02:01:02	1	0.001048	1	0	0	0	0	0	0	0	1	1	0	0.001048
HLA-A*02:01:01:01	HLA-C*03:04:01:02	HLA-B*40:02:01		HLA-DRB1*08:01:01	HLA-DQA1*04:01:01	HLA-DQB1*04:02:01	HLA-DPA1*01:03:01:01	HLA-DPB1*02:01:02/HLA-DPB1*02:01:19	1	0.001048	1	0	0	0	0	0	0	0	1	1	0	0.001048
HLA-A*03:01:01:01	HLA-C*06:02:01:01	HLA-B*13:02:01	HLA-DRB4*01:03:01:01/HLA-DRB4*01:03:01:03	HLA-DRB1*07:01:01:01/HLA-DRB1*07:01:01:02	HLA-DQA1*02:01:01:01/HLA-DQA1*02:01:01:02	HLA-DQB1*02:02:01:01	HLA-DPA1*02:01:01:01	HLA-DPB1*17:01	1	0.001048	1	0	0	0	0	0	0	0	1	1	0	0.001048
HLA-A*03:01:01:01	HLA-C*06:02:01:01	HLA-B*37:01:01		HLA-DRB1*10:01:01:01	HLA-DQA1*01:05:01	HLA-DQB1*05:01:01:02	HLA-DPA1*01:03:01:01	HLA-DPB1*02:01:02/HLA-DPB1*02:01:19	1	0.001048	0	1	0	0	0	0	0	0	0	0	0	0
HLA-A*68:01:01:02	HLA-C*06:02:01:03	HLA-B*45:01:01	HLA-DRB4*01:03:01:01/HLA-DRB4*01:03:01:03	HLA-DRB1*04:05:01	HLA-DQA1*03:03:01:01	HLA-DQB1*03:02:01	HLA-DPA1*01:03:01:02	HLA-DPB1*104:01	1	0.001048	1	0	0	0	0	0	0	0	1	1	0	0.001048
HLA-A*02:01:01:01	HLA-C*05:01:01:02	HLA-B*44:02:01:01	HLA-DRB4*01:03:01:02N	HLA-DRB1*07:01:01:01/HLA-DRB1*07:01:01:02	HLA-DQA1*02:01:01:01/HLA-DQA1*02:01:01:02	HLA-DQB1*03:03:02:01	HLA-DPA1*01:03:01:04	HLA-DPB1*04:01:01:01/HLA-DPB1*04:01:01:02	1	0.001048	0	1	0	1	0.001048	0	1	0	0	0	0	0
HLA-A*24:02:01:01	HLA-C*02:02:02:01	HLA-B*40:02:01	HLA-DRB3*02:02:01:02	HLA-DRB1*11:01:01:01	HLA-DQA1*05:05:01:01/HLA-DQA1*05:05:01:02/HLA-DQA1*05:05:01:04	HLA-DQB1*03:01:01:03	HLA-DPA1*01:03:01:05	HLA-DPB1*04:02:01:01	1	0.001048	0	1	0	0	0	0	0	0	0	0	0	0
HLA-A*24:02:01:01	HLA-C*16:02:01	HLA-B*51:01:01:01	HLA-DRB5*01:01:01	HLA-DRB1*15:01:01:01/HLA-DRB1*15:01:01:02/HLA-DRB1*15:01:01:03	HLA-DQA1*01:02:01:01/HLA-DQA1*01:02:01:03/HLA-DQA1*01:02:01:05	HLA-DQB1*06:02:01	HLA-DPA1*02:01:01:01	HLA-DPB1*13:01:01/HLA-DPB1*107:01	1	0.001048	0	1	0	0	0	0	0	0	0	0	0	0
HLA-A*24:02:01:01	HLA-C*16:01:01:01	HLA-B*44:03:01:01	HLA-DRB4*01:01:01:01	HLA-DRB1*07:01:01:01/HLA-DRB1*07:01:01:02	HLA-DQA1*02:01:01:01/HLA-DQA1*02:01:01:02	HLA-DQB1*02:02:01:01	HLA-DPA1*01:03:01:02	HLA-DPB1*02:01:02/HLA-DPB1*02:01:19	1	0.001048	0	1	0	0	0	0	0	0	0	0	0	0
HLA-A*32:01:01	HLA-C*08:02:01:02	HLA-B*14:01:01	HLA-DRB5*01:01:01	HLA-DRB1*15:01:01:01/HLA-DRB1*15:01:01:02/HLA-DRB1*15:01:01:03	HLA-DQA1*01:02:01:01/HLA-DQA1*01:02:01:03/HLA-DQA1*01:02:01:05	HLA-DQB1*06:02:01	HLA-DPA1*01:03:01:02	HLA-DPB1*04:01:01:01/HLA-DPB1*04:01:01:02	1	0.001048	1	0	0	0	0	0	0	0	1	1	0	0.001048
HLA-A*23:01:01	HLA-C*04:01:01:01	HLA-B*44:03:01:01	HLA-DRB4*01:03:01:02N	HLA-DRB1*07:01:01:01/HLA-DRB1*07:01:01:02	HLA-DQA1*02:01:01:01/HLA-DQA1*02:01:01:02	HLA-DQB1*02:02:01:01	HLA-DPA1*01:03:01:01	HLA-DPB1*02:01:02/HLA-DPB1*02:01:19	1	0.001048	0	1	0	0	0	0	0	0	0	0	0	0
HLA-A*26:01:01:01	HLA-C*04:01:01:06	HLA-B*35:01:01:02	HLA-DRB5*01:01:01	HLA-DRB1*15:01:01:01/HLA-DRB1*15:01:01:02/HLA-DRB1*15:01:01:03	HLA-DQA1*01:02:01:01/HLA-DQA1*01:02:01:03/HLA-DQA1*01:02:01:05	HLA-DQB1*06:03:01	HLA-DPA1*01:03:01:01	HLA-DPB1*02:01:02/HLA-DPB1*02:01:19	1	0.001048	0	1	0	0	0	0	0	0	0	0	0	0
HLA-A*02:01:01:01	HLA-C*08:02:01:01	HLA-B*14:02:01:01		HLA-DRB1*01:02:01	HLA-DQA1*01:01:02	HLA-DQB1*05:01:01:01	HLA-DPA1*01:03:01:02	HLA-DPB1*04:01:01:01/HLA-DPB1*04:01:01:02	1	0.001048	0	1	0	0	0	0	0	0	0	0	0	0
HLA-A*11:01:01:01	HLA-C*01:02:01	HLA-B*27:05:02	HLA-DRB4*01:03:01:01/HLA-DRB4*01:03:01:03	HLA-DRB1*04:04:01	HLA-DQA1*03:01:01	HLA-DQB1*03:02:01	HLA-DPA1*01:03:01:03	HLA-DPB1*06:01:01	1	0.001048	0	1	0	0	0	0	0	0	0	0	0	0
HLA-A*02:01:01:01	HLA-C*03:04:01:01	HLA-B*15:01:01:01	HLA-DRB4*01:03:01:01/HLA-DRB4*01:03:01:03	HLA-DRB1*04:03:01	HLA-DQA1*03:01:01	HLA-DQB1*03:02:01	HLA-DPA1*01:03:01:04	HLA-DPB1*04:01:01:01/HLA-DPB1*04:01:01:02	1	0.001048	0	1	0	0	0	0	0	0	0	0	0	0
HLA-A*02:01:01:01	HLA-C*07:01:01:01	HLA-B*18:01:01:02		HLA-DRB1*08:01:01	HLA-DQA1*04:01:01	HLA-DQB1*04:02:01	HLA-DPA1*01:03:01:03	HLA-DPB1*03:01:01	1	0.001048	1	0	0	0	0	0	0	0	1	1	0	0.001048
HLA-A*02:01:01:01	HLA-C*05:01:01:02	HLA-B*44:02:01:01	HLA-DRB4*01:03:01:01/HLA-DRB4*01:03:01:03	HLA-DRB1*04:01:01:01	HLA-DQA1*03:03:01:01	HLA-DQB1*03:01:01:01	HLA-DPA1*01:03:01:05	HLA-DPB1*04:02:01:02	1	0.001048	1	0	0	0	0	0	0	0	1	1	0	0.001048
HLA-A*01:01:01:01	HLA-C*05:01:01:01	HLA-B*18:01:01:01	HLA-DRB3*02:02:01:01	HLA-DRB1*03:01:01:01/HLA-DRB1*03:01:01:02	HLA-DQA1*05:01:01:02	HLA-DQB1*02:01:01	HLA-DPA1*01:03:01:02	HLA-DPB1*04:01:01:01/HLA-DPB1*04:01:01:02	1	0.001048	0	1	0	0	0	0	0	0	0	0	0	0
HLA-A*02:01:01:01	HLA-C*15:02:01:01	HLA-B*51:01:01:01	HLA-DRB3*02:02:01:01	HLA-DRB1*03:01:01:01/HLA-DRB1*03:01:01:02	HLA-DQA1*05:01:01:01	HLA-DQB1*02:01:01	HLA-DPA1*01:03:01:01	HLA-DPB1*02:02	1	0.001048	0	1	0	0	0	0	0	0	0	0	0	0
HLA-A*25:01:01	HLA-C*07:02:01:01	HLA-B*39:06:02	HLA-DRB3*02:02:01:01	HLA-DRB1*14:54:01	HLA-DQA1*01:04:01:01/HLA-DQA1*01:04:01:02/HLA-DQA1*01:04:01:04	HLA-DQB1*05:03:01:01/HLA-DQB1*05:03:01:02	HLA-DPA1*02:01:01:02	HLA-DPB1*02:01:02/HLA-DPB1*02:01:19	1	0.001048	0	1	0	0	0	0	0	0	0	0	0	0
HLA-A*01:01:01:01	HLA-C*04:01:01:06	HLA-B*35:02:01	HLA-DRB3*02:02:01:02	HLA-DRB1*11:04:01	HLA-DQA1*01:03:01:02/HLA-DQA1*01:03:01:06	HLA-DQB1*06:03:01	HLA-DPA1*02:01:01:02	HLA-DPB1*02:01:02/HLA-DPB1*02:01:19	1	0.001048	0	1	0	0	0	0	0	0	0	0	0	0
HLA-A*02:01:01:01	HLA-C*07:01:01:01	HLA-B*18:01:01:02	HLA-DRB4*01:03:01:01/HLA-DRB4*01:03:01:03	HLA-DRB1*04:04:01	HLA-DQA1*03:01:01	HLA-DQB1*03:02:01	HLA-DPA1*01:03:01:05	HLA-DPB1*04:02:01:02	1	0.001048	0	1	0	0	0	0	0	0	0	0	0	0
HLA-A*26:01:01:01	HLA-C*12:02:02	HLA-B*52:01:01:02	HLA-DRB5*01:02	HLA-DRB1*15:02:01:02	HLA-DQA1*01:03:01:01	HLA-DQB1*06:01:03	HLA-DPA1*01:03:01:04	HLA-DPB1*04:01:01:01/HLA-DPB1*04:01:01:02	1	0.001048	1	0	0	0	0	0	0	0	1	1	0	0.001048
HLA-A*03:01:01:01	HLA-C*07:02:01:03	HLA-B*27:05:02		HLA-DRB1*01:01:01	HLA-DQA1*01:01:01:02/HLA-DQA1*01:01:01:03	HLA-DQB1*05:01:01:03	HLA-DPA1*02:01:02	HLA-DPB1*01:01:01	1	0.001048	0	1	0	0	0	0	0	0	0	0	0	0
HLA-A*03:01:01:01	HLA-C*14:02:01:01	HLA-B*51:01:01:01	HLA-DRB3*01:01:02:01	HLA-DRB1*13:01:01:01/HLA-DRB1*13:01:01:02	HLA-DQA1*01:03:01:02/HLA-DQA1*01:03:01:06	HLA-DQB1*06:03:01	HLA-DPA1*01:03:01:05	HLA-DPB1*04:02:01:02	1	0.001048	1	0	0	0	0	0	0	0	1	1	0	0.001048
HLA-A*31:01:02:01	HLA-C*04:01:01:06	HLA-B*35:08:01	HLA-DRB3*01:01:02:01	HLA-DRB1*13:03:01	HLA-DQA1*05:05:01:01/HLA-DQA1*05:05:01:02/HLA-DQA1*05:05:01:04	HLA-DQB1*03:01:01:03	HLA-DPA1*01:03:01:04	HLA-DPB1*04:01:01:01/HLA-DPB1*04:01:01:02	1	0.001048	1	0	0	0	0	0	0	0	1	1	0	0.001048
HLA-A*02:01:01:01	HLA-C*03:04:01:01	HLA-B*15:01:01:01	HLA-DRB3*01:01:02:01	HLA-DRB1*13:03:01	HLA-DQA1*05:05:01:01/HLA-DQA1*05:05:01:02/HLA-DQA1*05:05:01:04	HLA-DQB1*03:01:01:03	HLA-DPA1*01:03:01:04	HLA-DPB1*04:01:01:01/HLA-DPB1*04:01:01:02	1	0.001048	0	1	0	0	0	0	0	0	0	0	0	0
HLA-A*02:01:01:01	HLA-C*01:02:01	HLA-B*55:01:01	HLA-DRB3*02:02:01:01	HLA-DRB1*11:01:01:01	HLA-DQA1*05:03	HLA-DQB1*03:01:01:01	HLA-DPA1*01:03:01:05	HLA-DPB1*04:02:01:02	1	0.001048	0	1	0	0	0	0	0	0	0	0	0	0
HLA-A*26:01:01:01	HLA-C*14:03	HLA-B*44:03:01:01	HLA-DRB4*01:03:01:01/HLA-DRB4*01:03:01:03	HLA-DRB1*04:05:01	HLA-DQA1*03:03:01:01	HLA-DQB1*03:02:01	HLA-DPA1*01:03:01:02	HLA-DPB1*02:01:02/HLA-DPB1*02:01:19	1	0.001048	0	1	0	0	0	0	0	0	0	0	0	0
HLA-A*03:02:01	HLA-C*07:01:01:01	HLA-B*08:01:01:01	HLA-DRB3*01:01:02:01	HLA-DRB1*03:01:01:01/HLA-DRB1*03:01:01:02	HLA-DQA1*05:01:01:02	HLA-DQB1*02:01:01	HLA-DPA1*01:03:01:04	HLA-DPB1*04:01:01:01/HLA-DPB1*04:01:01:02	1	0.001048	1	0	0	0	0	0	0	0	1	1	0	0.001048
HLA-A*31:01:02:01	HLA-C*03:04:01:01	HLA-B*40:01:02	HLA-DRB4*01:03:01:01/HLA-DRB4*01:03:01:03	HLA-DRB1*04:08:01	HLA-DQA1*03:01:01	HLA-DQB1*03:02:01	HLA-DPA1*01:03:01:03	HLA-DPB1*06:01:01	1	0.001048	1	0	0	0	0	0	0	0	1	1	0	0.001048
HLA-A*24:02:01:01	HLA-C*05:01:01:02	HLA-B*44:02:01:01	HLA-DRB3*01:01:02:01	HLA-DRB1*13:01:01:01/HLA-DRB1*13:01:01:02	HLA-DQA1*01:03:01:02/HLA-DQA1*01:03:01:06	HLA-DQB1*06:03:01	HLA-DPA1*01:03:01:03	HLA-DPB1*03:01:01	1	0.001048	1	0	0	0	0	0	0	0	1	1	0	0.001048
HLA-A*30:02:01:01	HLA-C*05:01:01:01	HLA-B*18:01:01:01	HLA-DRB3*02:02:01:01	HLA-DRB1*03:01:01:01/HLA-DRB1*03:01:01:02	HLA-DQA1*05:01:01:01	HLA-DQB1*02:01:01	HLA-DPA1*01:03:01:02	HLA-DPB1*02:02	1	0.001048	1	0	0	0	0	0	0	0	1	1	0	0.001048
HLA-A*32:01:01	HLA-C*03:04:01:01	HLA-B*40:01:02	HLA-DRB3*01:01:02:01	HLA-DRB1*03:01:01:01/HLA-DRB1*03:01:01:02	HLA-DQA1*05:01:01:02	HLA-DQB1*02:01:01	HLA-DPA1*01:03:01:05	HLA-DPB1*04:02:01:02	1	0.001048	0	1	0	0	0	0	0	0	0	0	0	0
HLA-A*02:01:01:01	HLA-C*07:02:01:03	HLA-B*07:02:01	HLA-DRB3*01:01:02:01	HLA-DRB1*13:01:01:01/HLA-DRB1*13:01:01:02	HLA-DQA1*01:03:01:02/HLA-DQA1*01:03:01:06	HLA-DQB1*06:03:01	HLA-DPA1*01:03:01:02	HLA-DPB1*04:01:01:01/HLA-DPB1*04:01:01:02	1	0.001048	0	1	0	0	0	0	0	0	0	0	0	0
HLA-A*03:01:01:05	HLA-C*02:02:02:01	HLA-B*27:02:01	HLA-DRB3*02:02:01:02	HLA-DRB1*11:01:01:01	HLA-DQA1*05:05:01:03/HLA-DQA1*05:05:01:05/HLA-DQA1*05:05:01:06	HLA-DQB1*03:01:01:03	HLA-DPA1*01:03:01:04	HLA-DPB1*04:01:01:01/HLA-DPB1*04:01:01:02	1	0.001048	0	1	0	0	0	0	0	0	0	0	0	0
HLA-A*02:01:01:01	HLA-C*05:01:01:02	HLA-B*44:02:01:01	HLA-DRB3*02:02:01:02	HLA-DRB1*12:01:01:03	HLA-DQA1*05:05:01:03/HLA-DQA1*05:05:01:05/HLA-DQA1*05:05:01:06	HLA-DQB1*03:01:01:01	HLA-DPA1*02:02:02	HLA-DPB1*05:01:01	1	0.001048	0	1	0	0	0	0	0	0	0	0	0	0
HLA-A*02:01:01:01	HLA-C*06:02:01:01	HLA-B*57:01:01	HLA-DRB4*01:03:01:02N	HLA-DRB1*07:01:01:01/HLA-DRB1*07:01:01:02	HLA-DQA1*02:01:01:01/HLA-DQA1*02:01:01:02	HLA-DQB1*02:02:01:01	HLA-DPA1*01:03:01:02	HLA-DPB1*02:01:02/HLA-DPB1*02:01:19	1	0.001048	1	0	0	0	0	0	0	0	1	1	0	0.001048
HLA-A*11:01:01:01	HLA-C*07:02:01:03	HLA-B*07:02:01		HLA-DRB1*01:01:01	HLA-DQA1*01:01:01:02/HLA-DQA1*01:01:01:03	HLA-DQB1*05:01:01:03	HLA-DPA1*01:03:01:01	HLA-DPB1*02:01:02/HLA-DPB1*02:01:19	1	0.001048	1	0	0	0	0	0	0	0	1	1	0	0.001048
HLA-A*01:01:01:01	HLA-C*02:02:02:01	HLA-B*27:05:02	HLA-DRB3*02:02:01:01	HLA-DRB1*03:01:01:01/HLA-DRB1*03:01:01:02	HLA-DQA1*05:01:01:01	HLA-DQB1*02:01:01	HLA-DPA1*01:03:01:01	HLA-DPB1*02:02	1	0.001048	0	1	0	0	0	0	0	0	0	0	0	0
HLA-A*01:01:01:01	HLA-C*06:02:01:01	HLA-B*35:01:01:02	HLA-DRB3*02:02:01:01	HLA-DRB1*11:01:01:01	HLA-DQA1*05:05:01:01/HLA-DQA1*05:05:01:02/HLA-DQA1*05:05:01:04	HLA-DQB1*03:01:01:03	HLA-DPA1*01:03:01:02	HLA-DPB1*04:01:01:01/HLA-DPB1*04:01:01:02	1	0.001048	0	1	0	0	0	0	0	0	0	0	0	0
HLA-A*03:02:01	HLA-C*07:02:01:01	HLA-B*08:01:01:02	HLA-DRB3*02:02:01:01	HLA-DRB1*03:01:01:01/HLA-DRB1*03:01:01:02	HLA-DQA1*05:01:01:01	HLA-DQB1*02:01:01	HLA-DPA1*01:03:01:03	HLA-DPB1*03:01:01	1	0.001048	0	1	0	0	0	0	0	0	0	0	0	0
HLA-A*03:01:01:01	HLA-C*07:01:01:01	HLA-B*49:01:01	HLA-DRB3*02:02:01:02	HLA-DRB1*11:01:01:01	HLA-DQA1*05:05:01:01/HLA-DQA1*05:05:01:02/HLA-DQA1*05:05:01:04	HLA-DQB1*03:01:01:03	HLA-DPA1*01:03:01:04	HLA-DPB1*04:01:01:01/HLA-DPB1*04:01:01:02	1	0.001048	0	1	0	0	0	0	0	0	0	0	0	0
HLA-A*03:01:01:01	HLA-C*07:02:01:03	HLA-B*07:02:01	HLA-DRB4*01:03:01:01/HLA-DRB4*01:03:01:03	HLA-DRB1*04:01:01:01	HLA-DQA1*03:01:01	HLA-DQB1*03:02:01	HLA-DPA1*01:03:01:05	HLA-DPB1*04:02:01:02	1	0.001048	1	0	0	1	0.001048	1	0	0	2	2	0	0.002096
HLA-A*24:02:01:01	HLA-C*04:01:01:06	HLA-B*35:02:01	HLA-DRB3*02:02:01:02	HLA-DRB1*11:04:01	HLA-DQA1*05:05:01:01/HLA-DQA1*05:05:01:02/HLA-DQA1*05:05:01:04	HLA-DQB1*03:01:01:03	HLA-DPA1*01:03:01:02	HLA-DPB1*04:01:01:01/HLA-DPB1*04:01:01:02	1	0.001048	0	1	0	0	0	0	0	0	0	0	0	0
HLA-A*02:01:01:01	HLA-C*02:02:02:01	HLA-B*51:01:01:01	HLA-DRB5*01:01:01	HLA-DRB1*15:01:01:01/HLA-DRB1*15:01:01:02/HLA-DRB1*15:01:01:03	HLA-DQA1*01:02:01:01/HLA-DQA1*01:02:01:03/HLA-DQA1*01:02:01:05	HLA-DQB1*06:02:01	HLA-DPA1*01:03:01:02	HLA-DPB1*04:01:01:01/HLA-DPB1*04:01:01:02	1	0.001048	0	1	0	0	0	0	0	0	0	0	0	0
HLA-A*02:01:01:01	HLA-C*07:01:01:01	HLA-B*39:24:01	HLA-DRB5*01:01:01	HLA-DRB1*15:01:01:01/HLA-DRB1*15:01:01:02/HLA-DRB1*15:01:01:03	HLA-DQA1*01:02:01:01/HLA-DQA1*01:02:01:03/HLA-DQA1*01:02:01:05	HLA-DQB1*06:02:01	HLA-DPA1*02:01:01:01	HLA-DPB1*13:01:01/HLA-DPB1*107:01	1	0.001048	0	1	0	0	0	0	0	0	0	0	0	0
HLA-A*31:01:02:01	HLA-C*03:04:01:01	HLA-B*40:01:02	HLA-DRB5*01:01:01	HLA-DRB1*15:01:01:01/HLA-DRB1*15:01:01:02/HLA-DRB1*15:01:01:03	HLA-DQA1*01:02:01:01/HLA-DQA1*01:02:01:03/HLA-DQA1*01:02:01:05	HLA-DQB1*06:02:01	HLA-DPA1*01:03:01:04	HLA-DPB1*04:01:01:01/HLA-DPB1*04:01:01:02	1	0.001048	1	0	0	0	0	0	0	0	1	1	0	0.001048
HLA-A*02:01:01:01	HLA-C*06:02:01:01	HLA-B*13:02:01	HLA-DRB3*02:02:01:01	HLA-DRB1*14:54:01	HLA-DQA1*01:04:01:01/HLA-DQA1*01:04:01:02/HLA-DQA1*01:04:01:04	HLA-DQB1*05:03:01:01/HLA-DQB1*05:03:01:02	HLA-DPA1*02:01:01:02	HLA-DPB1*14:01:01	1	0.001048	1	0	0	0	0	0	0	0	1	1	0	0.001048
HLA-A*03:01:01:01	HLA-C*07:01:01:01	HLA-B*18:01:01:02	HLA-DRB4*01:03:01:01/HLA-DRB4*01:03:01:03	HLA-DRB1*04:01:01:01	HLA-DQA1*03:01:01	HLA-DQB1*03:02:01	HLA-DPA1*01:03:01:02	HLA-DPB1*02:01:02/HLA-DPB1*02:01:19	1	0.001048	0	1	0	0	0	0	0	0	0	0	0	0
HLA-A*01:01:01:01	HLA-C*07:02:01:03	HLA-B*07:02:01		HLA-DRB1*01:03	HLA-DQA1*01:01:01:02/HLA-DQA1*01:01:01:03	HLA-DQB1*05:01:01:03	HLA-DPA1*01:03:01:03	HLA-DPB1*03:01:01	1	0.001048	1	0	0	0	0	0	0	0	1	1	0	0.001048
HLA-A*03:01:01:01	HLA-C*15:02:01:01	HLA-B*51:01:01:01	HLA-DRB3*01:01:02:01	HLA-DRB1*03:01:01:01/HLA-DRB1*03:01:01:02	HLA-DQA1*05:01:01:02	HLA-DQB1*02:01:01	HLA-DPA1*02:01:01:02	HLA-DPB1*09:01:01	1	0.001048	1	0	0	0	0	0	0	0	1	1	0	0.001048
HLA-A*03:01:01:01	HLA-C*15:02:01:01	HLA-B*51:01:01:01		HLA-DRB1*08:01:01	HLA-DQA1*04:01:01	HLA-DQB1*04:02:01	HLA-DPA1*01:03:01:02	HLA-DPB1*04:01:01:01/HLA-DPB1*04:01:01:02	1	0.001048	0	1	0	0	0	0	0	0	0	0	0	0
HLA-A*01:01:01:01	HLA-C*06:02:01:01	HLA-B*57:01:01	HLA-DRB3*02:02:01:01	HLA-DRB1*13:01:01:01/HLA-DRB1*13:01:01:02	HLA-DQA1*01:03:01:02/HLA-DQA1*01:03:01:06	HLA-DQB1*06:03:01	HLA-DPA1*03:01	HLA-DPB1*105:01	1	0.001048	1	0	0	1	0.001048	1	0	0	2	2	0	0.002096
HLA-A*33:03:01	HLA-C*04:01:01:06	HLA-B*35:01:01:02	HLA-DRB3*02:02:01:02	HLA-DRB1*13:05:01	HLA-DQA1*05:05:01:01/HLA-DQA1*05:05:01:02/HLA-DQA1*05:05:01:04	HLA-DQB1*03:01:01:03	HLA-DPA1*01:03:01:05	HLA-DPB1*04:02:01:01	1	0.001048	1	0	0	0	0	0	0	0	1	1	0	0.001048
HLA-A*24:02:01:01	HLA-C*08:02:01:02	HLA-B*14:01:01	HLA-DRB4*01:01:01:01	HLA-DRB1*07:01:01:01/HLA-DRB1*07:01:01:02	HLA-DQA1*02:01:01:01/HLA-DQA1*02:01:01:02	HLA-DQB1*02:02:01:01	HLA-DPA1*01:03:01:04	HLA-DPB1*02:01:02/HLA-DPB1*02:01:19	1	0.001048	0	1	0	0	0	0	0	0	0	0	0	0
HLA-A*03:01:01:01	HLA-C*07:02:01:03	HLA-B*07:02:01	HLA-DRB5*01:01:01	HLA-DRB1*15:01:01:01/HLA-DRB1*15:01:01:02/HLA-DRB1*15:01:01:03	HLA-DQA1*01:02:01:01/HLA-DQA1*01:02:01:03/HLA-DQA1*01:02:01:05	HLA-DQB1*06:02:01	HLA-DPA1*02:01:01:02	HLA-DPB1*05:01:01	1	0.001048	1	0	0	0	0	0	0	0	1	1	0	0.001048
HLA-A*01:01:01:01	HLA-C*02:02:02:01	HLA-B*44:05:01	HLA-DRB5*02:02	HLA-DRB1*16:01:01	HLA-DQA1*01:02:02	HLA-DQB1*05:02:01	HLA-DPA1*01:03:01:01	HLA-DPB1*02:01:02/HLA-DPB1*02:01:19	1	0.001048	1	0	0	0	0	0	0	0	1	1	0	0.001048
HLA-A*01:01:01:01	HLA-C*07:02:01:03	HLA-B*07:02:01		HLA-DRB1*01:01:01	HLA-DQA1*01:01:01:02/HLA-DQA1*01:01:01:03	HLA-DQB1*05:01:01:03	HLA-DPA1*02:01:02	HLA-DPB1*01:01:01	1	0.001048	1	0	0	1	0.001048	0	1	0	1	1	0	0.001048
HLA-A*23:01:01	HLA-C*04:01:01:01	HLA-B*44:03:01:01	HLA-DRB4*01:01:01:01	HLA-DRB1*07:01:01:01/HLA-DRB1*07:01:01:02	HLA-DQA1*01:01:01:02/HLA-DQA1*01:01:01:03	HLA-DQB1*02:02:01:01	HLA-DPA1*01:03:01:04	HLA-DPB1*04:01:01:01/HLA-DPB1*04:01:01:02	1	0.001048	0	1	0	0	0	0	0	0	0	0	0	0
HLA-A*31:01:02:01	HLA-C*04:01:01:01	HLA-B*35:01:01:02		HLA-DRB1*01:01:01	HLA-DQA1*01:01:01:02/HLA-DQA1*01:01:01:03	HLA-DQB1*05:01:01:03	HLA-DPA1*01:03:01:05	HLA-DPB1*04:02:01:02	1	0.001048	1	0	0	0	0	0	0	0	1	1	0	0.001048
HLA-A*02:01:01:01	HLA-C*07:04:01:01	HLA-B*44:02:01:03	HLA-DRB3*02:02:01:02	HLA-DRB1*11:01:01:01	HLA-DQA1*05:05:01:01/HLA-DQA1*05:05:01:02/HLA-DQA1*05:05:01:04	HLA-DQB1*03:01:01:03	HLA-DPA1*01:03:01:05	HLA-DPB1*04:02:01:02	1	0.001048	0	1	0	0	0	0	0	0	0	0	0	0
HLA-A*11:01:01:01	HLA-C*04:01:01:05	HLA-B*35:01:01:02	HLA-DRB3*02:02:01:01	HLA-DRB1*14:54:01	HLA-DQA1*01:04:01:01/HLA-DQA1*01:04:01:02/HLA-DQA1*01:04:01:04	HLA-DQB1*05:03:01:01/HLA-DQB1*05:03:01:02	HLA-DPA1*01:03:01:02	HLA-DPB1*16:01:01	1	0.001048	0	1	0	0	0	0	0	0	0	0	0	0
HLA-A*02:01:01:01	HLA-C*07:02:01:01	HLA-B*39:06:02	HLA-DRB3*03:01:01	HLA-DRB1*13:02:01	HLA-DQA1*03:03:01:01	HLA-DQB1*06:04:01	HLA-DPA1*01:03:01:03	HLA-DPB1*03:01:01	1	0.001048	0	1	0	0	0	0	0	0	0	0	0	0
HLA-A*32:01:01	HLA-C*04:01:01:01	HLA-B*35:01:01:02	HLA-DRB5*01:01:01	HLA-DRB1*15:01:01:01/HLA-DRB1*15:01:01:02/HLA-DRB1*15:01:01:03	HLA-DQA1*01:02:01:01/HLA-DQA1*01:02:01:03/HLA-DQA1*01:02:01:05	HLA-DQB1*06:02:01	HLA-DPA1*01:03:01:02	HLA-DPB1*04:01:01:01/HLA-DPB1*04:01:01:02	1	0.001048	1	0	0	0	0	0	0	0	1	1	0	0.001048
HLA-A*11:01:01:01	HLA-C*12:03:01:01	HLA-B*38:01:01	HLA-DRB4*01:03:02	HLA-DRB1*09:01:02	HLA-DQA1*03:02	HLA-DQB1*03:03:02:02/HLA-DQB1*03:03:02:03	HLA-DPA1*02:01:01:01	HLA-DPB1*04:02:01:02	1	0.001048	0	1	0	0	0	0	0	0	0	0	0	0
HLA-A*02:01:01:01	HLA-C*05:01:01:02	HLA-B*44:02:01:01	HLA-DRB3*01:01:02:01	HLA-DRB1*13:01:01:01/HLA-DRB1*13:01:01:02	HLA-DQA1*01:03:01:02/HLA-DQA1*01:03:01:06	HLA-DQB1*06:03:01	HLA-DPA1*01:03:01:04	HLA-DPB1*04:01:01:01/HLA-DPB1*04:01:01:02	1	0.001048	0	1	0	0	0	0	0	0	0	0	0	0
HLA-A*02:01:01:01	HLA-C*05:01:01:02	HLA-B*44:02:01:01	HLA-DRB3*01:01:02:01	HLA-DRB1*13:03:01	HLA-DQA1*05:05:01:01/HLA-DQA1*05:05:01:02/HLA-DQA1*05:05:01:04	HLA-DQB1*03:01:01:03	HLA-DPA1*01:03:01:05	HLA-DPB1*04:02:01:02	1	0.001048	0	1	0	0	0	0	0	0	0	0	0	0
HLA-A*03:01:01:01	HLA-C*07:02:01:03	HLA-B*07:02:01	HLA-DRB3*01:01:02:01	HLA-DRB1*13:01:01:01/HLA-DRB1*13:01:01:02	HLA-DQA1*01:03:01:02/HLA-DQA1*01:03:01:06	HLA-DQB1*06:03:01	HLA-DPA1*02:01:01:02	HLA-DPB1*09:01:01	1	0.001048	0	1	0	0	0	0	0	0	0	0	0	0
HLA-A*02:01:01:01	HLA-C*07:02:01:01	HLA-B*39:01:01:03	HLA-DRB3*02:02:01:01	HLA-DRB1*12:01:01:03	HLA-DQA1*05:05:01:03/HLA-DQA1*05:05:01:05/HLA-DQA1*05:05:01:06	HLA-DQB1*03:01:01:01	HLA-DPA1*01:03:01:02	HLA-DPB1*04:01:01:01/HLA-DPB1*04:01:01:02	1	0.001048	0	1	0	0	0	0	0	0	0	0	0	0
HLA-A*02:01:01:01	HLA-C*05:01:01:01	HLA-B*18:01:01:01	HLA-DRB3*02:02:01:01	HLA-DRB1*03:01:01:01/HLA-DRB1*03:01:01:02	HLA-DQA1*05:01:01:01	HLA-DQB1*02:01:01	HLA-DPA1*01:03:01:02	HLA-DPB1*04:01:01:01/HLA-DPB1*04:01:01:02	1	0.001048	1	0	0	0	0	0	0	0	1	1	0	0.001048
HLA-A*32:01:01	HLA-C*17:01:01:05	HLA-B*41:01:01	HLA-DRB3*02:02:01:01	HLA-DRB1*03:01:01:01/HLA-DRB1*03:01:01:02	HLA-DQA1*05:01:01:01	HLA-DQB1*02:01:01	HLA-DPA1*01:03:01:03	HLA-DPB1*03:01:01	1	0.001048	0	1	0	0	0	0	0	0	0	0	0	0
HLA-A*03:01:01:01	HLA-C*05:01:01:02	HLA-B*44:02:01:01	HLA-DRB3*03:01:01	HLA-DRB1*13:02:01	HLA-DQA1*01:02:01:04/HLA-DQA1*01:02:01:06/HLA-DQA1*01:02:01:07	HLA-DQB1*06:04:01	HLA-DPA1*01:03:01:04	HLA-DPB1*04:01:01:01/HLA-DPB1*04:01:01:02	1	0.001048	0	1	0	0	0	0	0	0	0	0	0	0
HLA-A*26:01:01:01	HLA-C*07:01:01:01	HLA-B*08:01:01:01	HLA-DRB3*01:01:02:01	HLA-DRB1*03:01:01:01/HLA-DRB1*03:01:01:02	HLA-DQA1*05:01:01:02	HLA-DQB1*02:01:01	HLA-DPA1*01:03:01:01	HLA-DPB1*16:01:01	1	0.001048	0	1	0	0	0	0	0	0	0	0	0	0
HLA-A*29:02:01:01	HLA-C*07:02:01:03	HLA-B*07:02:01		HLA-DRB1*01:03	HLA-DQA1*01:01:01:02/HLA-DQA1*01:01:01:03	HLA-DQB1*05:01:01:03	HLA-DPA1*01:03:01:04	HLA-DPB1*02:01:02/HLA-DPB1*02:01:19	1	0.001048	0	1	0	0	0	0	0	0	0	0	0	0
HLA-A*24:02:01:01	HLA-C*06:02:01:01	HLA-B*13:02:01	HLA-DRB4*01:03:01:01/HLA-DRB4*01:03:01:03	HLA-DRB1*07:01:01:01/HLA-DRB1*07:01:01:02	HLA-DQA1*02:01:01:01/HLA-DQA1*02:01:01:02	HLA-DQB1*02:02:01:01	HLA-DPA1*02:01:02	HLA-DPB1*01:01:01	1	0.001048	1	0	0	0	0	0	0	0	1	1	0	0.001048
HLA-A*02:01:01:01	HLA-C*06:02:01:01	HLA-B*13:02:01	HLA-DRB4*01:01:01:01	HLA-DRB1*07:01:01:01/HLA-DRB1*07:01:01:02	HLA-DQA1*02:01:01:01/HLA-DQA1*02:01:01:02	HLA-DQB1*02:02:01:01	HLA-DPA1*02:01:01:01	HLA-DPB1*11:01:01	1	0.001048	0	1	0	0	0	0	0	0	0	0	0	0
HLA-A*31:01:02:01	HLA-C*15:02:01:01	HLA-B*51:01:01:01	HLA-DRB4*01:03:01:01/HLA-DRB4*01:03:01:03	HLA-DRB1*04:08:01	HLA-DQA1*03:03:01:01	HLA-DQB1*03:01:01:01	HLA-DPA1*02:01:02	HLA-DPB1*01:01:01	1	0.001048	0	1	0	0	0	0	0	0	0	0	0	0
HLA-A*02:01:01:01	HLA-C*07:01:01:01	HLA-B*18:01:01:02	HLA-DRB3*02:02:01:01	HLA-DRB1*14:54:01	HLA-DQA1*01:04:01:01/HLA-DQA1*01:04:01:02/HLA-DQA1*01:04:01:04	HLA-DQB1*05:03:01:01/HLA-DQB1*05:03:01:02	HLA-DPA1*01:03:01:01	HLA-DPB1*02:01:02/HLA-DPB1*02:01:19	1	0.001048	0	1	0	0	0	0	0	0	0	0	0	0
HLA-A*01:01:01:01	HLA-C*07:18	HLA-B*58:01:01:01	HLA-DRB4*01:01:01:01	HLA-DRB1*07:01:01:01/HLA-DRB1*07:01:01:02	HLA-DQA1*02:01:01:01/HLA-DQA1*02:01:01:02	HLA-DQB1*02:02:01:01	HLA-DPA1*01:03:01:04	HLA-DPB1*04:01:01:01/HLA-DPB1*04:01:01:02	1	0.001048	0	1	0	0	0	0	0	0	0	0	0	0
HLA-A*68:01:02:01	HLA-C*03:04:01:01	HLA-B*47:01:01:03	HLA-DRB4*01:03:01:01/HLA-DRB4*01:03:01:03	HLA-DRB1*04:05:01	HLA-DQA1*03:03:01:01	HLA-DQB1*03:02:01	HLA-DPA1*01:03:01:04	HLA-DPB1*02:01:02/HLA-DPB1*02:01:19	1	0.001048	1	0	0	0	0	0	0	0	1	1	0	0.001048
HLA-A*26:01:01:01	HLA-C*02:02:02:01	HLA-B*27:05:02	HLA-DRB4*01:03:01:01/HLA-DRB4*01:03:01:03	HLA-DRB1*04:02:01	HLA-DQA1*03:01:01	HLA-DQB1*03:02:01	HLA-DPA1*01:03:01:04	HLA-DPB1*04:01:01:01/HLA-DPB1*04:01:01:02	1	0.001048	1	0	0	0	0	0	0	0	1	1	0	0.001048
HLA-A*03:01:01:01	HLA-C*07:01:01:01	HLA-B*18:01:01:02	HLA-DRB5*02:02	HLA-DRB1*16:01:01	HLA-DQA1*01:02:02	HLA-DQB1*05:02:01	HLA-DPA1*01:03:01:05	HLA-DPB1*04:02:01:02	1	0.001048	1	0	0	0	0	0	0	0	1	1	0	0.001048
HLA-A*02:01:01:01	HLA-C*05:01:01:02	HLA-B*44:02:01:01	HLA-DRB5*01:01:01	HLA-DRB1*15:01:01:01/HLA-DRB1*15:01:01:02/HLA-DRB1*15:01:01:03	HLA-DQA1*01:02:01:01/HLA-DQA1*01:02:01:03/HLA-DQA1*01:02:01:05	HLA-DQB1*06:02:01	HLA-DPA1*02:06	HLA-DPB1*05:01:01	1	0.001048	0	1	0	1	0.001048	0	1	0	0	0	0	0
HLA-A*02:01:01:01	HLA-C*03:04:01:01	HLA-B*40:01:02	HLA-DRB4*01:03:01:01/HLA-DRB4*01:03:01:03	HLA-DRB1*04:01:01:01	HLA-DQA1*03:01:01	HLA-DQB1*03:02:01	HLA-DPA1*01:03:01:04	HLA-DPB1*04:01:01:01/HLA-DPB1*04:01:01:02	1	0.001048	0	1	0	0	0	0	0	0	0	0	0	0
HLA-A*11:01:01:01	HLA-C*04:01:01:01	HLA-B*35:03:01	HLA-DRB5*01:01:01	HLA-DRB1*15:01:01:01/HLA-DRB1*15:01:01:02/HLA-DRB1*15:01:01:03	HLA-DQA1*01:02:01:01/HLA-DQA1*01:02:01:03/HLA-DQA1*01:02:01:05	HLA-DQB1*06:03:01	HLA-DPA1*02:01:08	HLA-DPB1*01:01:01	1	0.001048	1	0	0	0	0	0	0	0	1	1	0	0.001048
HLA-A*26:01:01:01	HLA-C*08:02:01:02	HLA-B*14:01:01	HLA-DRB4*01:03:01:01/HLA-DRB4*01:03:01:03	HLA-DRB1*04:01:01:01	HLA-DQA1*03:03:01:01	HLA-DQB1*03:01:01:01	HLA-DPA1*01:03:01:04	HLA-DPB1*04:01:01:01/HLA-DPB1*04:01:01:02	1	0.001048	0	1	0	0	0	0	0	0	0	0	0	0
HLA-A*24:02:01:01	HLA-C*14:02:01:01	HLA-B*44:02:01:01	HLA-DRB3*02:02:01:01	HLA-DRB1*12:01:01:03	HLA-DQA1*05:05:01:03/HLA-DQA1*05:05:01:05/HLA-DQA1*05:05:01:06	HLA-DQB1*03:01:01:03	HLA-DPA1*01:03:01:01	HLA-DPB1*02:01:02/HLA-DPB1*02:01:19	1	0.001048	0	1	0	0	0	0	0	0	0	0	0	0
HLA-A*23:01:01	HLA-C*07:02:01:03	HLA-B*07:02:01	HLA-DRB5*01:01:01	HLA-DRB1*15:01:01:01/HLA-DRB1*15:01:01:02/HLA-DRB1*15:01:01:03	HLA-DQA1*01:02:01:01/HLA-DQA1*01:02:01:03/HLA-DQA1*01:02:01:05	HLA-DQB1*06:02:01	HLA-DPA1*01:03:01:03	HLA-DPB1*03:01:01	1	0.001048	0	1	0	0	0	0	0	0	0	0	0	0
HLA-A*25:01:01	HLA-C*12:03:01:01	HLA-B*18:01:01:02	HLA-DRB3*01:01:02:01	HLA-DRB1*03:01:01:01/HLA-DRB1*03:01:01:02	HLA-DQA1*05:01:01:02	HLA-DQB1*02:01:01	HLA-DPA1*01:03:01:01	HLA-DPB1*02:01:02/HLA-DPB1*02:01:19	1	0.001048	1	0	0	0	0	0	0	0	1	1	0	0.001048
HLA-A*01:01:01:01	HLA-C*07:02:01:03	HLA-B*07:02:01	HLA-DRB5*01:01:01	HLA-DRB1*15:01:01:01/HLA-DRB1*15:01:01:02/HLA-DRB1*15:01:01:03	HLA-DQA1*01:02:01:01/HLA-DQA1*01:02:01:03/HLA-DQA1*01:02:01:05	HLA-DQB1*06:02:01	HLA-DPA1*01:03:01:02	HLA-DPB1*04:01:01:01/HLA-DPB1*04:01:01:02	1	0.001048	1	0	0	2	0.002096	1	1	0	2	2	0	0.002096
HLA-A*11:01:01:01	HLA-C*04:01:01:05	HLA-B*35:01:01:02		HLA-DRB1*01:03	HLA-DQA1*01:01:01:02/HLA-DQA1*01:01:01:03	HLA-DQB1*05:01:01:03	HLA-DPA1*01:03:01:01	HLA-DPB1*02:01:02/HLA-DPB1*02:01:19	1	0.001048	1	0	0	0	0	0	0	0	1	1	0	0.001048
HLA-A*02:01:01:01	HLA-C*07:02:01:03	HLA-B*07:02:01		HLA-DRB1*01:01:01	HLA-DQA1*01:01:01:02/HLA-DQA1*01:01:01:03	HLA-DQB1*05:01:01:03	HLA-DPA1*01:03:01:02	HLA-DPB1*04:01:01:01/HLA-DPB1*04:01:01:02	1	0.001048	0	1	0	0	0	0	0	0	0	0	0	0
HLA-A*02:01:01:01	HLA-C*06:02:01:02	HLA-B*50:01:01	HLA-DRB3*02:02:01:01	HLA-DRB1*03:01:01:01/HLA-DRB1*03:01:01:02	HLA-DQA1*05:01:01:03	HLA-DQB1*02:01:01	HLA-DPA1*01:03:01:02	HLA-DPB1*104:01	1	0.001048	1	0	0	0	0	0	0	0	1	1	0	0.001048
HLA-A*02:01:01:01	HLA-C*07:02:01:03	HLA-B*07:02:01	HLA-DRB3*02:02:01:02	HLA-DRB1*13:01:01:01/HLA-DRB1*13:01:01:02	HLA-DQA1*01:03:01:02/HLA-DQA1*01:03:01:06	HLA-DQB1*06:03:01	HLA-DPA1*02:02:01	HLA-DPB1*19:01	1	0.001048	0	1	0	0	0	0	0	0	0	0	0	0
HLA-A*02:01:01:01	HLA-C*03:03:01:01	HLA-B*15:01:01:01	HLA-DRB3*02:02:01:02	HLA-DRB1*13:01:01:01/HLA-DRB1*13:01:01:02	HLA-DQA1*01:03:01:02/HLA-DQA1*01:03:01:06	HLA-DQB1*06:03:01	HLA-DPA1*01:03:01:02	HLA-DPB1*02:01:02/HLA-DPB1*02:01:19	1	0.001048	0	1	0	0	0	0	0	0	0	0	0	0
HLA-A*02:01:01:01	HLA-C*05:01:01:01	HLA-B*18:01:01:01	HLA-DRB3*02:02:01:01	HLA-DRB1*03:01:01:01/HLA-DRB1*03:01:01:02	HLA-DQA1*05:01:01:01	HLA-DQB1*02:01:01	HLA-DPA1*01:03:01:02	HLA-DPB1*02:01:02/HLA-DPB1*02:01:19	1	0.001048	0	1	0	0	0	0	0	0	0	0	0	0
HLA-A*30:01:01	HLA-C*06:02:01:01	HLA-B*13:02:01	HLA-DRB3*01:01:02:01	HLA-DRB1*03:01:01:01/HLA-DRB1*03:01:01:02	HLA-DQA1*05:01:01:02	HLA-DQB1*02:01:01	HLA-DPA1*02:01:01:02	HLA-DPB1*09:01:01	1	0.001048	0	1	0	0	0	0	0	0	0	0	0	0
HLA-A*24:02:01:01	HLA-C*02:02:02:01	HLA-B*40:02:01		HLA-DRB1*01:01:01	HLA-DQA1*01:01:01:02/HLA-DQA1*01:01:01:03	HLA-DQB1*05:01:01:03	HLA-DPA1*01:03:01:02	HLA-DPB1*04:01:01:01/HLA-DPB1*04:01:01:02	1	0.001048	0	1	0	0	0	0	0	0	0	0	0	0
HLA-A*24:02:01:01	HLA-C*04:01:01:06	HLA-B*35:08:01	HLA-DRB3*02:02:01:02	HLA-DRB1*11:04:01	HLA-DQA1*05:05:01:01/HLA-DQA1*05:05:01:02/HLA-DQA1*05:05:01:04	HLA-DQB1*03:01:01:03	HLA-DPA1*01:03:01:04	HLA-DPB1*04:01:01:01/HLA-DPB1*04:01:01:02	1	0.001048	0	1	0	0	0	0	0	0	0	0	0	0
HLA-A*30:01:01	HLA-C*01:02:01	HLA-B*56:01:01:03		HLA-DRB1*08:01:01	HLA-DQA1*04:01:01	HLA-DQB1*04:02:01	HLA-DPA1*01:03:01:02	HLA-DPB1*04:01:01:01/HLA-DPB1*04:01:01:02	1	0.001048	1	0	0	0	0	0	0	0	1	1	0	0.001048
HLA-A*31:01:02:01	HLA-C*03:04:01:01	HLA-B*40:01:02	HLA-DRB4*01:03:01:01/HLA-DRB4*01:03:01:03	HLA-DRB1*04:04:01	HLA-DQA1*03:01:01	HLA-DQB1*03:02:01	HLA-DPA1*01:03:01:02	HLA-DPB1*04:01:01:01/HLA-DPB1*04:01:01:02	1	0.001048	1	0	0	0	0	0	0	0	1	1	0	0.001048
HLA-A*68:01:02:02	HLA-C*07:04:01:01	HLA-B*44:02:01:03	HLA-DRB4*01:03:02	HLA-DRB1*09:01:02	HLA-DQA1*03:02	HLA-DQB1*03:03:02:02/HLA-DQB1*03:03:02:03	HLA-DPA1*01:03:01:01	HLA-DPB1*16:01:01	1	0.001048	0	1	0	0	0	0	0	0	0	0	0	0
HLA-A*03:01:01:01	HLA-C*15:02:01:01	HLA-B*44:02:01:01	HLA-DRB3*02:02:01:01	HLA-DRB1*12:01:01:03	HLA-DQA1*05:05:01:03/HLA-DQA1*05:05:01:05/HLA-DQA1*05:05:01:06	HLA-DQB1*03:01:01:01	HLA-DPA1*01:03:01:05	HLA-DPB1*04:02:01:02	1	0.001048	0	1	0	0	0	0	0	0	0	0	0	0
HLA-A*26:01:01:01	HLA-C*01:02:01	HLA-B*27:05:02		HLA-DRB1*01:01:01	HLA-DQA1*01:01:01:02/HLA-DQA1*01:01:01:03	HLA-DQB1*05:01:01:03	HLA-DPA1*01:03:01:05	HLA-DPB1*04:01:01:01/HLA-DPB1*04:01:01:02	1	0.001048	0	1	0	0	0	0	0	0	0	0	0	0
HLA-A*11:01:01:01	HLA-C*03:03:01:01	HLA-B*15:01:01:01	HLA-DRB4*01:03:01:01/HLA-DRB4*01:03:01:03	HLA-DRB1*04:07:01	HLA-DQA1*03:03:01:01	HLA-DQB1*03:01:01:01	HLA-DPA1*01:03:01:03	HLA-DPB1*03:01:01	1	0.001048	0	1	0	0	0	0	0	0	0	0	0	0
HLA-A*01:01:01:01	HLA-C*07:01:01:01	HLA-B*57:01:01	HLA-DRB3*02:02:01:02	HLA-DRB1*11:01:01:01	HLA-DQA1*05:05:01:01/HLA-DQA1*05:05:01:02/HLA-DQA1*05:05:01:04	HLA-DQB1*03:01:01:03	HLA-DPA1*01:03:01:04	HLA-DPB1*04:01:01:01/HLA-DPB1*04:01:01:02	1	0.001048	0	1	0	0	0	0	0	0	0	0	0	0
HLA-A*30:01:01	HLA-C*06:02:01:01	HLA-B*13:02:01	HLA-DRB4*01:03:01:01/HLA-DRB4*01:03:01:03	HLA-DRB1*07:01:01:01/HLA-DRB1*07:01:01:02	HLA-DQA1*02:01:01:01/HLA-DQA1*02:01:01:02	HLA-DQB1*02:02:01:01	HLA-DPA1*01:03:01:02	HLA-DPB1*04:01:01:01/HLA-DPB1*04:01:01:02	1	0.001048	0	1	0	2	0.002096	1	1	0	1	1	0	0.001048
HLA-A*24:02:01:01	HLA-C*07:01:01:01	HLA-B*08:01:01:01	HLA-DRB3*01:01:02:01	HLA-DRB1*03:01:01:01/HLA-DRB1*03:01:01:02	HLA-DQA1*05:01:01:02	HLA-DQB1*02:01:01	HLA-DPA1*01:03:01:05	HLA-DPB1*04:02:01:02	1	0.001048	1	0	0	0	0	0	0	0	1	1	0	0.001048
HLA-A*03:01:01:03	HLA-C*04:01:01:06	HLA-B*35:08:01	HLA-DRB3*02:02:01:02	HLA-DRB1*11:01:01:01	HLA-DQA1*05:05:01:01/HLA-DQA1*05:05:01:02/HLA-DQA1*05:05:01:04	HLA-DQB1*03:01:01:03	HLA-DPA1*01:03:01:04	HLA-DPB1*04:01:01:01/HLA-DPB1*04:01:01:02	1	0.001048	0	1	0	0	0	0	0	0	0	0	0	0
HLA-A*25:01:01	HLA-C*12:03:01:01	HLA-B*18:01:01:02	HLA-DRB5*01:01:01	HLA-DRB1*15:01:01:01/HLA-DRB1*15:01:01:02/HLA-DRB1*15:01:01:03	HLA-DQA1*01:02:01:01/HLA-DQA1*01:02:01:03/HLA-DQA1*01:02:01:05	HLA-DQB1*06:02:01	HLA-DPA1*02:06	HLA-DPB1*05:01:01	1	0.001048	1	0	0	0	0	0	0	0	1	1	0	0.001048
HLA-A*31:01:02:01	HLA-C*07:01:01:01	HLA-B*18:01:01:02	HLA-DRB3*02:02:01:02	HLA-DRB1*13:01:01:01/HLA-DRB1*13:01:01:02	HLA-DQA1*01:03:01:02/HLA-DQA1*01:03:01:06	HLA-DQB1*06:03:01	HLA-DPA1*02:01:01:02	HLA-DPB1*10:01:01	1	0.001048	0	1	0	0	0	0	0	0	0	0	0	0
HLA-A*24:02:01:01	HLA-C*03:03:01:01	HLA-B*15:01:01:01	HLA-DRB3*02:02:01:02	HLA-DRB1*13:01:01:01/HLA-DRB1*13:01:01:02	HLA-DQA1*01:03:01:02/HLA-DQA1*01:03:01:06	HLA-DQB1*06:03:01	HLA-DPA1*02:02:01	HLA-DPB1*19:01	1	0.001048	0	1	0	0	0	0	0	0	0	0	0	0
HLA-A*02:01:01:01	HLA-C*06:02:01:01	HLA-B*57:01:01	HLA-DRB4*01:03:01:02N	HLA-DRB1*07:01:01:01/HLA-DRB1*07:01:01:02	HLA-DQA1*02:01:01:01/HLA-DQA1*02:01:01:02	HLA-DQB1*03:03:02:01	HLA-DPA1*01:03:01:05	HLA-DPB1*01:01:01	1	0.001048	0	1	0	0	0	0	0	0	0	0	0	0
HLA-A*29:02:01:02	HLA-C*06:02:01:03	HLA-B*45:01:01	HLA-DRB4*01:03:01:01/HLA-DRB4*01:03:01:03	HLA-DRB1*04:01:01:01	HLA-DQA1*03:03:01:01	HLA-DQB1*03:01:01:01	HLA-DPA1*01:03:01:03	HLA-DPB1*06:01:01	1	0.001048	0	1	0	0	0	0	0	0	0	0	0	0
HLA-A*02:01:01:01	HLA-C*07:04:01:01	HLA-B*44:02:01:03	HLA-DRB4*01:03:01:01/HLA-DRB4*01:03:01:03	HLA-DRB1*04:07:01	HLA-DQA1*03:03:01:01	HLA-DQB1*03:01:01:01	HLA-DPA1*01:03:01:03	HLA-DPB1*03:01:01	1	0.001048	1	0	0	0	0	0	0	0	1	1	0	0.001048
HLA-A*02:01:01:01	HLA-C*17:03	HLA-B*39:01:01:03	HLA-DRB3*02:02:01:02	HLA-DRB1*11:04:01	HLA-DQA1*05:05:01:01/HLA-DQA1*05:05:01:02/HLA-DQA1*05:05:01:04	HLA-DQB1*03:01:01:03	HLA-DPA1*01:03:01:05	HLA-DPB1*04:02:01:02	1	0.001048	1	0	0	0	0	0	0	0	1	1	0	0.001048
HLA-A*24:02:01:01	HLA-C*12:03:01:01	HLA-B*38:01:01	HLA-DRB4*01:03:01:01/HLA-DRB4*01:03:01:03	HLA-DRB1*04:01:01:01	HLA-DQA1*03:01:01	HLA-DQB1*03:02:01	HLA-DPA1*01:03:01:04	HLA-DPB1*04:01:01:01/HLA-DPB1*04:01:01:02	1	0.001048	0	1	0	0	0	0	0	0	0	0	0	0
HLA-A*02:01:01:01	HLA-C*07:04:01:01	HLA-B*44:02:01:03	HLA-DRB3*02:02:01:02	HLA-DRB1*11:15	HLA-DQA1*05:05:01:01/HLA-DQA1*05:05:01:02/HLA-DQA1*05:05:01:04	HLA-DQB1*03:01:01:03	HLA-DPA1*02:01:02	HLA-DPB1*01:01:01	1	0.001048	0	1	0	0	0	0	0	0	0	0	0	0
HLA-A*68:01:02:02	HLA-C*07:02:01:03	HLA-B*07:02:01	HLA-DRB3*01:01:02:01	HLA-DRB1*13:01:01:01/HLA-DRB1*13:01:01:02	HLA-DQA1*01:03:01:02/HLA-DQA1*01:03:01:06	HLA-DQB1*06:03:01	HLA-DPA1*01:03:01:02	HLA-DPB1*04:01:01:01/HLA-DPB1*04:01:01:02	1	0.001048	0	1	0	0	0	0	0	0	0	0	0	0
HLA-A*02:01:01:01	HLA-C*01:02:01	HLA-B*51:01:01:01	HLA-DRB3*02:02:01:02	HLA-DRB1*13:01:01:01/HLA-DRB1*13:01:01:02	HLA-DQA1*01:03:01:02/HLA-DQA1*01:03:01:06	HLA-DQB1*06:03:01	HLA-DPA1*01:03:01:05	HLA-DPB1*04:02:01:02	1	0.001048	1	0	0	0	0	0	0	0	1	1	0	0.001048
HLA-A*26:01:01:01	HLA-C*07:01:01:01	HLA-B*49:01:01		HLA-DRB1*01:01:01	HLA-DQA1*01:02:01:01/HLA-DQA1*01:02:01:03/HLA-DQA1*01:02:01:05	HLA-DQB1*05:04	HLA-DPA1*01:03:01:02	HLA-DPB1*104:01	1	0.001048	0	1	0	0	0	0	0	0	0	0	0	0
HLA-A*24:02:01:01	HLA-C*04:01:01:06	HLA-B*35:02:01	HLA-DRB3*02:02:01:02	HLA-DRB1*11:04:01	HLA-DQA1*05:05:01:01/HLA-DQA1*05:05:01:02/HLA-DQA1*05:05:01:04	HLA-DQB1*03:01:01:02	HLA-DPA1*02:01:01:02	HLA-DPB1*10:01:01	1	0.001048	1	0	0	0	0	0	0	0	1	1	0	0.001048
HLA-A*68:01:01:02	HLA-C*04:01:01:01	HLA-B*35:01:01:02		HLA-DRB1*01:01:01	HLA-DQA1*01:01:01:02/HLA-DQA1*01:01:01:03	HLA-DQB1*05:01:01:03	HLA-DPA1*01:03:01:05	HLA-DPB1*04:02:01:02	1	0.001048	0	1	0	0	0	0	0	0	0	0	0	0
HLA-A*30:02:01:02	HLA-C*03:03:01:01	HLA-B*55:01:01		HLA-DRB1*08:03:02	HLA-DQA1*06:01:01	HLA-DQB1*03:01:01:01	HLA-DPA1*01:03:01:02	HLA-DPB1*04:01:01:01/HLA-DPB1*04:01:01:02	1	0.001048	0	1	0	0	0	0	0	0	0	0	0	0
HLA-A*32:01:01	HLA-C*07:18	HLA-B*58:01:01:01	HLA-DRB4*01:03:01:01/HLA-DRB4*01:03:01:03	HLA-DRB1*07:01:01:01/HLA-DRB1*07:01:01:02	HLA-DQA1*02:01:01:01/HLA-DQA1*02:01:01:02	HLA-DQB1*02:02:01:01	HLA-DPA1*01:03:01:05	HLA-DPB1*04:02:01:01	1	0.001048	1	0	0	0	0	0	0	0	1	1	0	0.001048
HLA-A*03:01:01:01	HLA-C*03:03:01:01	HLA-B*15:01:01:01	HLA-DRB4*01:01:01:01	HLA-DRB1*07:01:01:01/HLA-DRB1*07:01:01:02	HLA-DQA1*02:01:01:01/HLA-DQA1*02:01:01:02	HLA-DQB1*02:02:01:01	HLA-DPA1*01:03:01:02	HLA-DPB1*04:01:01:01/HLA-DPB1*04:01:01:02	1	0.001048	1	0	0	0	0	0	0	0	1	1	0	0.001048
HLA-A*01:01:01:01	HLA-C*04:01:01:01	HLA-B*08:01:01:01	HLA-DRB3*01:01:02:01	HLA-DRB1*03:01:01:01/HLA-DRB1*03:01:01:02	HLA-DQA1*05:01:01:02	HLA-DQB1*02:01:01	HLA-DPA1*02:01:02	HLA-DPB1*01:01:01	1	0.001048	0	1	0	0	0	0	0	0	0	0	0	0
HLA-A*03:02:01	HLA-C*04:01:01:01	HLA-B*35:03:01	HLA-DRB3*03:01:01	HLA-DRB1*13:02:01	HLA-DQA1*01:02:01:04/HLA-DQA1*01:02:01:06/HLA-DQA1*01:02:01:07	HLA-DQB1*06:04:01	HLA-DPA1*02:02:01	HLA-DPB1*04:01:01:01/HLA-DPB1*04:01:01:02	1	0.001048	0	1	0	0	0	0	0	0	0	0	0	0
HLA-A*02:01:01:01	HLA-C*01:02:01	HLA-B*27:05:02		HLA-DRB1*01:01:01	HLA-DQA1*01:01:01:02/HLA-DQA1*01:01:01:03	HLA-DQB1*05:01:01:03	HLA-DPA1*01:03:01:01	HLA-DPB1*02:02	1	0.001048	0	1	0	0	0	0	0	0	0	0	0	0
HLA-A*24:02:01:01	HLA-C*04:01:01:06	HLA-B*35:08:01	HLA-DRB4*01:03:01:01/HLA-DRB4*01:03:01:03	HLA-DRB1*04:03:01	HLA-DQA1*03:01:01	HLA-DQB1*03:02:01	HLA-DPA1*01:03:01:01	HLA-DPB1*02:01:02/HLA-DPB1*02:01:19	1	0.001048	1	0	0	0	0	0	0	0	1	1	0	0.001048
HLA-A*31:01:02:01	HLA-C*03:04:01:01	HLA-B*40:01:02	HLA-DRB4*01:03:01:01/HLA-DRB4*01:03:01:03	HLA-DRB1*04:04:01	HLA-DQA1*03:01:01	HLA-DQB1*03:02:01	HLA-DPA1*01:03:01:04	HLA-DPB1*04:01:01:01/HLA-DPB1*04:01:01:02	1	0.001048	0	1	0	1	0.001048	0	1	0	0	0	0	0
HLA-A*03:01:01:01	HLA-C*07:01:01:01	HLA-B*08:01:01:01	HLA-DRB3*01:01:02:01	HLA-DRB1*03:01:01:01/HLA-DRB1*03:01:01:02	HLA-DQA1*05:01:01:02	HLA-DQB1*02:01:01	HLA-DPA1*01:03:01:01	HLA-DPB1*02:01:02/HLA-DPB1*02:01:19	1	0.001048	1	0	0	0	0	0	0	0	1	1	0	0.001048
HLA-A*01:01:01:01	HLA-C*07:01:01:01	HLA-B*18:01:01:02	HLA-DRB3*02:02:01:02	HLA-DRB1*11:01:01:01	HLA-DQA1*05:05:01:01/HLA-DQA1*05:05:01:02/HLA-DQA1*05:05:01:04	HLA-DQB1*03:01:01:03	HLA-DPA1*02:01:01:02	HLA-DPB1*10:01:01	1	0.001048	1	0	0	0	0	0	0	0	1	1	0	0.001048
HLA-A*02:01:01:01	HLA-C*03:04:01:01	HLA-B*40:01:02	HLA-DRB4*01:03:01:01/HLA-DRB4*01:03:01:03	HLA-DRB1*04:04:01	HLA-DQA1*03:01:01	HLA-DQB1*03:02:01	HLA-DPA1*01:03:01:02	HLA-DPB1*04:01:01:01/HLA-DPB1*04:01:01:02	1	0.001048	1	0	0	1	0.001048	0	1	0	1	1	0	0.001048
HLA-A*29:02:01:01	HLA-C*04:01:01:05	HLA-B*35:01:01:02	HLA-DRB4*01:03:01:01/HLA-DRB4*01:03:01:03	HLA-DRB1*04:07:01	HLA-DQA1*03:03:01:01	HLA-DQB1*03:01:01:01	HLA-DPA1*01:03:01:03	HLA-DPB1*03:01:01	1	0.001048	0	1	0	0	0	0	0	0	0	0	0	0
HLA-A*03:01:01:01	HLA-C*12:03:01:01	HLA-B*38:01:01	HLA-DRB3*01:01:02:01	HLA-DRB1*13:01:01:01/HLA-DRB1*13:01:01:02	HLA-DQA1*01:03:01:02/HLA-DQA1*01:03:01:06	HLA-DQB1*06:03:01	HLA-DPA1*01:03:01:02	HLA-DPB1*04:01:01:01/HLA-DPB1*04:01:01:02	1	0.001048	1	0	0	0	0	0	0	0	1	1	0	0.001048
HLA-A*11:01:01:01	HLA-C*03:03:01:01	HLA-B*55:01:01	HLA-DRB3*02:02:01:01	HLA-DRB1*14:54:01	HLA-DQA1*01:04:01:01/HLA-DQA1*01:04:01:02/HLA-DQA1*01:04:01:04	HLA-DQB1*05:03:01:01/HLA-DQB1*05:03:01:02	HLA-DPA1*01:03:01:04	HLA-DPB1*02:01:02/HLA-DPB1*02:01:19	1	0.001048	0	1	0	0	0	0	0	0	0	0	0	0
HLA-A*24:02:01:04	HLA-C*12:03:01:01	HLA-B*35:03:01	HLA-DRB3*01:01:02:01	HLA-DRB1*13:01:01:01/HLA-DRB1*13:01:01:02	HLA-DQA1*01:03:01:02/HLA-DQA1*01:03:01:06	HLA-DQB1*06:03:01	HLA-DPA1*01:03:01:02	HLA-DPB1*04:01:01:01/HLA-DPB1*04:01:01:02	1	0.001048	0	1	0	0	0	0	0	0	0	0	0	0
HLA-A*26:01:01:01	HLA-C*15:02:01:02	HLA-B*40:02:01	HLA-DRB3*03:01:01	HLA-DRB1*13:02:01	HLA-DQA1*01:02:01:04/HLA-DQA1*01:02:01:06/HLA-DQA1*01:02:01:07	HLA-DQB1*06:04:01	HLA-DPA1*01:03:01:03	HLA-DPB1*03:01:01	1	0.001048	0	1	0	0	0	0	0	0	0	0	0	0
HLA-A*68:01:02:02	HLA-C*06:02:01:01	HLA-B*35:03:01	HLA-DRB3*02:02:01:02	HLA-DRB1*13:05:01	HLA-DQA1*05:05:01:01/HLA-DQA1*05:05:01:02/HLA-DQA1*05:05:01:04	HLA-DQB1*03:01:01:03	HLA-DPA1*01:03:01:02	HLA-DPB1*04:01:01:01/HLA-DPB1*04:01:01:02	1	0.001048	0	1	0	0	0	0	0	0	0	0	0	0
HLA-A*03:01:01:01	HLA-C*07:02:01:03	HLA-B*07:02:01	HLA-DRB5*01:01:01	HLA-DRB1*15:01:01:01/HLA-DRB1*15:01:01:02/HLA-DRB1*15:01:01:03	HLA-DQA1*01:02:01:01/HLA-DQA1*01:02:01:03/HLA-DQA1*01:02:01:05	HLA-DQB1*06:02:01	HLA-DPA1*01:03:01:05	HLA-DPB1*04:02:01:01	1	0.001048	1	0	0	0	0	0	0	0	1	1	0	0.001048
HLA-A*02:01:01:01	HLA-C*02:02:02:01	HLA-B*27:05:02	HLA-DRB4*01:03:01:01/HLA-DRB4*01:03:01:03	HLA-DRB1*04:04:01	HLA-DQA1*03:01:01	HLA-DQB1*03:02:01	HLA-DPA1*01:03:01:03	HLA-DPB1*06:01:01	1	0.001048	0	1	0	0	0	0	0	0	0	0	0	0
HLA-A*36:01	HLA-C*16:01:01:01	HLA-B*45:01:01	HLA-DRB3*03:01:01	HLA-DRB1*11:01:02	HLA-DQA1*01:02:01:01/HLA-DQA1*01:02:01:03/HLA-DQA1*01:02:01:05	HLA-DQB1*05:02:01	HLA-DPA1*02:02:02	HLA-DPB1*01:01:01	1	0.001048	1	0	0	0	0	0	0	0	1	1	0	0.001048
HLA-A*24:02:01:01	HLA-C*12:03:01:01	HLA-B*38:01:01	HLA-DRB4*01:03:01:01/HLA-DRB4*01:03:01:03	HLA-DRB1*04:04:01	HLA-DQA1*03:01:01	HLA-DQB1*03:02:01	HLA-DPA1*01:03:01:03	HLA-DPB1*03:01:01	1	0.001048	0	1	0	0	0	0	0	0	0	0	0	0
HLA-A*03:01:01:01	HLA-C*02:02:02:01	HLA-B*27:05:02	HLA-DRB5*01:01:01	HLA-DRB1*15:01:01:01/HLA-DRB1*15:01:01:02/HLA-DRB1*15:01:01:03	HLA-DQA1*01:02:01:01/HLA-DQA1*01:02:01:03/HLA-DQA1*01:02:01:05	HLA-DQB1*06:02:01	HLA-DPA1*01:03:01:01	HLA-DPB1*02:01:02/HLA-DPB1*02:01:19	1	0.001048	1	0	0	0	0	0	0	0	1	1	0	0.001048
HLA-A*02:01:01:01	HLA-C*02:02:02:01	HLA-B*40:02:01	HLA-DRB4*01:01:01:01	HLA-DRB1*09:01:02	HLA-DQA1*03:03:01:01	HLA-DQB1*02:02:01:02	HLA-DPA1*01:03:01:05	HLA-DPB1*05:01:01	1	0.001048	1	0	0	0	0	0	0	0	1	1	0	0.001048
HLA-A*03:01:01:01	HLA-C*01:02:01	HLA-B*56:01:01:02		HLA-DRB1*01:01:01	HLA-DQA1*01:01:01:02/HLA-DQA1*01:01:01:03	HLA-DQB1*05:01:01:03	HLA-DPA1*01:03:01:03	HLA-DPB1*20:01:01	1	0.001048	0	1	0	0	0	0	0	0	0	0	0	0
HLA-A*24:02:01:01	HLA-C*07:01:01:01	HLA-B*49:01:01		HLA-DRB1*01:01:01	HLA-DQA1*01:01:01:02/HLA-DQA1*01:01:01:03	HLA-DQB1*05:01:01:03	HLA-DPA1*01:03:01:02	HLA-DPB1*04:01:01:01/HLA-DPB1*04:01:01:02	1	0.001048	0	1	0	0	0	0	0	0	0	0	0	0
HLA-A*01:01:01:01	HLA-C*06:02:01:01	HLA-B*57:01:01	HLA-DRB3*01:01:02:01	HLA-DRB1*13:01:01:01/HLA-DRB1*13:01:01:02	HLA-DQA1*01:03:01:02/HLA-DQA1*01:03:01:06	HLA-DQB1*06:03:01	HLA-DPA1*01:03:01:01	HLA-DPB1*02:01:02/HLA-DPB1*02:01:19	1	0.001048	0	1	0	0	0	0	0	0	0	0	0	0
HLA-A*01:01:01:01	HLA-C*07:01:01:01	HLA-B*08:01:01:01	HLA-DRB5*01:02	HLA-DRB1*15:02:01:02	HLA-DQA1*01:03:01:01	HLA-DQB1*06:01:03	HLA-DPA1*01:03:01:01	HLA-DPB1*02:01:02/HLA-DPB1*02:01:19	1	0.001048	0	1	0	0	0	0	0	0	0	0	0	0
HLA-A*02:01:01:01	HLA-C*07:02:01:03	HLA-B*07:02:01		HLA-DRB1*01:01:01	HLA-DQA1*01:01:01:02/HLA-DQA1*01:01:01:03	HLA-DQB1*05:01:01:03	HLA-DPA1*01:03:01:02	HLA-DPB1*02:01:02/HLA-DPB1*02:01:19	1	0.001048	0	1	0	0	0	0	0	0	0	0	0	0
HLA-A*24:02:01:01	HLA-C*08:02:01:01	HLA-B*14:02:01:01	HLA-DRB4*01:01:01:01	HLA-DRB1*07:01:01:01/HLA-DRB1*07:01:01:02	HLA-DQA1*02:01:01:01/HLA-DQA1*02:01:01:02	HLA-DQB1*02:02:01:01	HLA-DPA1*01:04	HLA-DPB1*15:01:01	1	0.001048	1	0	0	0	0	0	0	0	1	1	0	0.001048
HLA-A*11:01:01:01	HLA-C*03:04:01:01	HLA-B*40:01:02	HLA-DRB3*03:01:01	HLA-DRB1*13:02:01	HLA-DQA1*01:02:01:04/HLA-DQA1*01:02:01:06/HLA-DQA1*01:02:01:07	HLA-DQB1*06:04:01	HLA-DPA1*01:03:01:04	HLA-DPB1*04:01:01:01/HLA-DPB1*04:01:01:02	1	0.001048	1	0	0	0	0	0	0	0	1	1	0	0.001048
HLA-A*31:01:02:01	HLA-C*04:01:01:01	HLA-B*51:01:01:01	HLA-DRB4*01:03:01:01/HLA-DRB4*01:03:01:03	HLA-DRB1*04:01:01:01	HLA-DQA1*03:03:01:01	HLA-DQB1*03:01:01:01	HLA-DPA1*02:01:01:02	HLA-DPB1*10:01:01	1	0.001048	1	0	0	0	0	0	0	0	1	1	0	0.001048
HLA-A*03:01:01:01	HLA-C*07:02:01:03	HLA-B*07:02:01	HLA-DRB5*01:01:01	HLA-DRB1*15:01:01:01/HLA-DRB1*15:01:01:02/HLA-DRB1*15:01:01:03	HLA-DQA1*01:02:01:01/HLA-DQA1*01:02:01:03/HLA-DQA1*01:02:01:05	HLA-DQB1*06:03:01	HLA-DPA1*01:03:01:02	HLA-DPB1*04:01:01:01/HLA-DPB1*04:01:01:02	1	0.001048	1	0	0	0	0	0	0	0	1	1	0	0.001048
HLA-A*03:01:01:01	HLA-C*01:02:01	HLA-B*27:05:02	HLA-DRB3*02:02:01:02	HLA-DRB1*11:01:01:01	HLA-DQA1*05:05:01:01/HLA-DQA1*05:05:01:02/HLA-DQA1*05:05:01:04	HLA-DQB1*03:01:01:03	HLA-DPA1*01:03:01:05	HLA-DPB1*04:02:01:02	1	0.001048	0	1	0	0	0	0	0	0	0	0	0	0
HLA-A*24:02:01:01	HLA-C*04:01:01:06	HLA-B*35:02:01	HLA-DRB3*02:02:01:02	HLA-DRB1*11:04:01	HLA-DQA1*05:05:01:01/HLA-DQA1*05:05:01:02/HLA-DQA1*05:05:01:04	HLA-DQB1*03:01:01:02	HLA-DPA1*01:03:01:01	HLA-DPB1*02:01:02/HLA-DPB1*02:01:19	1	0.001048	1	0	0	1	0.001048	0	1	0	1	1	0	0.001048
HLA-A*11:01:01:01	HLA-C*07:04:01:01	HLA-B*44:27:01	HLA-DRB5*02:02	HLA-DRB1*16:01:01	HLA-DQA1*01:02:02	HLA-DQB1*05:02:01	HLA-DPA1*02:01:01:01	HLA-DPB1*10:01:01	1	0.001048	0	1	0	0	0	0	0	0	0	0	0	0
HLA-A*25:01:01	HLA-C*08:02:01:01	HLA-B*14:02:01:01		HLA-DRB1*01:02:01	HLA-DQA1*01:01:02	HLA-DQB1*05:01:01:01	HLA-DPA1*01:03:01:02	HLA-DPB1*13:01:01/HLA-DPB1*107:01	1	0.001048	1	0	0	0	0	0	0	0	1	1	0	0.001048
HLA-A*11:01:01:01	HLA-C*06:02:01:01	HLA-B*14:01:01	HLA-DRB5*01:01:01	HLA-DRB1*15:01:01:01/HLA-DRB1*15:01:01:02/HLA-DRB1*15:01:01:03	HLA-DQA1*01:02:01:01/HLA-DQA1*01:02:01:03/HLA-DQA1*01:02:01:05	HLA-DQB1*06:03:01	HLA-DPA1*01:03:01:03	HLA-DPB1*03:01:01	1	0.001048	0	1	0	0	0	0	0	0	0	0	0	0
HLA-A*03:01:01:01	HLA-C*07:02:01:03	HLA-B*07:02:01	HLA-DRB5*01:01:01	HLA-DRB1*15:01:01:01/HLA-DRB1*15:01:01:02/HLA-DRB1*15:01:01:03	HLA-DQA1*01:02:01:01/HLA-DQA1*01:02:01:03/HLA-DQA1*01:02:01:05	HLA-DQB1*06:02:01	HLA-DPA1*01:03:01:02	HLA-DPB1*02:01:02/HLA-DPB1*02:01:19	1	0.001048	1	0	0	0	0	0	0	0	1	1	0	0.001048
HLA-A*02:01:01:01	HLA-C*05:01:01:02	HLA-B*44:02:01:01	HLA-DRB4*01:17	HLA-DRB1*04:01:01:01	HLA-DQA1*03:03:01:01	HLA-DQB1*03:01:01:01	HLA-DPA1*01:03:01:05	HLA-DPB1*04:02:01:02	1	0.001048	1	0	0	0	0	0	0	0	1	1	0	0.001048
HLA-A*32:01:01	HLA-C*07:02:01:03	HLA-B*07:02:01		HLA-DRB1*01:03	HLA-DQA1*01:01:01:02/HLA-DQA1*01:01:01:03	HLA-DQB1*05:01:01:03	HLA-DPA1*01:03:01:02	HLA-DPB1*04:01:01:01/HLA-DPB1*04:01:01:02	1	0.001048	1	0	0	0	0	0	0	0	1	1	0	0.001048
HLA-A*02:01:01:01	HLA-C*07:01:01:01	HLA-B*08:01:01:01	HLA-DRB5*01:01:01	HLA-DRB1*15:01:01:01/HLA-DRB1*15:01:01:02/HLA-DRB1*15:01:01:03	HLA-DQA1*01:02:01:01/HLA-DQA1*01:02:01:03/HLA-DQA1*01:02:01:05	HLA-DQB1*06:02:01	HLA-DPA1*02:01:01:02	HLA-DPB1*14:01:01	1	0.001048	0	1	0	0	0	0	0	0	0	0	0	0
HLA-A*31:01:02:01	HLA-C*07:02:01:03	HLA-B*07:02:01	HLA-DRB4*01:03:02	HLA-DRB1*09:01:02	HLA-DQA1*03:02	HLA-DQB1*03:03:02:02/HLA-DQB1*03:03:02:03	HLA-DPA1*01:03:01:05	HLA-DPB1*04:02:01:02	1	0.001048	0	1	0	0	0	0	0	0	0	0	0	0
HLA-A*03:01:01:01	HLA-C*07:02:01:03	HLA-B*07:02:01	HLA-DRB4*01:01:01:01	HLA-DRB1*07:01:01:01/HLA-DRB1*07:01:01:02	HLA-DQA1*02:01:01:01/HLA-DQA1*02:01:01:02	HLA-DQB1*02:02:01:01	HLA-DPA1*01:03:01:02	HLA-DPB1*04:01:01:01/HLA-DPB1*04:01:01:02	1	0.001048	0	1	0	2	0.002096	1	1	0	1	1	0	0.001048
HLA-A*29:02:01:01	HLA-C*16:01:01:01	HLA-B*44:03:01:01	HLA-DRB5*01:01:01	HLA-DRB1*15:01:01:01/HLA-DRB1*15:01:01:02/HLA-DRB1*15:01:01:03	HLA-DQA1*01:02:01:01/HLA-DQA1*01:02:01:03/HLA-DQA1*01:02:01:05	HLA-DQB1*06:02:01	HLA-DPA1*01:03:01:04	HLA-DPB1*04:01:01:01/HLA-DPB1*04:01:01:02	1	0.001048	1	0	0	2	0.002096	0	2	0	1	1	0	0.001048
HLA-A*02:01:01:01	HLA-C*03:04:01:01	HLA-B*07:02:01	HLA-DRB5*01:01:01	HLA-DRB1*15:01:01:01/HLA-DRB1*15:01:01:02/HLA-DRB1*15:01:01:03	HLA-DQA1*01:02:01:01/HLA-DQA1*01:02:01:03/HLA-DQA1*01:02:01:05	HLA-DQB1*06:02:01	HLA-DPA1*01:03:01:04	HLA-DPB1*04:01:01:01/HLA-DPB1*04:01:01:02	1	0.001048	0	1	0	1	0.001048	1	0	0	1	1	0	0.001048
HLA-A*02:01:01:01	HLA-C*03:04:01:01	HLA-B*40:01:02		HLA-DRB1*01:01:01	HLA-DQA1*01:01:01:02/HLA-DQA1*01:01:01:03	HLA-DQB1*05:01:01:03	HLA-DPA1*01:03:01:05	HLA-DPB1*04:02:01:02	1	0.001048	0	1	0	0	0	0	0	0	0	0	0	0
HLA-A*02:01:01:01	HLA-C*12:03:01:01	HLA-B*51:01:01:01		HLA-DRB1*01:01:01	HLA-DQA1*01:01:01:02/HLA-DQA1*01:01:01:03	HLA-DQB1*05:01:01:03	HLA-DPA1*01:03:01:03	HLA-DPB1*03:01:01	1	0.001048	0	1	0	0	0	0	0	0	0	0	0	0
HLA-A*01:01:01:01	HLA-C*16:04:01	HLA-B*44:02:01:01	HLA-DRB3*02:02:01:02	HLA-DRB1*11:04:01	HLA-DQA1*05:05:01:01/HLA-DQA1*05:05:01:02/HLA-DQA1*05:05:01:04	HLA-DQB1*03:01:01:03	HLA-DPA1*02:02:02	HLA-DPB1*05:01:01	1	0.001048	1	0	0	0	0	0	0	0	1	1	0	0.001048
HLA-A*03:01:01:01	HLA-C*07:04:01:01	HLA-B*44:27:01	HLA-DRB5*02:02	HLA-DRB1*16:01:01	HLA-DQA1*01:02:02	HLA-DQB1*05:02:01	HLA-DPA1*01:03:01:01	HLA-DPB1*02:01:02/HLA-DPB1*02:01:19	1	0.001048	0	1	0	0	0	0	0	0	0	0	0	0
HLA-A*25:01:01	HLA-C*07:01:01:01	HLA-B*08:01:01:01	HLA-DRB3*01:01:02:01	HLA-DRB1*03:01:01:01/HLA-DRB1*03:01:01:02	HLA-DQA1*05:01:01:02	HLA-DQB1*02:01:01	HLA-DPA1*01:03:01:04	HLA-DPB1*04:01:01:01/HLA-DPB1*04:01:01:02	1	0.001048	0	1	0	0	0	0	0	0	0	0	0	0
HLA-A*29:02:01:01	HLA-C*16:01:01:01	HLA-B*44:03:01:01	HLA-DRB4*01:03:01:01/HLA-DRB4*01:03:01:03	HLA-DRB1*07:01:01:01/HLA-DRB1*07:01:01:02	HLA-DQA1*02:01:01:01/HLA-DQA1*02:01:01:02	HLA-DQB1*02:02:01:01	HLA-DPA1*02:01:01:01	HLA-DPB1*17:01	1	0.001048	0	1	0	0	0	0	0	0	0	0	0	0
HLA-A*68:01:02:01	HLA-C*07:02:01:01	HLA-B*39:01:01:03	HLA-DRB4*01:03:01:01/HLA-DRB4*01:03:01:03	HLA-DRB1*04:08:01	HLA-DQA1*03:03:01:01	HLA-DQB1*03:01:01:01	HLA-DPA1*01:03:01:04	HLA-DPB1*04:01:01:01/HLA-DPB1*04:01:01:02	1	0.001048	0	1	0	0	0	0	0	0	0	0	0	0
HLA-A*02:01:01:01	HLA-C*05:01:01:02	HLA-B*44:02:01:01	HLA-DRB4*01:03:01:01/HLA-DRB4*01:03:01:03	HLA-DRB1*04:01:01:01	HLA-DQA1*03:03:01:01	HLA-DQB1*03:01:01:01	HLA-DPA1*01:03:01:03	HLA-DPB1*03:01:01	1	0.001048	0	1	0	0	0	0	0	0	0	0	0	0
HLA-A*25:01:01	HLA-C*12:03:01:01	HLA-B*18:01:01:02	HLA-DRB4*01:03:01:01/HLA-DRB4*01:03:01:03	HLA-DRB1*04:02:01	HLA-DQA1*03:01:01	HLA-DQB1*03:02:01	HLA-DPA1*01:03:01:02	HLA-DPB1*04:01:01:01/HLA-DPB1*04:01:01:02	1	0.001048	0	1	0	0	0	0	0	0	0	0	0	0
HLA-A*11:01:01:01	HLA-C*12:02:02	HLA-B*52:01:01:02	HLA-DRB5*01:02	HLA-DRB1*15:02:01:02	HLA-DQA1*01:03:01:01	HLA-DQB1*06:01:01	HLA-DPA1*01:03:01:02	HLA-DPB1*414:01	1	0.001048	0	1	0	0	0	0	0	0	0	0	0	0
HLA-A*29:02:01:01	HLA-C*16:01:01:01	HLA-B*44:03:01:01	HLA-DRB4*01:01:01:01	HLA-DRB1*07:01:01:01/HLA-DRB1*07:01:01:02	HLA-DQA1*02:01:01:01/HLA-DQA1*02:01:01:02	HLA-DQB1*02:02:01:01	HLA-DPA1*01:03:01:05	HLA-DPB1*04:02:01:02	1	0.001048	0	1	0	1	0.001048	1	0	0	1	1	0	0.001048
HLA-A*01:01:01:01	HLA-C*02:02:02:01	HLA-B*44:05:01	HLA-DRB3*02:02:01:02	HLA-DRB1*11:01:01:01	HLA-DQA1*05:05:01:01/HLA-DQA1*05:05:01:02/HLA-DQA1*05:05:01:04	HLA-DQB1*03:01:01:03	HLA-DPA1*01:03:01:05	HLA-DPB1*04:02:01:02	1	0.001048	1	0	0	0	0	0	0	0	1	1	0	0.001048
HLA-A*02:01:01:01	HLA-C*06:02:01:01	HLA-B*57:01:01	HLA-DRB4*01:03:01:02N	HLA-DRB1*07:01:01:01/HLA-DRB1*07:01:01:02	HLA-DQA1*02:01:01:01/HLA-DQA1*02:01:01:02	HLA-DQB1*03:03:02:01	HLA-DPA1*02:01:01:01	HLA-DPB1*17:01	1	0.001048	1	0	0	0	0	0	0	0	1	1	0	0.001048
HLA-A*24:02:01:01	HLA-C*03:03:01:01	HLA-B*55:01:01	HLA-DRB3*02:02:01:01	HLA-DRB1*14:54:01	HLA-DQA1*01:04:01:01/HLA-DQA1*01:04:01:02/HLA-DQA1*01:04:01:04	HLA-DQB1*05:03:01:01/HLA-DQB1*05:03:01:02	HLA-DPA1*01:03:01:04	HLA-DPB1*04:01:01:01/HLA-DPB1*04:01:01:02	1	0.001048	0	1	0	0	0	0	0	0	0	0	0	0
HLA-A*02:01:01:01	HLA-C*14:02:01:01	HLA-B*51:01:01:01	HLA-DRB5*01:01:01	HLA-DRB1*15:01:01:01/HLA-DRB1*15:01:01:02/HLA-DRB1*15:01:01:03	HLA-DQA1*01:02:01:01/HLA-DQA1*01:02:01:03/HLA-DQA1*01:02:01:05	HLA-DQB1*06:02:01	HLA-DPA1*01:03:01:04	HLA-DPB1*02:01:02/HLA-DPB1*02:01:19	1	0.001048	1	0	0	0	0	0	0	0	1	1	0	0.001048
HLA-A*03:01:01:01	HLA-C*07:02:01:03	HLA-B*18:01:01:02	HLA-DRB3*01:01:02:01	HLA-DRB1*03:01:01:01/HLA-DRB1*03:01:01:02	HLA-DQA1*05:01:01:02	HLA-DQB1*02:01:01	HLA-DPA1*01:03:01:02	HLA-DPB1*04:01:01:01/HLA-DPB1*04:01:01:02	1	0.001048	0	1	0	0	0	0	0	0	0	0	0	0
HLA-A*01:01:01:01	HLA-C*04:01:01:06	HLA-B*35:01:01:02	HLA-DRB4*01:03:01:01/HLA-DRB4*01:03:01:03	HLA-DRB1*04:02:01	HLA-DQA1*03:01:01	HLA-DQB1*03:02:01	HLA-DPA1*01:03:01:02	HLA-DPB1*04:01:01:01/HLA-DPB1*04:01:01:02	1	0.001048	1	0	0	0	0	0	0	0	1	1	0	0.001048
HLA-A*03:01:01:05	HLA-C*07:01:01:01	HLA-B*08:01:01:01	HLA-DRB3*01:01:02:01	HLA-DRB1*03:01:01:01/HLA-DRB1*03:01:01:02	HLA-DQA1*05:01:01:02	HLA-DQB1*02:01:01	HLA-DPA1*02:01:02	HLA-DPB1*01:01:01	1	0.001048	0	1	0	0	0	0	0	0	0	0	0	0
HLA-A*02:22:01	HLA-C*15:05:02	HLA-B*14:01:01	HLA-DRB3*02:02:01:01	HLA-DRB1*11:02:01	HLA-DQA1*05:05:01:01/HLA-DQA1*05:05:01:02/HLA-DQA1*05:05:01:04	HLA-DQB1*03:19:01	HLA-DPA1*01:03:01:05	HLA-DPB1*04:02:01:02	1	0.001048	0	1	0	0	0	0	0	0	0	0	0	0
HLA-A*23:01:01	HLA-C*07:01:02	HLA-B*57:03:01:02	HLA-DRB5*01:01:01	HLA-DRB1*15:01:01:01/HLA-DRB1*15:01:01:02/HLA-DRB1*15:01:01:03	HLA-DQA1*01:02:01:01/HLA-DQA1*01:02:01:03/HLA-DQA1*01:02:01:05	HLA-DQB1*06:02:01	HLA-DPA1*01:03:01:04	HLA-DPB1*04:01:01:01/HLA-DPB1*04:01:01:02	1	0.001048	1	0	0	0	0	0	0	0	1	1	0	0.001048
HLA-A*03:01:01:01	HLA-C*02:02:02:01	HLA-B*27:05:02	HLA-DRB4*01:03:01:01/HLA-DRB4*01:03:01:03	HLA-DRB1*04:03:01	HLA-DQA1*03:01:01	HLA-DQB1*03:02:01	HLA-DPA1*01:03:01:03	HLA-DPB1*03:01:01	1	0.001048	0	1	0	0	0	0	0	0	0	0	0	0
HLA-A*02:01:01:01	HLA-C*01:02:01	HLA-B*27:05:02		HLA-DRB1*01:03	HLA-DQA1*05:05:01:01/HLA-DQA1*05:05:01:02/HLA-DQA1*05:05:01:04	HLA-DQB1*03:01:01:03	HLA-DPA1*01:03:01:02	HLA-DPB1*16:01:01	1	0.001048	0	1	0	0	0	0	0	0	0	0	0	0
HLA-A*02:01:01:01	HLA-C*07:01:01:01	HLA-B*08:01:01:01	HLA-DRB3*01:01:02:01	HLA-DRB1*03:01:01:01/HLA-DRB1*03:01:01:02	HLA-DQA1*05:01:01:02	HLA-DQB1*02:01:01	HLA-DPA1*02:01:01:02	HLA-DPB1*10:01:01	1	0.001048	1	0	0	0	0	0	0	0	1	1	0	0.001048
HLA-A*01:01:01:01	HLA-C*01:02:01	HLA-B*15:08:01	HLA-DRB3*02:02:01:01	HLA-DRB1*03:01:01:01/HLA-DRB1*03:01:01:02	HLA-DQA1*05:01:01:03	HLA-DQB1*02:01:01	HLA-DPA1*01:03:01:03	HLA-DPB1*03:01:01	1	0.001048	0	1	0	0	0	0	0	0	0	0	0	0
HLA-A*32:01:01	HLA-C*07:01:01:01	HLA-B*08:01:01:01	HLA-DRB3*02:02:01:02	HLA-DRB1*03:01:01:01/HLA-DRB1*03:01:01:02	HLA-DQA1*05:01:01:02	HLA-DQB1*03:01:01:03	HLA-DPA1*02:01:02	HLA-DPB1*01:01:01	1	0.001048	1	0	0	0	0	0	0	0	1	1	0	0.001048
HLA-A*03:01:01:03	HLA-C*01:02:01	HLA-B*51:01:01:01		HLA-DRB1*08:03:02	HLA-DQA1*06:01:01	HLA-DQB1*03:01:01:01	HLA-DPA1*01:03:01:01	HLA-DPB1*02:01:02/HLA-DPB1*02:01:19	1	0.001048	1	0	0	0	0	0	0	0	1	1	0	0.001048
HLA-A*24:02:01:01	HLA-C*07:02:01:01	HLA-B*39:06:02	HLA-DRB3*03:01:01	HLA-DRB1*13:02:01	HLA-DQA1*01:02:01:04/HLA-DQA1*01:02:01:06/HLA-DQA1*01:02:01:07	HLA-DQB1*06:09:01	HLA-DPA1*02:01:01:01	HLA-DPB1*05:01:01	1	0.001048	0	1	0	0	0	0	0	0	0	0	0	0
HLA-A*30:02:01:01	HLA-C*04:01:01:01	HLA-B*35:01:01:02	HLA-DRB3*03:01:01	HLA-DRB1*13:02:01	HLA-DQA1*01:02:01:04/HLA-DQA1*01:02:01:06/HLA-DQA1*01:02:01:07	HLA-DQB1*06:09:01	HLA-DPA1*01:03:01:03	HLA-DPB1*03:01:01	1	0.001048	1	0	0	0	0	0	0	0	1	1	0	0.001048
HLA-A*11:01:01:01	HLA-C*12:02:02	HLA-B*52:01:01:02	HLA-DRB3*03:01:01	HLA-DRB1*13:02:01	HLA-DQA1*01:02:01:04/HLA-DQA1*01:02:01:06/HLA-DQA1*01:02:01:07	HLA-DQB1*06:09:01	HLA-DPA1*02:01:01:02	HLA-DPB1*02:01:02/HLA-DPB1*02:01:19	1	0.001048	0	1	0	0	0	0	0	0	0	0	0	0
HLA-A*23:01:01	HLA-C*04:01:01:01	HLA-B*44:03:01:01	HLA-DRB4*01:03:01:01/HLA-DRB4*01:03:01:03	HLA-DRB1*07:01:01:01/HLA-DRB1*07:01:01:02	HLA-DQA1*02:01:01:01/HLA-DQA1*02:01:01:02	HLA-DQB1*02:02:01:01	HLA-DPA1*01:03:01:02	HLA-DPB1*02:01:02/HLA-DPB1*02:01:19	1	0.001048	0	1	0	0	0	0	0	0	0	0	0	0
HLA-A*24:02:01:01	HLA-C*02:02:02:01	HLA-B*27:05:02	HLA-DRB4*01:03:01:01/HLA-DRB4*01:03:01:03	HLA-DRB1*04:01:01:01	HLA-DQA1*03:03:01:01	HLA-DQB1*03:02:01	HLA-DPA1*01:03:01:03	HLA-DPB1*03:01:01	1	0.001048	0	1	0	0	0	0	0	0	0	0	0	0
HLA-A*24:02:01:01	HLA-C*03:03:01:01	HLA-B*15:01:01:01	HLA-DRB3*02:02:01:01	HLA-DRB1*12:01:01:03	HLA-DQA1*05:05:01:03/HLA-DQA1*05:05:01:05/HLA-DQA1*05:05:01:06	HLA-DQB1*03:01:01:01	HLA-DPA1*01:03:01:05	HLA-DPB1*04:02:01:02	1	0.001048	1	0	0	0	0	0	0	0	1	1	0	0.001048
HLA-A*02:01:01:01	HLA-C*07:04:01:01	HLA-B*44:02:01:03	HLA-DRB3*02:02:01:02	HLA-DRB1*11:01:01:01	HLA-DQA1*05:05:01:01/HLA-DQA1*05:05:01:02/HLA-DQA1*05:05:01:04	HLA-DQB1*03:01:01:03	HLA-DPA1*01:03:01:04	HLA-DPB1*04:01:01:01/HLA-DPB1*04:01:01:02	1	0.001048	0	1	0	0	0	0	0	0	0	0	0	0
HLA-A*01:01:01:01	HLA-C*12:03:01:01	HLA-B*18:01:01:02		HLA-DRB1*08:01:01	HLA-DQA1*04:01:01	HLA-DQB1*04:02:01	HLA-DPA1*01:03:01:04	HLA-DPB1*04:01:01:01/HLA-DPB1*04:01:01:02	1	0.001048	1	0	0	0	0	0	0	0	1	1	0	0.001048
HLA-A*02:01:01:01	HLA-C*06:02:01:01	HLA-B*13:02:01	HLA-DRB5*01:01:01	HLA-DRB1*15:01:01:01/HLA-DRB1*15:01:01:02/HLA-DRB1*15:01:01:03	HLA-DQA1*01:02:01:01/HLA-DQA1*01:02:01:03/HLA-DQA1*01:02:01:05	HLA-DQB1*06:02:01	HLA-DPA1*01:03:01:03	HLA-DPB1*03:01:01	1	0.001048	1	0	0	1	0.001048	1	0	0	2	2	0	0.002096
HLA-A*29:01:01:01	HLA-C*15:05:02	HLA-B*07:05:01:01	HLA-DRB3*02:02:01:02	HLA-DRB1*11:04:01	HLA-DQA1*05:05:01:01/HLA-DQA1*05:05:01:02/HLA-DQA1*05:05:01:04	HLA-DQB1*03:01:01:03	HLA-DPA1*01:03:01:04	HLA-DPB1*04:01:01:01/HLA-DPB1*04:01:01:02	1	0.001048	1	0	0	0	0	0	0	0	1	1	0	0.001048
HLA-A*02:01:01:01	HLA-C*08:02:01:01	HLA-B*14:02:01:01		HLA-DRB1*01:02:01	HLA-DQA1*01:01:02	HLA-DQB1*05:01:01:01	HLA-DPA1*02:01:01:01	HLA-DPB1*17:01	1	0.001048	0	1	0	0	0	0	0	0	0	0	0	0
HLA-A*31:01:02:01	HLA-C*03:04:01:01	HLA-B*40:01:02	HLA-DRB4*01:03:01:01/HLA-DRB4*01:03:01:03	HLA-DRB1*04:04:01	HLA-DQA1*03:01:01	HLA-DQB1*03:02:01	HLA-DPA1*01:03:01:02	HLA-DPB1*02:01:02/HLA-DPB1*02:01:19	1	0.001048	0	1	0	0	0	0	0	0	0	0	0	0
HLA-A*32:01:01	HLA-C*07:18	HLA-B*47:01:01:03	HLA-DRB3*02:24	HLA-DRB1*14:01:01	HLA-DQA1*01:04:01:01/HLA-DQA1*01:04:01:02/HLA-DQA1*01:04:01:04	HLA-DQB1*05:03:01:01/HLA-DQB1*05:03:01:02	HLA-DPA1*01:03:01:02	HLA-DPB1*04:01:01:01/HLA-DPB1*04:01:01:02	1	0.001048	0	1	0	0	0	0	0	0	0	0	0	0
HLA-A*02:01:01:01	HLA-C*04:01:01:01	HLA-B*35:01:01:01		HLA-DRB1*01:01:01	HLA-DQA1*01:01:01:02/HLA-DQA1*01:01:01:03	HLA-DQB1*05:01:01:03	HLA-DPA1*01:03:01:05	HLA-DPB1*04:02:01:02	1	0.001048	1	0	0	0	0	0	0	0	1	1	0	0.001048
HLA-A*01:01:01:01	HLA-C*07:01:01:01	HLA-B*08:01:01:01		HLA-DRB1*01:01:01	HLA-DQA1*01:01:01:02/HLA-DQA1*01:01:01:03	HLA-DQB1*05:01:01:03	HLA-DPA1*01:03:01:02	HLA-DPB1*04:01:01:01/HLA-DPB1*04:01:01:02	1	0.001048	1	0	0	0	0	0	0	0	1	1	0	0.001048
HLA-A*01:01:01:01	HLA-C*12:02:02	HLA-B*52:01:01:02		HLA-DRB1*10:01:01:01	HLA-DQA1*01:05:01	HLA-DQB1*05:01:01:02	HLA-DPA1*01:03:01:02	HLA-DPB1*02:01:02/HLA-DPB1*02:01:19	1	0.001048	0	1	0	0	0	0	0	0	0	0	0	0
HLA-A*02:01:01:01	HLA-C*04:01:01:06	HLA-B*35:01:01:02	HLA-DRB3*02:24	HLA-DRB1*14:01:01	HLA-DQA1*01:04:01:01/HLA-DQA1*01:04:01:02/HLA-DQA1*01:04:01:04	HLA-DQB1*05:03:01:01/HLA-DQB1*05:03:01:02	HLA-DPA1*01:03:01:02	HLA-DPB1*04:01:01:01/HLA-DPB1*04:01:01:02	1	0.001048	0	1	0	0	0	0	0	0	0	0	0	0
HLA-A*24:02:01:01	HLA-C*06:02:01:01	HLA-B*57:01:01	HLA-DRB4*01:03:01:02N	HLA-DRB1*07:01:01:01/HLA-DRB1*07:01:01:02	HLA-DQA1*02:01:01:01/HLA-DQA1*02:01:01:02	HLA-DQB1*03:03:02:01	HLA-DPA1*01:03:01:05	HLA-DPB1*04:02:01:02	1	0.001048	0	1	0	0	0	0	0	0	0	0	0	0
HLA-A*03:01:01:01	HLA-C*06:02:01:01	HLA-B*37:01:01	HLA-DRB3*02:02:01:02	HLA-DRB1*11:04:01	HLA-DQA1*05:05:01:01/HLA-DQA1*05:05:01:02/HLA-DQA1*05:05:01:04	HLA-DQB1*03:01:01:03	HLA-DPA1*01:03:01:05	HLA-DPB1*04:02:01:02	1	0.001048	0	1	0	0	0	0	0	0	0	0	0	0
HLA-A*23:01:01	HLA-C*04:01:01:01	HLA-B*44:03:01:01	HLA-DRB4*01:01:01:01	HLA-DRB1*07:01:01:01/HLA-DRB1*07:01:01:02	HLA-DQA1*02:01:01:01/HLA-DQA1*02:01:01:02	HLA-DQB1*02:02:01:01	HLA-DPA1*02:01:02	HLA-DPB1*01:01:01	1	0.001048	0	1	0	0	0	0	0	0	0	0	0	0
HLA-A*68:01:02:02	HLA-C*07:04:01:01	HLA-B*40:01:02	HLA-DRB4*01:03:01:01/HLA-DRB4*01:03:01:03	HLA-DRB1*04:04:01	HLA-DQA1*03:01:01	HLA-DQB1*03:02:01	HLA-DPA1*01:03:01:02	HLA-DPB1*06:01:01	1	0.001048	0	1	0	0	0	0	0	0	0	0	0	0
HLA-A*02:01:01:01	HLA-C*03:03:01:01	HLA-B*55:01:01	HLA-DRB5*01:01:01	HLA-DRB1*15:01:01:01/HLA-DRB1*15:01:01:02/HLA-DRB1*15:01:01:03	HLA-DQA1*01:02:01:01/HLA-DQA1*01:02:01:03/HLA-DQA1*01:02:01:05	HLA-DQB1*06:02:01	HLA-DPA1*01:03:01:03	HLA-DPB1*03:01:01	1	0.001048	1	0	0	0	0	0	0	0	1	1	0	0.001048
HLA-A*29:02:01:01	HLA-C*07:18	HLA-B*58:01:01:01	HLA-DRB4*01:03:03	HLA-DRB1*04:04:01	HLA-DQA1*03:01:01	HLA-DQB1*03:02:01	HLA-DPA1*01:03:01:05	HLA-DPB1*04:02:01:02	1	0.001048	1	0	0	0	0	0	0	0	1	1	0	0.001048
HLA-A*03:01:01:01	HLA-C*07:02:01:03	HLA-B*07:02:01	HLA-DRB5*01:01:01	HLA-DRB1*15:01:01:01/HLA-DRB1*15:01:01:02/HLA-DRB1*15:01:01:03	HLA-DQA1*01:02:01:01/HLA-DQA1*01:02:01:03/HLA-DQA1*01:02:01:05	HLA-DQB1*06:02:01	HLA-DPA1*02:01:01:02	HLA-DPB1*14:01:01	1	0.001048	1	0	0	0	0	0	0	0	1	1	0	0.001048
HLA-A*11:01:01:01	HLA-C*08:02:01:01	HLA-B*14:02:01:01		HLA-DRB1*01:02:01	HLA-DQA1*01:01:02	HLA-DQB1*05:01:01:01	HLA-DPA1*01:03:01:05	HLA-DPB1*04:02:01:02	1	0.001048	1	0	0	0	0	0	0	0	1	1	0	0.001048
HLA-A*02:01:01:01	HLA-C*07:01:01:01	HLA-B*18:01:01:02	HLA-DRB3*02:02:01:02	HLA-DRB1*11:01:01:01	HLA-DQA1*05:05:01:01/HLA-DQA1*05:05:01:02/HLA-DQA1*05:05:01:04	HLA-DQB1*03:01:01:03	HLA-DPA1*01:03:01:05	HLA-DPB1*04:02:01:01	1	0.001048	0	1	0	0	0	0	0	0	0	0	0	0
HLA-A*01:01:01:01	HLA-C*02:02:02:01	HLA-B*44:05:01	HLA-DRB3*02:02:01:02	HLA-DRB1*11:04:01	HLA-DQA1*05:05:01:01/HLA-DQA1*05:05:01:02/HLA-DQA1*05:05:01:04	HLA-DQB1*03:01:01:03	HLA-DPA1*01:03:01:03	HLA-DPB1*03:01:01	1	0.001048	1	0	0	0	0	0	0	0	1	1	0	0.001048
HLA-A*32:01:01	HLA-C*04:01:01:01	HLA-B*35:03:01	HLA-DRB3*02:02:01:01	HLA-DRB1*14:54:01	HLA-DQA1*01:04:01:01/HLA-DQA1*01:04:01:02/HLA-DQA1*01:04:01:04	HLA-DQB1*05:03:01:01/HLA-DQB1*05:03:01:02	HLA-DPA1*01:03:01:03	HLA-DPB1*03:01:01	1	0.001048	1	0	0	0	0	0	0	0	1	1	0	0.001048
HLA-A*24:02:01:01	HLA-C*07:02:01:03	HLA-B*07:02:01	HLA-DRB3*01:01:02:01	HLA-DRB1*13:01:01:01/HLA-DRB1*13:01:01:02	HLA-DQA1*01:03:01:02/HLA-DQA1*01:03:01:06	HLA-DQB1*06:03:01	HLA-DPA1*01:03:01:02	HLA-DPB1*04:01:01:01/HLA-DPB1*04:01:01:02	1	0.001048	1	0	0	0	0	0	0	0	1	1	0	0.001048
HLA-A*03:01:01:01	HLA-C*03:04:01:01	HLA-B*15:01:01:01	HLA-DRB4*01:03:01:01/HLA-DRB4*01:03:01:03	HLA-DRB1*04:01:01:01	HLA-DQA1*03:01:01	HLA-DQB1*03:02:01	HLA-DPA1*01:03:01:02	HLA-DPB1*04:01:01:01/HLA-DPB1*04:01:01:02	1	0.001048	1	0	0	1	0.001048	1	0	0	2	2	0	0.002096
HLA-A*24:02:01:01	HLA-C*01:02:01	HLA-B*51:09:01	HLA-DRB3*02:02:01:02	HLA-DRB1*11:01:01:01	HLA-DQA1*05:05:01:01/HLA-DQA1*05:05:01:02/HLA-DQA1*05:05:01:04	HLA-DQB1*03:01:01:03	HLA-DPA1*01:03:01:02	HLA-DPB1*02:01:02/HLA-DPB1*02:01:19	1	0.001048	1	0	0	0	0	0	0	0	1	1	0	0.001048
HLA-A*03:01:01:05	HLA-C*06:02:01:01	HLA-B*47:01:01:03	HLA-DRB4*01:03:01:01/HLA-DRB4*01:03:01:03	HLA-DRB1*04:05:01	HLA-DQA1*03:03:01:01	HLA-DQB1*03:02:01	HLA-DPA1*02:01:01:01	HLA-DPB1*13:01:01/HLA-DPB1*107:01	1	0.001048	1	0	0	0	0	0	0	0	1	1	0	0.001048
HLA-A*03:01:01:05	HLA-C*08:02:01:01	HLA-B*14:02:01:01	HLA-DRB4*01:01:01:01	HLA-DRB1*07:01:01:01/HLA-DRB1*07:01:01:02	HLA-DQA1*02:01:01:01/HLA-DQA1*02:01:01:02	HLA-DQB1*02:02:01:01	HLA-DPA1*01:04	HLA-DPB1*15:01:01	1	0.001048	0	1	0	0	0	0	0	0	0	0	0	0
HLA-A*01:01:01:01	HLA-C*07:01:01:01	HLA-B*08:01:01:01	HLA-DRB4*01:01:01:01	HLA-DRB1*07:01:01:01/HLA-DRB1*07:01:01:02	HLA-DQA1*02:01:01:01/HLA-DQA1*02:01:01:02	HLA-DQB1*02:02:01:01	HLA-DPA1*01:03:01:04	HLA-DPB1*04:01:01:01/HLA-DPB1*04:01:01:02	1	0.001048	1	0	0	0	0	0	0	0	1	1	0	0.001048
HLA-A*01:01:01:01	HLA-C*06:02:01:01	HLA-B*57:01:01	HLA-DRB4*01:03:01:02N	HLA-DRB1*07:01:01:01/HLA-DRB1*07:01:01:02	HLA-DQA1*02:01:01:01/HLA-DQA1*02:01:01:02	HLA-DQB1*03:03:02:01	HLA-DPA1*01:03:01:02	HLA-DPB1*04:01:01:01/HLA-DPB1*04:01:01:02	1	0.001048	1	0	0	2	0.002096	0	2	0	1	1	0	0.001048
HLA-A*29:02:01:01	HLA-C*07:02:01:03	HLA-B*07:02:01	HLA-DRB5*01:01:01	HLA-DRB1*15:01:01:01/HLA-DRB1*15:01:01:02/HLA-DRB1*15:01:01:03	HLA-DQA1*01:02:01:01/HLA-DQA1*01:02:01:03/HLA-DQA1*01:02:01:05	HLA-DQB1*06:02:01	HLA-DPA1*01:03:01:04	HLA-DPB1*02:01:02/HLA-DPB1*02:01:19	1	0.001048	1	0	0	0	0	0	0	0	1	1	0	0.001048
HLA-A*11:01:01:01	HLA-C*04:01:01:01	HLA-B*35:01:01:02	HLA-DRB5*01:01:01	HLA-DRB1*15:01:01:01/HLA-DRB1*15:01:01:02/HLA-DRB1*15:01:01:03	HLA-DQA1*01:02:01:01/HLA-DQA1*01:02:01:03/HLA-DQA1*01:02:01:05	HLA-DQB1*06:02:01	HLA-DPA1*01:03:01:02	HLA-DPB1*04:01:01:01/HLA-DPB1*04:01:01:02	1	0.001048	0	1	0	1	0.001048	1	0	0	1	1	0	0.001048
HLA-A*29:02:01:01	HLA-C*16:01:01:01	HLA-B*44:03:01:01	HLA-DRB4*01:03:01:02N	HLA-DRB1*07:01:01:01/HLA-DRB1*07:01:01:02	HLA-DQA1*02:01:01:01/HLA-DQA1*02:01:01:02	HLA-DQB1*02:02:01:01	HLA-DPA1*02:01:01:01	HLA-DPB1*11:01:01	1	0.001048	0	1	0	0	0	0	0	0	0	0	0	0
HLA-A*29:02:01:01	HLA-C*16:01:01:01	HLA-B*44:03:01:01	HLA-DRB5*01:01:01	HLA-DRB1*15:01:01:01/HLA-DRB1*15:01:01:02/HLA-DRB1*15:01:01:03	HLA-DQA1*01:02:01:01/HLA-DQA1*01:02:01:03/HLA-DQA1*01:02:01:05	HLA-DQB1*06:02:01	HLA-DPA1*01:03:01:01	HLA-DPB1*02:01:02/HLA-DPB1*02:01:19	1	0.001048	1	0	0	0	0	0	0	0	1	1	0	0.001048
HLA-A*24:02:01:01	HLA-C*07:01:01:01	HLA-B*08:01:01:01	HLA-DRB3*01:01:02:01	HLA-DRB1*03:01:01:01/HLA-DRB1*03:01:01:02	HLA-DQA1*05:01:01:02	HLA-DQB1*02:01:01	HLA-DPA1*01:03:01:01	HLA-DPB1*02:01:02/HLA-DPB1*02:01:19	1	0.001048	1	0	0	1	0.001048	0	1	0	1	1	0	0.001048
HLA-A*03:01:01:05	HLA-C*08:02:01:02	HLA-B*14:01:01	HLA-DRB3*01:01:02:01	HLA-DRB1*13:03:01	HLA-DQA1*05:05:01:03/HLA-DQA1*05:05:01:05/HLA-DQA1*05:05:01:06	HLA-DQB1*03:01:01:03	HLA-DPA1*01:03:01:05	HLA-DPB1*105:01	1	0.001048	1	0	0	0	0	0	0	0	1	1	0	0.001048
HLA-A*30:02:01:01	HLA-C*04:01:01:01	HLA-B*35:01:01:02	HLA-DRB3*02:02:01:02	HLA-DRB1*11:01:01:01	HLA-DQA1*05:05:01:01/HLA-DQA1*05:05:01:02/HLA-DQA1*05:05:01:04	HLA-DQB1*03:01:01:03	HLA-DPA1*01:03:01:04	HLA-DPB1*04:01:01:01/HLA-DPB1*04:01:01:02	1	0.001048	0	1	0	0	0	0	0	0	0	0	0	0
HLA-A*11:01:01:01	HLA-C*12:03:01:01	HLA-B*39:01:01:03		HLA-DRB1*08:01:01	HLA-DQA1*04:01:01	HLA-DQB1*04:02:01	HLA-DPA1*01:03:01:03	HLA-DPB1*03:01:01	1	0.001048	1	0	0	0	0	0	0	0	1	1	0	0.001048
HLA-A*01:01:01:01	HLA-C*06:02:01:01	HLA-B*57:01:01	HLA-DRB4*01:01:01:01	HLA-DRB1*07:01:01:01/HLA-DRB1*07:01:01:02	HLA-DQA1*02:01:01:01/HLA-DQA1*02:01:01:02	HLA-DQB1*02:02:01:01	HLA-DPA1*01:03:01:01	HLA-DPB1*02:01:02/HLA-DPB1*02:01:19	1	0.001048	1	0	0	0	0	0	0	0	1	1	0	0.001048
HLA-A*29:01:01:01	HLA-C*15:05:02	HLA-B*07:05:01:01	HLA-DRB4*01:03:01:01/HLA-DRB4*01:03:01:03	HLA-DRB1*04:03:01	HLA-DQA1*03:01:01	HLA-DQB1*03:05:01	HLA-DPA1*01:03:01:04	HLA-DPB1*04:01:01:01/HLA-DPB1*04:01:01:02	1	0.001048	1	0	0	0	0	0	0	0	1	1	0	0.001048
HLA-A*31:01:02:01	HLA-C*03:04:01:01	HLA-B*40:01:02	HLA-DRB3*01:01:02:01	HLA-DRB1*13:01:01:01/HLA-DRB1*13:01:01:02	HLA-DQA1*01:03:01:02/HLA-DQA1*01:03:01:06	HLA-DQB1*06:03:01	HLA-DPA1*01:03:01:01	HLA-DPB1*02:01:02/HLA-DPB1*02:01:19	1	0.001048	1	0	0	0	0	0	0	0	1	1	0	0.001048
HLA-A*02:01:01:01	HLA-C*07:02:01:03	HLA-B*07:02:01	HLA-DRB3*01:01:02:01	HLA-DRB1*13:01:01:01/HLA-DRB1*13:01:01:02	HLA-DQA1*01:03:01:02/HLA-DQA1*01:03:01:06	HLA-DQB1*06:03:01	HLA-DPA1*01:03:01:03	HLA-DPB1*03:01:01	1	0.001048	0	1	0	0	0	0	0	0	0	0	0	0
HLA-A*01:01:01:01	HLA-C*16:01:01:01	HLA-B*44:03:01:01	HLA-DRB4*01:03:01:01/HLA-DRB4*01:03:01:03	HLA-DRB1*07:01:01:01/HLA-DRB1*07:01:01:02	HLA-DQA1*02:01:01:01/HLA-DQA1*02:01:01:02	HLA-DQB1*02:02:01:01	HLA-DPA1*01:03:01:02	HLA-DPB1*04:01:01:01/HLA-DPB1*04:01:01:02	1	0.001048	0	1	0	0	0	0	0	0	0	0	0	0
HLA-A*02:01:01:01	HLA-C*12:03:01:01	HLA-B*39:01:01:03	HLA-DRB3*03:01:01	HLA-DRB1*13:01:01:01/HLA-DRB1*13:01:01:02	HLA-DQA1*01:03:01:02/HLA-DQA1*01:03:01:06	HLA-DQB1*06:03:01	HLA-DPA1*01:03:01:04	HLA-DPB1*04:01:01:01/HLA-DPB1*04:01:01:02	1	0.001048	1	0	0	0	0	0	0	0	1	1	0	0.001048
HLA-A*32:01:01	HLA-C*04:01:01:01	HLA-B*35:01:01:02	HLA-DRB3*02:02:01:02	HLA-DRB1*11:04:01	HLA-DQA1*05:05:01:01/HLA-DQA1*05:05:01:02/HLA-DQA1*05:05:01:04	HLA-DQB1*03:01:01:03	HLA-DPA1*01:03:01:04	HLA-DPB1*04:01:01:01/HLA-DPB1*04:01:01:02	1	0.001048	0	1	0	0	0	0	0	0	0	0	0	0
HLA-A*01:01:01:01	HLA-C*15:02:01:01	HLA-B*51:01:01:01	HLA-DRB4*01:03:01:01/HLA-DRB4*01:03:01:03	HLA-DRB1*04:01:01:01	HLA-DQA1*03:01:01	HLA-DQB1*03:02:01	HLA-DPA1*01:03:01:02	HLA-DPB1*04:01:01:01/HLA-DPB1*04:01:01:02	1	0.001048	1	0	0	0	0	0	0	0	1	1	0	0.001048
HLA-A*02:01:01:01	HLA-C*08:02:01:01	HLA-B*14:02:01:01	HLA-DRB3*01:01:02:01	HLA-DRB1*03:01:01:01/HLA-DRB1*03:01:01:02	HLA-DQA1*05:01:01:02	HLA-DQB1*02:01:01	HLA-DPA1*01:03:01:03	HLA-DPB1*03:01:01	1	0.001048	1	0	0	0	0	0	0	0	1	1	0	0.001048
HLA-A*02:01:01:01	HLA-C*14:02:01:02	HLA-B*15:16:01:02	HLA-DRB4*01:01:01:01	HLA-DRB1*04:04:01	HLA-DQA1*03:03:01:01	HLA-DQB1*04:02:01	HLA-DPA1*01:03:01:05	HLA-DPB1*04:02:01:02	1	0.001048	1	0	0	0	0	0	0	0	1	1	0	0.001048
HLA-A*26:08	HLA-C*03:03:01:01	HLA-B*55:01:01	HLA-DRB5*01:01:01	HLA-DRB1*15:01:01:01/HLA-DRB1*15:01:01:02/HLA-DRB1*15:01:01:03	HLA-DQA1*01:02:02	HLA-DQB1*05:02:01	HLA-DPA1*02:01:01:02	HLA-DPB1*14:01:01	1	0.001048	1	0	0	0	0	0	0	0	1	1	0	0.001048
HLA-A*68:01:02:02	HLA-C*07:04:01:01	HLA-B*44:02:01:03	HLA-DRB5*01:01:01	HLA-DRB1*15:01:01:01/HLA-DRB1*15:01:01:02/HLA-DRB1*15:01:01:03	HLA-DQA1*01:02:01:01/HLA-DQA1*01:02:01:03/HLA-DQA1*01:02:01:05	HLA-DQB1*06:02:01	HLA-DPA1*01:03:01:02	HLA-DPB1*04:01:01:01/HLA-DPB1*04:01:01:02	1	0.001048	0	1	0	0	0	0	0	0	0	0	0	0
HLA-A*68:01:01:02	HLA-C*04:01:01:01	HLA-B*35:03:01	HLA-DRB4*01:03:01:01/HLA-DRB4*01:03:01:03	HLA-DRB1*04:01:01:01	HLA-DQA1*03:03:01:01	HLA-DQB1*03:02:01	HLA-DPA1*02:01:01:02	HLA-DPB1*14:01:01	1	0.001048	0	1	0	0	0	0	0	0	0	0	0	0
HLA-A*11:01:01:01	HLA-C*04:01:01:01	HLA-B*35:01:01:02		HLA-DRB1*01:01:01	HLA-DQA1*01:01:01:02/HLA-DQA1*01:01:01:03	HLA-DQB1*05:01:01:03	HLA-DPA1*01:04	HLA-DPB1*15:01:01	1	0.001048	0	1	0	0	0	0	0	0	0	0	0	0
HLA-A*25:01:01	HLA-C*07:02:01:03	HLA-B*07:02:01	HLA-DRB3*01:01:02:01	HLA-DRB1*03:01:01:01/HLA-DRB1*03:01:01:02	HLA-DQA1*05:01:01:02	HLA-DQB1*02:01:01	HLA-DPA1*02:01:02	HLA-DPB1*01:01:01	1	0.001048	1	0	0	0	0	0	0	0	1	1	0	0.001048
HLA-A*02:01:01:01	HLA-C*07:01:01:01	HLA-B*49:01:01	HLA-DRB3*01:01:02:01	HLA-DRB1*13:03:01	HLA-DQA1*05:05:01:01/HLA-DQA1*05:05:01:02/HLA-DQA1*05:05:01:04	HLA-DQB1*03:01:01:03	HLA-DPA1*01:03:01:02	HLA-DPB1*15:01:01	1	0.001048	0	1	0	0	0	0	0	0	0	0	0	0
HLA-A*02:17:02	HLA-C*15:02:01:01	HLA-B*51:01:01:01	HLA-DRB4*01:03:02	HLA-DRB1*09:01:02	HLA-DQA1*03:02	HLA-DQB1*03:03:02:02/HLA-DQB1*03:03:02:03	HLA-DPA1*01:04	HLA-DPB1*15:01:01	1	0.001048	1	0	0	0	0	0	0	0	1	1	0	0.001048
HLA-A*24:02:01:01	HLA-C*04:01:01:05	HLA-B*35:01:01:02		HLA-DRB1*01:03	HLA-DQA1*01:01:01:02/HLA-DQA1*01:01:01:03	HLA-DQB1*05:01:01:03	HLA-DPA1*01:03:01:01	HLA-DPB1*02:01:02/HLA-DPB1*02:01:19	1	0.001048	1	0	0	1	0.001048	1	0	0	2	2	0	0.002096
HLA-A*25:01:01	HLA-C*05:01:01:02	HLA-B*44:02:01:01	HLA-DRB3*03:01:01	HLA-DRB1*13:02:01	HLA-DQA1*01:02:01:04/HLA-DQA1*01:02:01:06/HLA-DQA1*01:02:01:07	HLA-DQB1*06:09:01	HLA-DPA1*02:01:01:01	HLA-DPB1*05:01:01	1	0.001048	1	0	0	0	0	0	0	0	1	1	0	0.001048
HLA-A*31:01:02:01	HLA-C*07:01:01:01	HLA-B*08:01:01:01	HLA-DRB3*01:01:02:01	HLA-DRB1*03:01:01:01/HLA-DRB1*03:01:01:02	HLA-DQA1*05:01:01:02	HLA-DQB1*02:01:01	HLA-DPA1*01:03:01:02	HLA-DPB1*04:01:01:01/HLA-DPB1*04:01:01:02	1	0.001048	1	0	0	0	0	0	0	0	1	1	0	0.001048
HLA-A*24:02:01:01	HLA-C*02:02:02:01	HLA-B*27:05:02	HLA-DRB4*01:03:01:01/HLA-DRB4*01:03:01:03	HLA-DRB1*04:01:01:01	HLA-DQA1*03:03:01:01	HLA-DQB1*03:02:01	HLA-DPA1*01:03:01:02	HLA-DPB1*04:01:01:01/HLA-DPB1*04:01:01:02	1	0.001048	0	1	0	0	0	0	0	0	0	0	0	0
HLA-A*25:01:01	HLA-C*12:03:01:01	HLA-B*18:01:01:02	HLA-DRB3*02:02:01:01	HLA-DRB1*14:54:01	HLA-DQA1*01:04:01:01/HLA-DQA1*01:04:01:02/HLA-DQA1*01:04:01:04	HLA-DQB1*05:03:01:01/HLA-DQB1*05:03:01:02	HLA-DPA1*01:03:01:02	HLA-DPB1*04:01:01:01/HLA-DPB1*04:01:01:02	1	0.001048	1	0	0	0	0	0	0	0	1	1	0	0.001048
HLA-A*29:02:01:01	HLA-C*16:01:01:01	HLA-B*44:03:01:01	HLA-DRB4*01:01:01:01	HLA-DRB1*07:01:01:01/HLA-DRB1*07:01:01:02	HLA-DQA1*02:01:01:01/HLA-DQA1*02:01:01:02	HLA-DQB1*02:02:01:01	HLA-DPA1*02:01:01:01	HLA-DPB1*11:01:01	1	0.001048	0	1	0	6	0.006289	2	4	0	2	2	0	0.002096
HLA-A*02:01:01:01	HLA-C*14:02:01:01	HLA-B*51:01:01:01	HLA-DRB4*01:03:01:01/HLA-DRB4*01:03:01:03	HLA-DRB1*07:01:01:01/HLA-DRB1*07:01:01:02	HLA-DQA1*02:01:01:01/HLA-DQA1*02:01:01:02	HLA-DQB1*02:02:01:01	HLA-DPA1*01:03:01:02	HLA-DPB1*04:01:01:01/HLA-DPB1*04:01:01:02	1	0.001048	1	0	0	0	0	0	0	0	1	1	0	0.001048
HLA-A*25:01:01	HLA-C*07:01:01:01	HLA-B*08:01:01:01	HLA-DRB3*01:01:02:01	HLA-DRB1*03:01:01:01/HLA-DRB1*03:01:01:02	HLA-DQA1*05:01:01:02	HLA-DQB1*02:01:01	HLA-DPA1*01:03:01:05	HLA-DPB1*04:02:01:02	1	0.001048	0	1	0	0	0	0	0	0	0	0	0	0
HLA-A*32:01:01	HLA-C*12:03:01:01	HLA-B*39:01:01:03	HLA-DRB3*01:01:02:01	HLA-DRB1*13:01:01:01/HLA-DRB1*13:01:01:02	HLA-DQA1*01:03:01:02/HLA-DQA1*01:03:01:06	HLA-DQB1*06:03:01	HLA-DPA1*01:03:01:02	HLA-DPB1*04:01:01:01/HLA-DPB1*04:01:01:02	1	0.001048	0	1	0	0	0	0	0	0	0	0	0	0
HLA-A*23:01:01	HLA-C*04:01:01:01	HLA-B*44:03:01:01	HLA-DRB5*01:01:01	HLA-DRB1*15:01:01:01/HLA-DRB1*15:01:01:02/HLA-DRB1*15:01:01:03	HLA-DQA1*01:02:01:01/HLA-DQA1*01:02:01:03/HLA-DQA1*01:02:01:05	HLA-DQB1*06:02:01	HLA-DPA1*01:03:01:02	HLA-DPB1*04:01:01:01/HLA-DPB1*04:01:01:02	1	0.001048	1	0	0	0	0	0	0	0	1	1	0	0.001048
HLA-A*03:01:01:01	HLA-C*07:02:01:03	HLA-B*07:02:01	HLA-DRB4*01:03:01:01/HLA-DRB4*01:03:01:03	HLA-DRB1*04:01:01:01	HLA-DQA1*03:01:01	HLA-DQB1*03:02:01	HLA-DPA1*01:03:01:02	HLA-DPB1*04:01:01:01/HLA-DPB1*04:01:01:02	1	0.001048	0	1	0	0	0	0	0	0	0	0	0	0
HLA-A*31:01:02:01	HLA-C*15:02:01:01	HLA-B*51:01:01:01	HLA-DRB5*01:01:01	HLA-DRB1*15:01:01:01/HLA-DRB1*15:01:01:02/HLA-DRB1*15:01:01:03	HLA-DQA1*01:02:01:01/HLA-DQA1*01:02:01:03/HLA-DQA1*01:02:01:05	HLA-DQB1*06:02:01	HLA-DPA1*01:03:01:02	HLA-DPB1*04:01:01:01/HLA-DPB1*04:01:01:02	1	0.001048	1	0	0	1	0.001048	1	0	0	2	2	0	0.002096
HLA-A*24:02:01:01	HLA-C*07:02:01:01	HLA-B*39:06:02		HLA-DRB1*01:01:01	HLA-DQA1*01:01:01:02/HLA-DQA1*01:01:01:03	HLA-DQB1*05:01:01:03	HLA-DPA1*01:03:01:03	HLA-DPB1*03:01:01	1	0.001048	0	1	0	0	0	0	0	0	0	0	0	0
HLA-A*31:01:02:01	HLA-C*07:02:01:01	HLA-B*39:01:01:03	HLA-DRB5*02:02	HLA-DRB1*16:02:01:02	HLA-DQA1*05:05:01:01/HLA-DQA1*05:05:01:02/HLA-DQA1*05:05:01:04	HLA-DQB1*03:01:01:01	HLA-DPA1*01:03:01:03	HLA-DPB1*03:01:01	1	0.001048	1	0	0	0	0	0	0	0	1	1	0	0.001048
HLA-A*01:01:01:01	HLA-C*06:02:01:01	HLA-B*37:01:01		HLA-DRB1*10:01:01:01	HLA-DQA1*01:05:01	HLA-DQB1*05:01:01:02	HLA-DPA1*01:03:01:05	HLA-DPB1*04:02:01:02	1	0.001048	0	1	0	0	0	0	0	0	0	0	0	0
HLA-A*02:01:01:01	HLA-C*07:02:01:03	HLA-B*07:02:01	HLA-DRB4*01:03:02	HLA-DRB1*09:01:02	HLA-DQA1*03:02	HLA-DQB1*03:03:02:02/HLA-DQB1*03:03:02:03	HLA-DPA1*01:03:01:05	HLA-DPB1*04:02:01:02	1	0.001048	0	1	0	0	0	0	0	0	0	0	0	0
HLA-A*03:01:01:01	HLA-C*06:02:01:01	HLA-B*37:01:01	HLA-DRB5*01:01:01	HLA-DRB1*15:01:01:01/HLA-DRB1*15:01:01:02/HLA-DRB1*15:01:01:03	HLA-DQA1*01:02:01:01/HLA-DQA1*01:02:01:03/HLA-DQA1*01:02:01:05	HLA-DQB1*06:02:01	HLA-DPA1*01:03:01:02	HLA-DPB1*04:01:01:01/HLA-DPB1*04:01:01:02	1	0.001048	1	0	0	0	0	0	0	0	1	1	0	0.001048
HLA-A*03:01:01:01	HLA-C*03:04:01:01	HLA-B*40:01:02	HLA-DRB3*01:01:02:01	HLA-DRB1*03:01:01:01/HLA-DRB1*03:01:01:02	HLA-DQA1*05:01:01:02	HLA-DQB1*02:01:01	HLA-DPA1*01:03:01:02	HLA-DPB1*04:01:01:01/HLA-DPB1*04:01:01:02	1	0.001048	1	0	0	0	0	0	0	0	1	1	0	0.001048
HLA-A*29:01:01:01	HLA-C*12:03:01:01	HLA-B*38:01:01	HLA-DRB3*01:01:02:01	HLA-DRB1*13:01:01:01/HLA-DRB1*13:01:01:02	HLA-DQA1*01:03:01:02/HLA-DQA1*01:03:01:06	HLA-DQB1*06:03:01	HLA-DPA1*01:03:01:04	HLA-DPB1*04:01:01:01/HLA-DPB1*04:01:01:02	1	0.001048	0	1	0	0	0	0	0	0	0	0	0	0
HLA-A*02:01:01:01	HLA-C*07:02:01:03	HLA-B*07:02:01	HLA-DRB5*01:01:01	HLA-DRB1*15:01:01:01/HLA-DRB1*15:01:01:02/HLA-DRB1*15:01:01:03	HLA-DQA1*01:02:01:01/HLA-DQA1*01:02:01:03/HLA-DQA1*01:02:01:05	HLA-DQB1*06:02:01	HLA-DPA1*01:03:01:03	HLA-DPB1*06:01:01	1	0.001048	1	0	0	0	0	0	0	0	1	1	0	0.001048
HLA-A*01:01:01:01	HLA-C*07:02:01:03	HLA-B*07:02:01	HLA-DRB3*03:01:01	HLA-DRB1*13:02:01	HLA-DQA1*01:02:01:04/HLA-DQA1*01:02:01:06/HLA-DQA1*01:02:01:07	HLA-DQB1*06:04:01	HLA-DPA1*01:03:01:02	HLA-DPB1*04:01:01:01/HLA-DPB1*04:01:01:02	1	0.001048	1	0	0	0	0	0	0	0	1	1	0	0.001048
HLA-A*29:02:01:01	HLA-C*07:04:01:01	HLA-B*44:02:01:03	HLA-DRB5*01:01:01	HLA-DRB1*15:01:01:01/HLA-DRB1*15:01:01:02/HLA-DRB1*15:01:01:03	HLA-DQA1*01:02:01:01/HLA-DQA1*01:02:01:03/HLA-DQA1*01:02:01:05	HLA-DQB1*06:02:01	HLA-DPA1*01:03:01:04	HLA-DPB1*04:01:01:01/HLA-DPB1*04:01:01:02	1	0.001048	0	1	0	0	0	0	0	0	0	0	0	0
HLA-A*02:01:01:01	HLA-C*03:03:01:01	HLA-B*15:24:01	HLA-DRB5*02:02	HLA-DRB1*16:01:01	HLA-DQA1*01:02:02	HLA-DQB1*05:02:01	HLA-DPA1*01:03:01:02	HLA-DPB1*04:01:01:01/HLA-DPB1*04:01:01:02	1	0.001048	0	1	0	0	0	0	0	0	0	0	0	0
HLA-A*30:02:01:02	HLA-C*07:18	HLA-B*58:01:01:01	HLA-DRB3*02:02:01:02	HLA-DRB1*11:01:02	HLA-DQA1*01:02:01:01/HLA-DQA1*01:02:01:03/HLA-DQA1*01:02:01:05	HLA-DQB1*05:01:01:01	HLA-DPA1*02:01:01:01	HLA-DPB1*17:01	1	0.001048	0	1	0	0	0	0	0	0	0	0	0	0
HLA-A*24:02:01:05	HLA-C*03:03:01:01	HLA-B*37:01:01		HLA-DRB1*10:01:01:01	HLA-DQA1*01:05:01	HLA-DQB1*05:01:01:02	HLA-DPA1*01:03:01:02	HLA-DPB1*02:01:02/HLA-DPB1*02:01:19	1	0.001048	0	1	0	0	0	0	0	0	0	0	0	0
HLA-A*02:83N	HLA-C*07:02:01:03	HLA-B*07:02:01	HLA-DRB5*01:01:01	HLA-DRB1*15:01:01:01/HLA-DRB1*15:01:01:02/HLA-DRB1*15:01:01:03	HLA-DQA1*01:02:01:01/HLA-DQA1*01:02:01:03/HLA-DQA1*01:02:01:05	HLA-DQB1*06:02:01	HLA-DPA1*02:06	HLA-DPB1*05:01:01	1	0.001048	0	1	0	0	0	0	0	0	0	0	0	0
HLA-A*03:01:01:01	HLA-C*07:04:01:01	HLA-B*44:02:01:03		HLA-DRB1*01:01:01	HLA-DQA1*01:01:01:02/HLA-DQA1*01:01:01:03	HLA-DQB1*05:01:01:03	HLA-DPA1*01:03:01:02	HLA-DPB1*04:01:01:01/HLA-DPB1*04:01:01:02	1	0.001048	1	0	0	0	0	0	0	0	1	1	0	0.001048
HLA-A*02:01:01:01	HLA-C*05:01:01:02	HLA-B*44:02:01:01	HLA-DRB3*02:02:01:01	HLA-DRB1*12:01:01:03	HLA-DQA1*05:05:01:03/HLA-DQA1*05:05:01:05/HLA-DQA1*05:05:01:06	HLA-DQB1*03:01:01:01	HLA-DPA1*02:01:01:02	HLA-DPB1*04:01:01:01/HLA-DPB1*04:01:01:02	1	0.001048	0	1	0	0	0	0	0	0	0	0	0	0
HLA-A*68:01:02:01	HLA-C*05:01:01:02	HLA-B*44:02:01:01	HLA-DRB4*01:03:01:01/HLA-DRB4*01:03:01:03	HLA-DRB1*04:04:01	HLA-DQA1*03:01:01	HLA-DQB1*03:02:01	HLA-DPA1*01:03:01:01	HLA-DPB1*04:01:01:01/HLA-DPB1*04:01:01:02	1	0.001048	1	0	0	0	0	0	0	0	1	1	0	0.001048
HLA-A*03:01:01:01	HLA-C*07:02:01:03	HLA-B*07:02:01	HLA-DRB4*01:03:01:02N	HLA-DRB1*07:01:01:01/HLA-DRB1*07:01:01:02	HLA-DQA1*02:01:01:01/HLA-DQA1*02:01:01:02	HLA-DQB1*03:03:02:01	HLA-DPA1*01:03:01:04	HLA-DPB1*04:01:01:01/HLA-DPB1*04:01:01:02	1	0.001048	1	0	0	0	0	0	0	0	1	1	0	0.001048
HLA-A*03:01:01:01	HLA-C*03:04:01:01	HLA-B*15:01:01:01	HLA-DRB4*01:03:01:01/HLA-DRB4*01:03:01:03	HLA-DRB1*04:01:01:01	HLA-DQA1*03:01:01	HLA-DQB1*03:02:01	HLA-DPA1*01:03:01:03	HLA-DPB1*03:01:01	1	0.001048	1	0	0	1	0.001048	1	0	0	2	2	0	0.002096
HLA-A*03:01:01:01	HLA-C*03:03:01:01	HLA-B*15:01:01:01	HLA-DRB3*02:02:01:02	HLA-DRB1*13:01:01:01/HLA-DRB1*13:01:01:02	HLA-DQA1*01:03:01:02/HLA-DQA1*01:03:01:06	HLA-DQB1*06:03:01	HLA-DPA1*02:02:01	HLA-DPB1*19:01	1	0.001048	1	0	0	0	0	0	0	0	1	1	0	0.001048
HLA-A*24:02:01:01	HLA-C*03:04:01:01	HLA-B*07:02:01	HLA-DRB5*01:01:01	HLA-DRB1*15:01:01:01/HLA-DRB1*15:01:01:02/HLA-DRB1*15:01:01:03	HLA-DQA1*01:02:01:01/HLA-DQA1*01:02:01:03/HLA-DQA1*01:02:01:05	HLA-DQB1*06:02:01	HLA-DPA1*01:03:01:04	HLA-DPB1*04:01:01:01/HLA-DPB1*04:01:01:02	1	0.001048	1	0	0	0	0	0	0	0	1	1	0	0.001048
HLA-A*26:01:01:01	HLA-C*04:01:01:06	HLA-B*35:01:01:02	HLA-DRB4*01:03:01:01/HLA-DRB4*01:03:01:03	HLA-DRB1*04:04:01	HLA-DQA1*03:03:01:01	HLA-DQB1*04:02:01	HLA-DPA1*01:03:01:02	HLA-DPB1*04:01:01:01/HLA-DPB1*04:01:01:02	1	0.001048	1	0	0	0	0	0	0	0	1	1	0	0.001048
HLA-A*11:01:01:01	HLA-C*05:01:01:02	HLA-B*51:01:01:01	HLA-DRB3*01:01:02:01	HLA-DRB1*13:03:01	HLA-DQA1*05:05:01:01/HLA-DQA1*05:05:01:02/HLA-DQA1*05:05:01:04	HLA-DQB1*03:01:01:03	HLA-DPA1*03:01	HLA-DPB1*105:01	1	0.001048	1	0	0	0	0	0	0	0	1	1	0	0.001048
HLA-A*32:01:01	HLA-C*03:04:01:02	HLA-B*40:01:02	HLA-DRB3*02:02:01:02	HLA-DRB1*11:01:01:01	HLA-DQA1*05:05:01:01/HLA-DQA1*05:05:01:02/HLA-DQA1*05:05:01:04	HLA-DQB1*03:01:01:03	HLA-DPA1*01:03:01:02	HLA-DPB1*02:01:02/HLA-DPB1*02:01:19	1	0.001048	0	1	0	0	0	0	0	0	0	0	0	0
HLA-A*03:01:01:05	HLA-C*07:02:01:03	HLA-B*07:02:01	HLA-DRB3*01:01:02:01	HLA-DRB1*03:01:01:01/HLA-DRB1*03:01:01:02	HLA-DQA1*05:01:01:02	HLA-DQB1*02:01:01	HLA-DPA1*02:01:02	HLA-DPB1*01:01:01	1	0.001048	0	1	0	0	0	0	0	0	0	0	0	0
HLA-A*24:02:01:01	HLA-C*07:02:01:03	HLA-B*07:02:01		HLA-DRB1*01:01:01	HLA-DQA1*01:01:01:02/HLA-DQA1*01:01:01:03	HLA-DQB1*05:01:01:03	HLA-DPA1*01:03:01:05	HLA-DPB1*04:02:01:02	1	0.001048	1	0	0	0	0	0	0	0	1	1	0	0.001048
HLA-A*01:01:01:01	HLA-C*06:02:01:01	HLA-B*37:01:01	HLA-DRB4*01:03:01:01/HLA-DRB4*01:03:01:03	HLA-DRB1*07:01:01:01/HLA-DRB1*07:01:01:02	HLA-DQA1*02:01:01:01/HLA-DQA1*02:01:01:02	HLA-DQB1*02:02:01:01	HLA-DPA1*01:03:01:04	HLA-DPB1*04:01:01:01/HLA-DPB1*04:01:01:02	1	0.001048	0	1	0	0	0	0	0	0	0	0	0	0
HLA-A*02:01:01:01	HLA-C*16:01:01:01	HLA-B*44:03:01:01	HLA-DRB4*01:01:01:01	HLA-DRB1*07:01:01:01/HLA-DRB1*07:01:01:02	HLA-DQA1*02:01:01:01/HLA-DQA1*02:01:01:02	HLA-DQB1*02:02:01:01	HLA-DPA1*02:01:01:02	HLA-DPB1*10:01:01	1	0.001048	1	0	0	0	0	0	0	0	1	1	0	0.001048
HLA-A*11:01:01:01	HLA-C*04:01:01:05	HLA-B*35:01:01:02		HLA-DRB1*01:03	HLA-DQA1*01:01:01:02/HLA-DQA1*01:01:01:03	HLA-DQB1*05:01:01:03	HLA-DPA1*01:03:01:02	HLA-DPB1*04:01:01:01/HLA-DPB1*04:01:01:02	1	0.001048	0	1	0	0	0	0	0	0	0	0	0	0
HLA-A*24:02:01:01	HLA-C*03:03:01:01	HLA-B*15:01:01:01	HLA-DRB5*01:01:01	HLA-DRB1*15:01:01:01/HLA-DRB1*15:01:01:02/HLA-DRB1*15:01:01:03	HLA-DQA1*01:02:01:01/HLA-DQA1*01:02:01:03/HLA-DQA1*01:02:01:05	HLA-DQB1*06:02:01	HLA-DPA1*01:03:01:02	HLA-DPB1*04:01:01:01/HLA-DPB1*04:01:01:02	1	0.001048	1	0	0	0	0	0	0	0	1	1	0	0.001048
HLA-A*02:01:01:01	HLA-C*07:02:01:03	HLA-B*07:02:01	HLA-DRB3*02:02:01:02	HLA-DRB1*11:01:01:01	HLA-DQA1*05:05:01:01/HLA-DQA1*05:05:01:02/HLA-DQA1*05:05:01:04	HLA-DQB1*03:01:01:03	HLA-DPA1*02:01:02	HLA-DPB1*01:01:01	1	0.001048	1	0	0	0	0	0	0	0	1	1	0	0.001048
HLA-A*01:01:01:01	HLA-C*07:02:01:03	HLA-B*07:02:01		HLA-DRB1*01:01:01	HLA-DQA1*03:01:01	HLA-DQB1*03:02:01	HLA-DPA1*01:03:01:02	HLA-DPB1*04:01:01:01/HLA-DPB1*04:01:01:02	1	0.001048	1	0	0	0	0	0	0	0	1	1	0	0.001048
HLA-A*11:01:01:01	HLA-C*07:01:01:01	HLA-B*08:01:01:01	HLA-DRB5*01:01:01	HLA-DRB1*15:01:01:01/HLA-DRB1*15:01:01:02/HLA-DRB1*15:01:01:03	HLA-DQA1*01:02:01:01/HLA-DQA1*01:02:01:03/HLA-DQA1*01:02:01:05	HLA-DQB1*06:02:01	HLA-DPA1*01:03:01:02	HLA-DPB1*04:01:01:01/HLA-DPB1*04:01:01:02	1	0.001048	0	1	0	0	0	0	0	0	0	0	0	0
HLA-A*02:01:01:01	HLA-C*03:04:01:01	HLA-B*15:01:01:01	HLA-DRB4*01:03:01:01/HLA-DRB4*01:03:01:03	HLA-DRB1*04:01:01:01	HLA-DQA1*03:01:01	HLA-DQB1*03:02:01	HLA-DPA1*01:03:01:03	HLA-DPB1*03:01:01	1	0.001048	0	1	0	1	0.001048	0	1	0	0	0	0	0
HLA-A*68:02:01:01	HLA-C*08:02:01:01	HLA-B*14:02:01:01	HLA-DRB3*01:01:02:01	HLA-DRB1*13:03:01	HLA-DQA1*05:05:01:01/HLA-DQA1*05:05:01:02/HLA-DQA1*05:05:01:04	HLA-DQB1*03:01:01:03	HLA-DPA1*01:03:01:03	HLA-DPB1*06:01:01	1	0.001048	0	1	0	0	0	0	0	0	0	0	0	0
HLA-A*03:01:01:01	HLA-C*07:02:01:03	HLA-B*07:02:01		HLA-DRB1*01:03	HLA-DQA1*01:01:01:02/HLA-DQA1*01:01:01:03	HLA-DQB1*05:01:01:03	HLA-DPA1*01:03:01:02	HLA-DPB1*02:01:02/HLA-DPB1*02:01:19	1	0.001048	0	1	0	0	0	0	0	0	0	0	0	0
HLA-A*02:01:01:01	HLA-C*05:01:01:02	HLA-B*44:02:01:01	HLA-DRB4*01:03:01:01/HLA-DRB4*01:03:01:03	HLA-DRB1*04:01:01:01	HLA-DQA1*03:03:01:01	HLA-DQB1*03:01:01:01	HLA-DPA1*01:03:01:02	HLA-DPB1*04:01:01:01/HLA-DPB1*04:01:01:02	1	0.001048	0	1	0	1	0.001048	0	1	0	0	0	0	0
HLA-A*23:01:01	HLA-C*08:02:01:01	HLA-B*14:02:01:01		HLA-DRB1*01:02:01	HLA-DQA1*01:01:02	HLA-DQB1*05:01:01:01	HLA-DPA1*02:01:08	HLA-DPB1*01:01:01	1	0.001048	1	0	0	0	0	0	0	0	1	1	0	0.001048
HLA-A*33:01:01	HLA-C*08:02:01:01	HLA-B*14:02:01:01		HLA-DRB1*01:02:01	HLA-DQA1*01:01:02	HLA-DQB1*05:01:01:01	HLA-DPA1*01:03:01:02	HLA-DPB1*04:01:01:01/HLA-DPB1*04:01:01:02	1	0.001048	1	0	0	0	0	0	0	0	1	1	0	0.001048
HLA-A*01:01:01:01	HLA-C*12:02:02	HLA-B*52:01:01:02	HLA-DRB5*01:02	HLA-DRB1*15:02:01:02	HLA-DQA1*01:03:01:01	HLA-DQB1*06:01:01	HLA-DPA1*01:04	HLA-DPB1*15:01:01	1	0.001048	1	0	0	0	0	0	0	0	1	1	0	0.001048
HLA-A*01:01:01:01	HLA-C*07:01:01:01	HLA-B*08:01:01:01	HLA-DRB3*01:01:02:01	HLA-DRB1*03:01:01:01/HLA-DRB1*03:01:01:02	HLA-DQA1*05:01:01:02	HLA-DQB1*02:01:01	HLA-DPA1*01:03:01:01	HLA-DPB1*04:01:01:01/HLA-DPB1*04:01:01:02	1	0.001048	0	1	0	0	0	0	0	0	0	0	0	0
HLA-A*68:01:02:02	HLA-C*07:04:01:01	HLA-B*44:02:01:03		HLA-DRB1*08:01:01	HLA-DQA1*04:01:01	HLA-DQB1*04:02:01	HLA-DPA1*01:03:01:02	HLA-DPB1*04:01:01:01/HLA-DPB1*04:01:01:02	1	0.001048	0	1	0	0	0	0	0	0	0	0	0	0
HLA-A*30:02:01:01	HLA-C*04:01:01:01	HLA-B*50:01:01	HLA-DRB3*01:16	HLA-DRB1*13:03:01	HLA-DQA1*05:05:01:03/HLA-DQA1*05:05:01:05/HLA-DQA1*05:05:01:06	HLA-DQB1*03:01:01:03	HLA-DPA1*01:03:01:02	HLA-DPB1*124:01	1	0.001048	1	0	0	0	0	0	0	0	1	1	0	0.001048
HLA-A*01:01:01:01	HLA-C*07:01:01:01	HLA-B*08:01:01:01	HLA-DRB3*01:01:02:01	HLA-DRB1*03:01:01:01/HLA-DRB1*03:01:01:02	HLA-DQA1*05:01:01:01	HLA-DQB1*02:01:01	HLA-DPA1*02:01:02	HLA-DPB1*01:01:01	1	0.001048	0	1	0	0	0	0	0	0	0	0	0	0
HLA-A*66:01:01	HLA-C*17:03	HLA-B*41:02:01	HLA-DRB3*01:01:02:01	HLA-DRB1*13:03:01	HLA-DQA1*05:05:01:01/HLA-DQA1*05:05:01:02/HLA-DQA1*05:05:01:04	HLA-DQB1*03:01:01:03	HLA-DPA1*01:03:01:02	HLA-DPB1*104:01	1	0.001048	1	0	0	0	0	0	0	0	1	1	0	0.001048
HLA-A*32:01:01	HLA-C*07:02:01:03	HLA-B*07:02:01	HLA-DRB5*01:01:01	HLA-DRB1*15:01:01:01/HLA-DRB1*15:01:01:02/HLA-DRB1*15:01:01:03	HLA-DQA1*01:02:01:01/HLA-DQA1*01:02:01:03/HLA-DQA1*01:02:01:05	HLA-DQB1*06:02:01	HLA-DPA1*02:01:01:01	HLA-DPB1*11:01:01	1	0.001048	1	0	0	0	0	0	0	0	1	1	0	0.001048
HLA-A*02:01:01:01	HLA-C*03:03:02	HLA-B*15:01:01:01	HLA-DRB4*01:03:01:01/HLA-DRB4*01:03:01:03	HLA-DRB1*04:01:01:01	HLA-DQA1*03:01:01	HLA-DQB1*03:02:01	HLA-DPA1*01:03:01:04	HLA-DPB1*02:01:02/HLA-DPB1*02:01:19	1	0.001048	0	1	0	0	0	0	0	0	0	0	0	0
HLA-A*02:01:01:01	HLA-C*06:02:01:01	HLA-B*57:01:01	HLA-DRB4*01:03:01:01/HLA-DRB4*01:03:01:03	HLA-DRB1*04:01:01:01	HLA-DQA1*03:01:01	HLA-DQB1*03:02:01	HLA-DPA1*01:03:01:03	HLA-DPB1*03:01:01	1	0.001048	1	0	0	0	0	0	0	0	1	1	0	0.001048
HLA-A*01:01:01:01	HLA-C*07:01:01:01	HLA-B*49:01:01	HLA-DRB4*01:03:01:01/HLA-DRB4*01:03:01:03	HLA-DRB1*04:01:01:01	HLA-DQA1*03:03:01:01	HLA-DQB1*03:01:01:01	HLA-DPA1*01:03:01:01	HLA-DPB1*02:01:02/HLA-DPB1*02:01:19	1	0.001048	0	1	0	0	0	0	0	0	0	0	0	0
HLA-A*66:01:01	HLA-C*12:03:01:01	HLA-B*15:220		HLA-DRB1*01:01:01	HLA-DQA1*01:01:01:02/HLA-DQA1*01:01:01:03	HLA-DQB1*05:01:01:03	HLA-DPA1*01:03:01:02	HLA-DPB1*04:01:01:01/HLA-DPB1*04:01:01:02	1	0.001048	1	0	0	0	0	0	0	0	1	1	0	0.001048
HLA-A*26:01:01:01	HLA-C*01:02:01	HLA-B*27:05:02	HLA-DRB5*01:01:01	HLA-DRB1*15:01:01:01/HLA-DRB1*15:01:01:02/HLA-DRB1*15:01:01:03	HLA-DQA1*01:02:01:01/HLA-DQA1*01:02:01:03/HLA-DQA1*01:02:01:05	HLA-DQB1*06:02:01	HLA-DPA1*01:03:01:03	HLA-DPB1*03:01:01	1	0.001048	0	1	0	0	0	0	0	0	0	0	0	0
HLA-A*01:01:01:01	HLA-C*01:02:01	HLA-B*56:01:01:03	HLA-DRB3*02:02:01:02	HLA-DRB1*11:01:01:01	HLA-DQA1*05:05:01:01/HLA-DQA1*05:05:01:02/HLA-DQA1*05:05:01:04	HLA-DQB1*03:01:01:03	HLA-DPA1*01:03:01:02	HLA-DPB1*04:01:01:01/HLA-DPB1*04:01:01:02	1	0.001048	0	1	0	0	0	0	0	0	0	0	0	0
HLA-A*03:01:01:01	HLA-C*12:03:01:01	HLA-B*38:01:01	HLA-DRB3*01:01:02:01	HLA-DRB1*13:01:01:01/HLA-DRB1*13:01:01:02	HLA-DQA1*01:03:01:02/HLA-DQA1*01:03:01:06	HLA-DQB1*06:03:01	HLA-DPA1*01:03:01:04	HLA-DPB1*04:01:01:01/HLA-DPB1*04:01:01:02	1	0.001048	0	1	0	0	0	0	0	0	0	0	0	0
HLA-A*68:02:01:01	HLA-C*08:02:01:01	HLA-B*14:02:01:01	HLA-DRB3*01:01:02:01	HLA-DRB1*13:03:01	HLA-DQA1*05:05:01:01/HLA-DQA1*05:05:01:02/HLA-DQA1*05:05:01:04	HLA-DQB1*03:01:01:03	HLA-DPA1*01:03:01:01	HLA-DPB1*02:01:02/HLA-DPB1*02:01:19	1	0.001048	1	0	0	0	0	0	0	0	1	1	0	0.001048
HLA-A*03:01:01:01	HLA-C*04:01:01:01	HLA-B*35:01:01:02		HLA-DRB1*01:01:01	HLA-DQA1*01:01:01:02/HLA-DQA1*01:01:01:03	HLA-DQB1*05:01:01:03	HLA-DPA1*01:03:01:04	HLA-DPB1*04:01:01:01/HLA-DPB1*04:01:01:02	0	0	0	0	0	1	0.001048	1	0	0	1	1	0	0.001048
HLA-A*02:01:01:01	HLA-C*05:01:01:02	HLA-B*44:02:01:01	HLA-DRB3*01:01:02:01	HLA-DRB1*03:01:01:01/HLA-DRB1*03:01:01:02	HLA-DQA1*05:01:01:02	HLA-DQB1*02:01:01	HLA-DPA1*01:03:01:02	HLA-DPB1*02:01:02/HLA-DPB1*02:01:19	0	0	0	0	0	1	0.001048	0	1	0	0	0	0	0
HLA-A*03:01:01:01	HLA-C*07:04:01:01	HLA-B*44:02:01:03	HLA-DRB5*01:01:01	HLA-DRB1*15:01:01:01/HLA-DRB1*15:01:01:02/HLA-DRB1*15:01:01:03	HLA-DQA1*01:02:01:01/HLA-DQA1*01:02:01:03/HLA-DQA1*01:02:01:05	HLA-DQB1*06:02:01	HLA-DPA1*01:03:01:03	HLA-DPB1*03:01:01	0	0	0	0	0	1	0.001048	1	0	0	1	1	0	0.001048
HLA-A*30:02:01:01	HLA-C*04:01:01:01	HLA-B*35:01:01:02	HLA-DRB3*03:01:01	HLA-DRB1*13:02:01	HLA-DQA1*01:02:01:04/HLA-DQA1*01:02:01:06/HLA-DQA1*01:02:01:07	HLA-DQB1*06:09:01	HLA-DPA1*01:03:01:02	HLA-DPB1*02:01:02/HLA-DPB1*02:01:19	0	0	0	0	0	1	0.001048	0	1	0	0	0	0	0
HLA-A*11:01:01:01	HLA-C*07:02:01:03	HLA-B*07:02:01	HLA-DRB5*01:01:01	HLA-DRB1*15:01:01:01/HLA-DRB1*15:01:01:02/HLA-DRB1*15:01:01:03	HLA-DQA1*01:02:01:01/HLA-DQA1*01:02:01:03/HLA-DQA1*01:02:01:05	HLA-DQB1*06:02:01	HLA-DPA1*01:03:01:01	HLA-DPB1*04:01:01:01/HLA-DPB1*04:01:01:02	0	0	0	0	0	1	0.001048	0	1	0	0	0	0	0
HLA-A*31:01:02:01	HLA-C*05:01:01:02	HLA-B*44:02:01:01	HLA-DRB3*01:01:02:01	HLA-DRB1*13:01:01:01/HLA-DRB1*13:01:01:02	HLA-DQA1*01:03:01:02/HLA-DQA1*01:03:01:06	HLA-DQB1*06:03:01	HLA-DPA1*01:03:01:02	HLA-DPB1*04:01:01:01/HLA-DPB1*04:01:01:02	0	0	0	0	0	1	0.001048	0	1	0	0	0	0	0
HLA-A*01:01:01:01	HLA-C*06:02:01:01	HLA-B*44:05:01	HLA-DRB5*01:01:01	HLA-DRB1*15:01:01:01/HLA-DRB1*15:01:01:02/HLA-DRB1*15:01:01:03	HLA-DQA1*01:02:01:01/HLA-DQA1*01:02:01:03/HLA-DQA1*01:02:01:05	HLA-DQB1*06:02:01	HLA-DPA1*01:03:01:01	HLA-DPB1*02:01:02/HLA-DPB1*02:01:19	0	0	0	0	0	1	0.001048	1	0	0	1	1	0	0.001048
HLA-A*23:01:01	HLA-C*07:01:01:01	HLA-B*49:01:01	HLA-DRB5*01:01:01	HLA-DRB1*15:01:01:01/HLA-DRB1*15:01:01:02/HLA-DRB1*15:01:01:03	HLA-DQA1*01:02:01:01/HLA-DQA1*01:02:01:03/HLA-DQA1*01:02:01:05	HLA-DQB1*06:02:01	HLA-DPA1*01:03:01:01	HLA-DPB1*02:01:02/HLA-DPB1*02:01:19	0	0	0	0	0	1	0.001048	1	0	0	1	1	0	0.001048
HLA-A*68:01:01:02	HLA-C*15:02:01:01	HLA-B*51:01:01:01	HLA-DRB5*01:01:01	HLA-DRB1*15:01:01:01/HLA-DRB1*15:01:01:02/HLA-DRB1*15:01:01:03	HLA-DQA1*01:02:01:01/HLA-DQA1*01:02:01:03/HLA-DQA1*01:02:01:05	HLA-DQB1*06:02:01	HLA-DPA1*01:03:01:01	HLA-DPB1*02:01:02/HLA-DPB1*02:01:19	0	0	0	0	0	1	0.001048	1	0	0	1	1	0	0.001048
HLA-A*26:01:01:01	HLA-C*12:03:01:01	HLA-B*38:01:01		HLA-DRB1*08:03:02	HLA-DQA1*06:01:01	HLA-DQB1*03:01:01:01	HLA-DPA1*01:03:01:02	HLA-DPB1*04:01:01:01/HLA-DPB1*04:01:01:02	0	0	0	0	0	1	0.001048	0	1	0	0	0	0	0
HLA-A*24:02:01:01	HLA-C*01:02:01	HLA-B*27:05:02	HLA-DRB3*02:02:01:02	HLA-DRB1*11:01:01:01	HLA-DQA1*05:05:01:01/HLA-DQA1*05:05:01:02/HLA-DQA1*05:05:01:04	HLA-DQB1*03:01:01:03	HLA-DPA1*02:01:01:02	HLA-DPB1*10:01:01	0	0	0	0	0	1	0.001048	0	1	0	0	0	0	0
HLA-A*23:01:01	HLA-C*07:02:01:03	HLA-B*07:02:01	HLA-DRB5*01:01:01	HLA-DRB1*15:01:01:01/HLA-DRB1*15:01:01:02/HLA-DRB1*15:01:01:03	HLA-DQA1*01:02:01:01/HLA-DQA1*01:02:01:03/HLA-DQA1*01:02:01:05	HLA-DQB1*06:02:01	HLA-DPA1*01:03:01:05	HLA-DPB1*04:02:01:02	0	0	0	0	0	1	0.001048	1	0	0	1	1	0	0.001048
HLA-A*23:01:01	HLA-C*04:01:01:01	HLA-B*44:03:01:01	HLA-DRB4*01:01:01:01	HLA-DRB1*07:01:01:01/HLA-DRB1*07:01:01:02	HLA-DQA1*02:01:01:01/HLA-DQA1*02:01:01:02	HLA-DQB1*02:02:01:01	HLA-DPA1*01:03:01:01	HLA-DPB1*02:01:02/HLA-DPB1*02:01:19	0	0	0	0	0	1	0.001048	0	1	0	0	0	0	0
HLA-A*23:01:01	HLA-C*07:01:01:01	HLA-B*49:01:01		HLA-DRB1*01:01:01	HLA-DQA1*01:01:01:02/HLA-DQA1*01:01:01:03	HLA-DQB1*05:01:01:03	HLA-DPA1*01:03:01:03	HLA-DPB1*03:01:01	0	0	0	0	0	1	0.001048	1	0	0	1	1	0	0.001048
HLA-A*02:01:01:01	HLA-C*03:04:01:01	HLA-B*15:01:01:01	HLA-DRB4*01:03:01:01/HLA-DRB4*01:03:01:03	HLA-DRB1*04:01:01:01	HLA-DQA1*03:01:01	HLA-DQB1*03:02:01	HLA-DPA1*02:01:04	HLA-DPB1*13:01:01/HLA-DPB1*107:01	0	0	0	0	0	1	0.001048	0	1	0	0	0	0	0
HLA-A*02:01:01:01	HLA-C*04:01:01:06	HLA-B*35:02:01		HLA-DRB1*01:02:01	HLA-DQA1*01:01:02	HLA-DQB1*05:01:01:01	HLA-DPA1*01:03:01:01	HLA-DPB1*02:01:02/HLA-DPB1*02:01:19	0	0	0	0	0	1	0.001048	0	1	0	0	0	0	0
HLA-A*02:01:01:01	HLA-C*04:01:01:01	HLA-B*47:04	HLA-DRB4*01:01:01:01	HLA-DRB1*07:01:01:01/HLA-DRB1*07:01:01:02	HLA-DQA1*02:01:01:01/HLA-DQA1*02:01:01:02	HLA-DQB1*02:02:01:01	HLA-DPA1*01:03:01:01	HLA-DPB1*02:01:02/HLA-DPB1*02:01:19	0	0	0	0	0	1	0.001048	0	1	0	0	0	0	0
HLA-A*29:02:01:01	HLA-C*08:02:01:01	HLA-B*14:02:01:01	HLA-DRB4*01:01:01:01	HLA-DRB1*07:01:01:01/HLA-DRB1*07:01:01:02	HLA-DQA1*02:01:01:01/HLA-DQA1*02:01:01:02	HLA-DQB1*02:02:01:01	HLA-DPA1*01:04	HLA-DPB1*15:01:01	0	0	0	0	0	1	0.001048	0	1	0	0	0	0	0
HLA-A*02:01:01:01	HLA-C*03:04:01:01	HLA-B*40:01:02		HLA-DRB1*08:01:01	HLA-DQA1*04:02	HLA-DQB1*04:02:01	HLA-DPA1*01:03:01:05	HLA-DPB1*04:02:01:02	0	0	0	0	0	1	0.001048	0	1	0	0	0	0	0
HLA-A*02:01:01:01	HLA-C*07:01:01:01	HLA-B*49:01:01	HLA-DRB4*01:03:01:01/HLA-DRB4*01:03:01:03	HLA-DRB1*04:05:01	HLA-DQA1*03:03:01:01	HLA-DQB1*03:02:01	HLA-DPA1*01:03:01:02	HLA-DPB1*104:01	0	0	0	0	0	1	0.001048	1	0	0	1	1	0	0.001048
HLA-A*33:01:01	HLA-C*08:02:01:01	HLA-B*14:02:01:01	HLA-DRB3*02:02:01:01	HLA-DRB1*03:01:01:01/HLA-DRB1*03:01:01:02	HLA-DQA1*05:01:01:03	HLA-DQB1*02:01:01	HLA-DPA1*01:03:01:04	HLA-DPB1*04:01:01:01/HLA-DPB1*04:01:01:02	0	0	0	0	0	1	0.001048	1	0	0	1	1	0	0.001048
HLA-A*68:01:01:02	HLA-C*02:02:02:02	HLA-B*27:05:02	HLA-DRB3*01:01:02:01	HLA-DRB1*13:01:01:01/HLA-DRB1*13:01:01:02	HLA-DQA1*01:03:01:02/HLA-DQA1*01:03:01:06	HLA-DQB1*06:03:01	HLA-DPA1*01:03:01:02	HLA-DPB1*04:01:01:01/HLA-DPB1*04:01:01:02	0	0	0	0	0	1	0.001048	1	0	0	1	1	0	0.001048
HLA-A*30:01:01	HLA-C*06:02:01:01	HLA-B*13:02:01	HLA-DRB4*01:03:01:01/HLA-DRB4*01:03:01:03	HLA-DRB1*07:01:01:01/HLA-DRB1*07:01:01:02	HLA-DQA1*02:01:01:01/HLA-DQA1*02:01:01:02	HLA-DQB1*02:02:01:01	HLA-DPA1*01:03:01:03	HLA-DPB1*20:01:01	0	0	0	0	0	1	0.001048	1	0	0	1	1	0	0.001048
HLA-A*11:01:01:01	HLA-C*07:01:01:01	HLA-B*08:01:01:01	HLA-DRB3*01:01:02:01	HLA-DRB1*03:01:01:01/HLA-DRB1*03:01:01:02	HLA-DQA1*05:01:01:02	HLA-DQB1*02:01:01	HLA-DPA1*01:04	HLA-DPB1*15:01:01	0	0	0	0	0	1	0.001048	0	1	0	0	0	0	0
HLA-A*31:01:02:01	HLA-C*07:02:01:03	HLA-B*07:02:01	HLA-DRB3*03:01:01	HLA-DRB1*13:02:01	HLA-DQA1*01:02:01:04/HLA-DQA1*01:02:01:06/HLA-DQA1*01:02:01:07	HLA-DQB1*06:04:01	HLA-DPA1*01:03:01:04	HLA-DPB1*04:01:01:01/HLA-DPB1*04:01:01:02	0	0	0	0	0	1	0.001048	0	1	0	0	0	0	0
HLA-A*02:01:01:01	HLA-C*05:01:01:02	HLA-B*44:02:01:01	HLA-DRB3*02:02:01:01	HLA-DRB1*14:54:01	HLA-DQA1*01:04:01:01/HLA-DQA1*01:04:01:02/HLA-DQA1*01:04:01:04	HLA-DQB1*05:03:01:01/HLA-DQB1*05:03:01:02	HLA-DPA1*01:03:01:03	HLA-DPB1*03:01:01	0	0	0	0	0	1	0.001048	1	0	0	1	1	0	0.001048
HLA-A*02:01:01:01	HLA-C*05:01:01:02	HLA-B*44:02:01:01	HLA-DRB4*01:03:01:02N	HLA-DRB1*07:01:01:01/HLA-DRB1*07:01:01:02	HLA-DQA1*02:01:01:01/HLA-DQA1*02:01:01:02	HLA-DQB1*03:03:02:01	HLA-DPA1*01:03:01:02	HLA-DPB1*04:01:01:01/HLA-DPB1*04:01:01:02	0	0	0	0	0	1	0.001048	1	0	0	1	1	0	0.001048
HLA-A*24:32	HLA-C*07:01:01:01	HLA-B*18:01:01:02	HLA-DRB4*01:03:01:01/HLA-DRB4*01:03:01:03	HLA-DRB1*04:03:01	HLA-DQA1*03:01:01	HLA-DQB1*03:02:01	HLA-DPA1*01:03:01:04	HLA-DPB1*04:01:01:01/HLA-DPB1*04:01:01:02	0	0	0	0	0	1	0.001048	0	1	0	0	0	0	0
HLA-A*31:01:02:01	HLA-C*08:02:01:01	HLA-B*14:02:01:01		HLA-DRB1*01:02:01	HLA-DQA1*01:01:02	HLA-DQB1*05:01:01:01	HLA-DPA1*01:03:01:04	HLA-DPB1*04:01:01:01/HLA-DPB1*04:01:01:02	0	0	0	0	0	1	0.001048	0	1	0	0	0	0	0
HLA-A*25:01:01	HLA-C*07:04:01:01	HLA-B*44:27:01	HLA-DRB5*02:02	HLA-DRB1*16:01:01	HLA-DQA1*01:02:02	HLA-DQB1*05:02:01	HLA-DPA1*01:03:01:04	HLA-DPB1*04:01:01:01/HLA-DPB1*04:01:01:02	0	0	0	0	0	1	0.001048	1	0	0	1	1	0	0.001048
HLA-A*24:02:01:01	HLA-C*06:02:01:02	HLA-B*50:01:01	HLA-DRB4*01:03:01:01/HLA-DRB4*01:03:01:03	HLA-DRB1*07:01:01:01/HLA-DRB1*07:01:01:02	HLA-DQA1*02:01:01:01/HLA-DQA1*02:01:01:02	HLA-DQB1*02:02:01:01	HLA-DPA1*01:03:01:02	HLA-DPB1*104:01	0	0	0	0	0	1	0.001048	1	0	0	1	1	0	0.001048
HLA-A*29:01:01:01	HLA-C*17:01:01:05	HLA-B*41:01:01	HLA-DRB4*01:03:01:01/HLA-DRB4*01:03:01:03	HLA-DRB1*07:01:01:01/HLA-DRB1*07:01:01:02	HLA-DQA1*02:01:01:01/HLA-DQA1*02:01:01:02	HLA-DQB1*02:02:01:01	HLA-DPA1*01:03:01:01	HLA-DPB1*02:01:02/HLA-DPB1*02:01:19	0	0	0	0	0	1	0.001048	0	1	0	0	0	0	0
HLA-A*03:01:01:01	HLA-C*07:01:01:01	HLA-B*35:01:01:02		HLA-DRB1*01:01:01	HLA-DQA1*01:01:01:02/HLA-DQA1*01:01:01:03	HLA-DQB1*05:01:01:03	HLA-DPA1*01:03:01:05	HLA-DPB1*04:02:01:02	0	0	0	0	0	1	0.001048	0	1	0	0	0	0	0
HLA-A*01:01:01:01	HLA-C*07:01:01:01	HLA-B*08:01:01:01	HLA-DRB3*02:02:01:02	HLA-DRB1*03:01:01:01/HLA-DRB1*03:01:01:02	HLA-DQA1*05:01:01:02	HLA-DQB1*03:01:01:03	HLA-DPA1*01:03:01:02	HLA-DPB1*04:01:01:01/HLA-DPB1*04:01:01:02	0	0	0	0	0	1	0.001048	0	1	0	0	0	0	0
HLA-A*11:01:01:01	HLA-C*07:01:01:01	HLA-B*18:03	HLA-DRB3*02:02:01:02	HLA-DRB1*11:04:01	HLA-DQA1*05:05:01:01/HLA-DQA1*05:05:01:02/HLA-DQA1*05:05:01:04	HLA-DQB1*03:01:01:03	HLA-DPA1*01:03:01:05	HLA-DPB1*04:02:01:01	0	0	0	0	0	1	0.001048	0	1	0	0	0	0	0
HLA-A*30:01:01	HLA-C*06:02:01:01	HLA-B*13:02:01	HLA-DRB4*01:03:01:01/HLA-DRB4*01:03:01:03	HLA-DRB1*07:01:01:01/HLA-DRB1*07:01:01:02	HLA-DQA1*02:01:01:01/HLA-DQA1*02:01:01:02	HLA-DQB1*02:02:01:01	HLA-DPA1*01:03:01:02	HLA-DPB1*104:01	0	0	0	0	0	1	0.001048	0	1	0	0	0	0	0
HLA-A*25:01:01	HLA-C*12:03:01:01	HLA-B*18:01:01:02	HLA-DRB4*01:03:01:01/HLA-DRB4*01:03:01:03	HLA-DRB1*04:04:01	HLA-DQA1*03:01:01	HLA-DQB1*03:02:01	HLA-DPA1*01:03:01:03	HLA-DPB1*06:01:01	0	0	0	0	0	1	0.001048	1	0	0	1	1	0	0.001048
HLA-A*03:01:01:01	HLA-C*04:01:01:01	HLA-B*35:03:01	HLA-DRB3*02:02:01:02	HLA-DRB1*12:01:01:03	HLA-DQA1*05:05:01:03/HLA-DQA1*05:05:01:05/HLA-DQA1*05:05:01:06	HLA-DQB1*03:01:01:01	HLA-DPA1*01:03:01:02	HLA-DPB1*04:01:01:01/HLA-DPB1*04:01:01:02	0	0	0	0	0	1	0.001048	1	0	0	1	1	0	0.001048
HLA-A*30:02:01:01	HLA-C*05:01:01:01	HLA-B*18:01:01:01	HLA-DRB5*01:01:01	HLA-DRB1*15:01:01:01/HLA-DRB1*15:01:01:02/HLA-DRB1*15:01:01:03	HLA-DQA1*01:02:01:01/HLA-DQA1*01:02:01:03/HLA-DQA1*01:02:01:05	HLA-DQB1*06:02:01	HLA-DPA1*01:03:01:02	HLA-DPB1*02:01:02/HLA-DPB1*02:01:19	0	0	0	0	0	1	0.001048	1	0	0	1	1	0	0.001048
HLA-A*03:01:01:01	HLA-C*16:02:01	HLA-B*51:08:01	HLA-DRB4*01:03:01:01/HLA-DRB4*01:03:01:03	HLA-DRB1*07:01:01:01/HLA-DRB1*07:01:01:02	HLA-DQA1*02:01:01:01/HLA-DQA1*02:01:01:02	HLA-DQB1*02:02:01:01	HLA-DPA1*01:03:01:01	HLA-DPB1*02:01:02/HLA-DPB1*02:01:19	0	0	0	0	0	1	0.001048	0	1	0	0	0	0	0
HLA-A*11:01:01:01	HLA-C*04:01:01:06	HLA-B*15:01:01:04	HLA-DRB4*01:03:01:01/HLA-DRB4*01:03:01:03	HLA-DRB1*04:03:01	HLA-DQA1*03:01:01	HLA-DQB1*02:02:01:01	HLA-DPA1*02:01:01:01	HLA-DPB1*11:01:01	0	0	0	0	0	1	0.001048	1	0	0	1	1	0	0.001048
HLA-A*24:02:01:01	HLA-C*12:03:01:01	HLA-B*38:01:01	HLA-DRB3*02:02:01:02	HLA-DRB1*11:01:01:01	HLA-DQA1*05:05:01:01/HLA-DQA1*05:05:01:02/HLA-DQA1*05:05:01:04	HLA-DQB1*03:01:01:03	HLA-DPA1*01:03:01:04	HLA-DPB1*04:01:01:01/HLA-DPB1*04:01:01:02	0	0	0	0	0	1	0.001048	0	1	0	0	0	0	0
HLA-A*68:01:01:02	HLA-C*04:01:01:01	HLA-B*35:03:01	HLA-DRB4*01:03:01:01/HLA-DRB4*01:03:01:03	HLA-DRB1*04:01:01:01	HLA-DQA1*03:03:01:01	HLA-DQB1*03:01:01:01	HLA-DPA1*01:03:01:02	HLA-DPB1*04:01:01:01/HLA-DPB1*04:01:01:02	0	0	0	0	0	1	0.001048	0	1	0	0	0	0	0
HLA-A*02:01:01:01	HLA-C*12:03:01:01	HLA-B*39:06:02	HLA-DRB4*01:03:01:01/HLA-DRB4*01:03:01:03	HLA-DRB1*04:05:01	HLA-DQA1*03:03:01:01	HLA-DQB1*03:02:01	HLA-DPA1*01:03:01:04	HLA-DPB1*04:01:01:01/HLA-DPB1*04:01:01:02	0	0	0	0	0	1	0.001048	0	1	0	0	0	0	0
HLA-A*25:01:01	HLA-C*05:01:01:02	HLA-B*44:02:01:01		HLA-DRB1*01:01:01	HLA-DQA1*01:01:01:02/HLA-DQA1*01:01:01:03	HLA-DQB1*05:01:01:03	HLA-DPA1*01:03:01:04	HLA-DPB1*04:01:01:01/HLA-DPB1*04:01:01:02	0	0	0	0	0	1	0.001048	0	1	0	0	0	0	0
HLA-A*32:01:01	HLA-C*04:01:01:06	HLA-B*35:01:01:02	HLA-DRB3*03:01:01	HLA-DRB1*13:02:01	HLA-DQA1*01:02:01:04/HLA-DQA1*01:02:01:06/HLA-DQA1*01:02:01:07	HLA-DQB1*06:04:01	HLA-DPA1*02:01:01:02	HLA-DPB1*572:01	0	0	0	0	0	1	0.001048	0	1	0	0	0	0	0
HLA-A*68:02:01:01	HLA-C*08:02:01:01	HLA-B*14:02:01:02	HLA-DRB3*01:01:02:01	HLA-DRB1*13:03:01	HLA-DQA1*05:05:01:01/HLA-DQA1*05:05:01:02/HLA-DQA1*05:05:01:04	HLA-DQB1*03:01:01:03	HLA-DPA1*01:03:01:01	HLA-DPB1*02:01:02/HLA-DPB1*02:01:19	0	0	0	0	0	1	0.001048	1	0	0	1	1	0	0.001048
HLA-A*02:01:01:06	HLA-C*04:01:01:06	HLA-B*35:03:01	HLA-DRB3*01:01:02:01	HLA-DRB1*13:03:01	HLA-DQA1*05:05:01:01/HLA-DQA1*05:05:01:02/HLA-DQA1*05:05:01:04	HLA-DQB1*03:01:01:03	HLA-DPA1*02:01:01:02	HLA-DPB1*50:01	0	0	0	0	0	1	0.001048	1	0	0	1	1	0	0.001048
HLA-A*33:01:01	HLA-C*08:02:01:01	HLA-B*14:02:01:01		HLA-DRB1*01:02:01	HLA-DQA1*01:01:02	HLA-DQB1*05:01:01:01	HLA-DPA1*01:03:01:01	HLA-DPB1*02:01:02/HLA-DPB1*02:01:19	0	0	0	0	0	2	0.002096	1	1	0	1	1	0	0.001048
HLA-A*02:01:01:01	HLA-C*04:01:01:01	HLA-B*35:03:01	HLA-DRB3*02:02:01:01	HLA-DRB1*12:01:01:03	HLA-DQA1*05:05:01:03/HLA-DQA1*05:05:01:05/HLA-DQA1*05:05:01:06	HLA-DQB1*03:01:01:01	HLA-DPA1*02:01:01:02	HLA-DPB1*04:01:01:01/HLA-DPB1*04:01:01:02	0	0	0	0	0	2	0.002096	1	1	0	1	1	0	0.001048
HLA-A*26:01:01:01	HLA-C*12:03:01:01	HLA-B*38:01:01	HLA-DRB5*02:02	HLA-DRB1*16:01:01	HLA-DQA1*01:02:02	HLA-DQB1*05:02:01	HLA-DPA1*01:03:01:02	HLA-DPB1*04:01:01:01/HLA-DPB1*04:01:01:02	0	0	0	0	0	1	0.001048	0	1	0	0	0	0	0
HLA-A*68:01:02:02	HLA-C*15:02:01:01	HLA-B*51:01:01:01	HLA-DRB3*02:02:01:02	HLA-DRB1*13:01:01:01/HLA-DRB1*13:01:01:02	HLA-DQA1*01:03:01:02/HLA-DQA1*01:03:01:06	HLA-DQB1*06:03:01	HLA-DPA1*01:03:01:04	HLA-DPB1*04:01:01:01/HLA-DPB1*04:01:01:02	0	0	0	0	0	1	0.001048	1	0	0	1	1	0	0.001048
HLA-A*24:02:01:01	HLA-C*07:02:01:03	HLA-B*07:02:01	HLA-DRB5*01:01:01	HLA-DRB1*15:01:01:01/HLA-DRB1*15:01:01:02/HLA-DRB1*15:01:01:03	HLA-DQA1*01:02:01:01/HLA-DQA1*01:02:01:03/HLA-DQA1*01:02:01:05	HLA-DQB1*06:02:01	HLA-DPA1*01:03:01:04	HLA-DPB1*350:01	0	0	0	0	0	1	0.001048	1	0	0	1	1	0	0.001048
HLA-A*03:01:01:01	HLA-C*07:04:01:01	HLA-B*44:27:01	HLA-DRB5*02:02	HLA-DRB1*16:01:01	HLA-DQA1*01:02:02	HLA-DQB1*05:02:01	HLA-DPA1*01:03:01:02	HLA-DPB1*04:01:01:01/HLA-DPB1*04:01:01:02	0	0	0	0	0	1	0.001048	0	1	0	0	0	0	0
HLA-A*02:01:01:01	HLA-C*01:02:01	HLA-B*27:05:02	HLA-DRB4*01:03:02	HLA-DRB1*04:04:01	HLA-DQA1*03:01:01	HLA-DQB1*03:02:01	HLA-DPA1*01:03:01:02	HLA-DPB1*04:01:01:01/HLA-DPB1*04:01:01:02	0	0	0	0	0	1	0.001048	1	0	0	1	1	0	0.001048
HLA-A*68:01:02:02	HLA-C*07:04:01:01	HLA-B*44:02:01:03	HLA-DRB4*01:03:01:01/HLA-DRB4*01:03:01:03	HLA-DRB1*04:01:01:01	HLA-DQA1*03:01:01	HLA-DQB1*03:02:01	HLA-DPA1*01:03:01:02	HLA-DPB1*04:01:01:01/HLA-DPB1*04:01:01:02	0	0	0	0	0	1	0.001048	0	1	0	0	0	0	0
HLA-A*02:01:01:01	HLA-C*03:04:01:01	HLA-B*40:01:02	HLA-DRB3*03:01:01	HLA-DRB1*13:02:01	HLA-DQA1*01:02:01:01/HLA-DQA1*01:02:01:03/HLA-DQA1*01:02:01:05	HLA-DQB1*06:04:01	HLA-DPA1*01:03:01:03	HLA-DPB1*03:01:01	0	0	0	0	0	1	0.001048	0	1	0	0	0	0	0
HLA-A*31:01:02:01	HLA-C*12:03:01:01	HLA-B*39:05:01		HLA-DRB1*08:01:01	HLA-DQA1*04:01:01	HLA-DQB1*04:02:01	HLA-DPA1*01:03:01:05	HLA-DPB1*04:02:01:02	0	0	0	0	0	1	0.001048	0	1	0	0	0	0	0
HLA-A*32:01:01	HLA-C*02:02:02:01	HLA-B*40:02:01	HLA-DRB3*02:02:01:02	HLA-DRB1*13:01:01:01/HLA-DRB1*13:01:01:02	HLA-DQA1*01:03:01:02/HLA-DQA1*01:03:01:06	HLA-DQB1*06:02:01	HLA-DPA1*01:03:01:01	HLA-DPB1*02:01:02/HLA-DPB1*02:01:19	0	0	0	0	0	1	0.001048	1	0	0	1	1	0	0.001048
HLA-A*02:01:01:01	HLA-C*08:02:01:01	HLA-B*14:02:01:01		HLA-DRB1*01:02:01	HLA-DQA1*01:01:02	HLA-DQB1*05:01:01:01	HLA-DPA1*01:03:01:04	HLA-DPB1*04:01:01:01/HLA-DPB1*04:01:01:02	0	0	0	0	0	1	0.001048	0	1	0	0	0	0	0
HLA-A*02:01:01:01	HLA-C*05:01:01:01	HLA-B*18:01:01:01	HLA-DRB3*02:02:01:01	HLA-DRB1*03:01:01:01/HLA-DRB1*03:01:01:02	HLA-DQA1*05:01:01:01	HLA-DQB1*02:01:01	HLA-DPA1*02:01:01:02	HLA-DPB1*02:01:02/HLA-DPB1*02:01:19	0	0	0	0	0	1	0.001048	0	1	0	0	0	0	0
HLA-A*11:01:01:01	HLA-C*04:01:01:05	HLA-B*35:01:01:02		HLA-DRB1*01:03	HLA-DQA1*01:01:01:02/HLA-DQA1*01:01:01:03	HLA-DQB1*05:01:01:03	HLA-DPA1*01:03:01:05	HLA-DPB1*04:02:01:01	0	0	0	0	0	2	0.002096	0	2	0	0	0	0	0
HLA-A*24:02:01:01	HLA-C*08:02:01:01	HLA-B*14:02:01:01	HLA-DRB3*01:01:02:01	HLA-DRB1*13:03:01	HLA-DQA1*05:05:01:01/HLA-DQA1*05:05:01:02/HLA-DQA1*05:05:01:04	HLA-DQB1*03:01:01:03	HLA-DPA1*01:03:01:01	HLA-DPB1*02:01:02/HLA-DPB1*02:01:19	0	0	0	0	0	1	0.001048	0	1	0	0	0	0	0
HLA-A*11:01:01:01	HLA-C*15:02:01:01	HLA-B*51:01:01:01	HLA-DRB5*01:01:01	HLA-DRB1*15:01:01:01/HLA-DRB1*15:01:01:02/HLA-DRB1*15:01:01:03	HLA-DQA1*01:02:01:01/HLA-DQA1*01:02:01:03/HLA-DQA1*01:02:01:05	HLA-DQB1*06:02:01	HLA-DPA1*01:03:01:02	HLA-DPB1*04:01:01:01/HLA-DPB1*04:01:01:02	0	0	0	0	0	2	0.002096	0	2	0	0	0	0	0
HLA-A*11:01:01:01	HLA-C*07:01:01:01	HLA-B*08:01:01:01	HLA-DRB3*01:01:02:01	HLA-DRB1*03:01:01:01/HLA-DRB1*03:01:01:02	HLA-DQA1*05:01:01:02	HLA-DQB1*02:01:01	HLA-DPA1*01:03:01:01	HLA-DPB1*02:01:02/HLA-DPB1*02:01:19	0	0	0	0	0	1	0.001048	1	0	0	1	1	0	0.001048
HLA-A*11:01:01:01	HLA-C*16:01:01:01	HLA-B*44:03:01:01	HLA-DRB4*01:01:01:01	HLA-DRB1*07:01:01:01/HLA-DRB1*07:01:01:02	HLA-DQA1*02:01:01:01/HLA-DQA1*02:01:01:02	HLA-DQB1*02:02:01:01	HLA-DPA1*02:01:01:01	HLA-DPB1*11:01:01	0	0	0	0	0	1	0.001048	1	0	0	1	1	0	0.001048
HLA-A*02:08	HLA-C*17:03	HLA-B*41:02:01		HLA-DRB1*08:04:01	HLA-DQA1*04:01:02:01	HLA-DQB1*04:02:01	HLA-DPA1*01:03:01:01	HLA-DPB1*02:01:02/HLA-DPB1*02:01:19	0	0	0	0	0	1	0.001048	0	1	0	0	0	0	0
HLA-A*03:01:01:01	HLA-C*07:02:01:03	HLA-B*07:02:01	HLA-DRB3*02:02:01:01	HLA-DRB1*14:54:01	HLA-DQA1*01:07Q	HLA-DQB1*05:03:01:01/HLA-DQB1*05:03:01:02	HLA-DPA1*01:03:01:02	HLA-DPB1*04:01:01:01/HLA-DPB1*04:01:01:02	0	0	0	0	0	1	0.001048	0	1	0	0	0	0	0
HLA-A*68:01:01:02	HLA-C*16:02:01	HLA-B*51:01:01:01	HLA-DRB4*01:03:01:01/HLA-DRB4*01:03:01:03	HLA-DRB1*04:03:01	HLA-DQA1*03:01:01	HLA-DQB1*03:02:01	HLA-DPA1*02:01:01:02	HLA-DPB1*14:01:01	0	0	0	0	0	1	0.001048	1	0	0	1	1	0	0.001048
HLA-A*26:01:01:01	HLA-C*03:03:01:01	HLA-B*55:01:01	HLA-DRB3*02:02:01:02	HLA-DRB1*11:03:01	HLA-DQA1*05:05:01:01/HLA-DQA1*05:05:01:02/HLA-DQA1*05:05:01:04	HLA-DQB1*03:01:01:03	HLA-DPA1*01:03:01:04	HLA-DPB1*04:01:01:01/HLA-DPB1*04:01:01:02	0	0	0	0	0	1	0.001048	0	1	0	0	0	0	0
HLA-A*02:01:01:01	HLA-C*06:02:01:01	HLA-B*37:01:01	HLA-DRB3*02:02:01:02	HLA-DRB1*11:04:01	HLA-DQA1*05:05:01:01/HLA-DQA1*05:05:01:02/HLA-DQA1*05:05:01:04	HLA-DQB1*03:01:01:03	HLA-DPA1*01:03:01:01	HLA-DPB1*02:01:02/HLA-DPB1*02:01:19	0	0	0	0	0	1	0.001048	1	0	0	1	1	0	0.001048
HLA-A*31:01:02:01	HLA-C*15:02:01:01	HLA-B*51:01:01:01	HLA-DRB5*01:01:01	HLA-DRB1*15:01:01:01/HLA-DRB1*15:01:01:02/HLA-DRB1*15:01:01:03	HLA-DQA1*01:02:01:01/HLA-DQA1*01:02:01:03/HLA-DQA1*01:02:01:05	HLA-DQB1*06:02:01	HLA-DPA1*01:03:01:03	HLA-DPB1*03:01:01	0	0	0	0	0	1	0.001048	1	0	0	1	1	0	0.001048
HLA-A*11:01:01:01	HLA-C*12:02:02	HLA-B*52:01:01:02	HLA-DRB5*01:02	HLA-DRB1*15:02:01:02	HLA-DQA1*01:03:01:01	HLA-DQB1*06:01:01	HLA-DPA1*02:01:01:01	HLA-DPB1*17:01	0	0	0	0	0	2	0.002096	2	0	0	2	2	0	0.002096
HLA-A*11:01:01:01	HLA-C*04:01:01:01	HLA-B*07:02:01	HLA-DRB4*01:03:01:01/HLA-DRB4*01:03:01:03	HLA-DRB1*04:02:01	HLA-DQA1*03:01:01	HLA-DQB1*03:02:01	HLA-DPA1*01:03:01:02	HLA-DPB1*104:01	0	0	0	0	0	1	0.001048	1	0	0	1	1	0	0.001048
HLA-A*23:01:01	HLA-C*17:01:01:05	HLA-B*41:01:01	HLA-DRB4*01:01:01:01	HLA-DRB1*07:01:01:01/HLA-DRB1*07:01:01:02	HLA-DQA1*02:01:01:01/HLA-DQA1*02:01:01:02	HLA-DQB1*02:02:01:01	HLA-DPA1*02:01:01:01	HLA-DPB1*11:01:01	0	0	0	0	0	1	0.001048	1	0	0	1	1	0	0.001048
HLA-A*03:01:01:01	HLA-C*12:03:01:01	HLA-B*38:01:01	HLA-DRB3*02:02:01:02	HLA-DRB1*11:01:01:01	HLA-DQA1*05:05:01:01/HLA-DQA1*05:05:01:02/HLA-DQA1*05:05:01:04	HLA-DQB1*03:01:01:03	HLA-DPA1*01:03:01:04	HLA-DPB1*04:01:01:01/HLA-DPB1*04:01:01:02	0	0	0	0	0	1	0.001048	1	0	0	1	1	0	0.001048
HLA-A*31:01:02:01	HLA-C*12:03:01:01	HLA-B*38:01:01	HLA-DRB5*01:01:01	HLA-DRB1*15:01:01:01/HLA-DRB1*15:01:01:02/HLA-DRB1*15:01:01:03	HLA-DQA1*01:02:01:01/HLA-DQA1*01:02:01:03/HLA-DQA1*01:02:01:05	HLA-DQB1*06:02:01	HLA-DPA1*01:03:01:02	HLA-DPB1*04:01:01:01/HLA-DPB1*04:01:01:02	0	0	0	0	0	1	0.001048	1	0	0	1	1	0	0.001048
HLA-A*29:02:01:01	HLA-C*16:01:01:01	HLA-B*44:03:01:01	HLA-DRB4*01:03:01:01/HLA-DRB4*01:03:01:03	HLA-DRB1*07:01:01:01/HLA-DRB1*07:01:01:02	HLA-DQA1*02:01:01:01/HLA-DQA1*02:01:01:02	HLA-DQB1*02:02:01:01	HLA-DPA1*02:01:01:01	HLA-DPB1*11:01:01	0	0	0	0	0	1	0.001048	0	1	0	0	0	0	0
HLA-A*02:01:01:01	HLA-C*02:02:02:01	HLA-B*27:05:02	HLA-DRB3*01:01:02:01	HLA-DRB1*13:01:01:01/HLA-DRB1*13:01:01:02	HLA-DQA1*01:03:01:02/HLA-DQA1*01:03:01:06	HLA-DQB1*06:03:01	HLA-DPA1*01:03:01:02	HLA-DPB1*04:01:01:01/HLA-DPB1*04:01:01:02	0	0	0	0	0	1	0.001048	0	1	0	0	0	0	0
HLA-A*01:01:01:01	HLA-C*04:09N	HLA-B*44:03:01:01		HLA-DRB1*01:01:01	HLA-DQA1*01:01:01:02/HLA-DQA1*01:01:01:03	HLA-DQB1*05:01:01:03	HLA-DPA1*01:03:01:03	HLA-DPB1*03:01:01	0	0	0	0	0	1	0.001048	1	0	0	1	1	0	0.001048
HLA-A*03:01:01:01	HLA-C*07:02:01:03	HLA-B*07:02:01	HLA-DRB5*01:01:01	HLA-DRB1*15:01:01:01/HLA-DRB1*15:01:01:02/HLA-DRB1*15:01:01:03	HLA-DQA1*01:02:01:01/HLA-DQA1*01:02:01:03/HLA-DQA1*01:02:01:05	HLA-DQB1*06:02:01	HLA-DPA1*02:01:01:01	HLA-DPB1*13:01:01/HLA-DPB1*107:01	0	0	0	0	0	1	0.001048	0	1	0	0	0	0	0
HLA-A*24:02:01:05	HLA-C*02:02:02:01	HLA-B*27:05:02		HLA-DRB1*01:01:01	HLA-DQA1*01:01:01:02/HLA-DQA1*01:01:01:03	HLA-DQB1*05:01:01:03	HLA-DPA1*01:03:01:02	HLA-DPB1*04:01:01:01/HLA-DPB1*04:01:01:02	0	0	0	0	0	1	0.001048	0	1	0	0	0	0	0
HLA-A*03:01:01:01	HLA-C*05:01:01:02	HLA-B*44:02:01:01	HLA-DRB4*01:03:01:01/HLA-DRB4*01:03:01:03	HLA-DRB1*04:04:01	HLA-DQA1*03:01:01	HLA-DQB1*03:02:01	HLA-DPA1*01:03:01:03	HLA-DPB1*03:01:01	0	0	0	0	0	1	0.001048	1	0	0	1	1	0	0.001048
HLA-A*24:02:01:01	HLA-C*03:04:01:01	HLA-B*40:01:02	HLA-DRB5*01:01:01	HLA-DRB1*15:01:01:01/HLA-DRB1*15:01:01:02/HLA-DRB1*15:01:01:03	HLA-DQA1*01:02:01:01/HLA-DQA1*01:02:01:03/HLA-DQA1*01:02:01:05	HLA-DQB1*06:02:01	HLA-DPA1*01:03:01:04	HLA-DPB1*02:01:02/HLA-DPB1*02:01:19	0	0	0	0	0	1	0.001048	1	0	0	1	1	0	0.001048
HLA-A*01:01:01:01	HLA-C*07:01:01:01	HLA-B*08:01:01:01	HLA-DRB4*01:03:01:01/HLA-DRB4*01:03:01:03	HLA-DRB1*04:04:01	HLA-DQA1*03:01:01	HLA-DQB1*03:02:01	HLA-DPA1*01:03:01:02	HLA-DPB1*04:01:01:01/HLA-DPB1*04:01:01:02	0	0	0	0	0	1	0.001048	1	0	0	1	1	0	0.001048
HLA-A*33:03:01	HLA-C*07:01:01:01	HLA-B*08:01:01:01	HLA-DRB3*01:01:02:01	HLA-DRB1*03:01:01:01/HLA-DRB1*03:01:01:02	HLA-DQA1*05:01:01:02	HLA-DQB1*02:01:01	HLA-DPA1*01:03:01:05	HLA-DPB1*04:02:01:02	0	0	0	0	0	1	0.001048	0	1	0	0	0	0	0
HLA-A*03:01:01:01	HLA-C*07:02:01:03	HLA-B*07:02:01	HLA-DRB5*01:01:01	HLA-DRB1*15:01:01:01/HLA-DRB1*15:01:01:02/HLA-DRB1*15:01:01:03	HLA-DQA1*01:02:01:01/HLA-DQA1*01:02:01:03/HLA-DQA1*01:02:01:05	HLA-DQB1*06:02:01	HLA-DPA1*02:01:02	HLA-DPB1*01:01:01	0	0	0	0	0	1	0.001048	1	0	0	1	1	0	0.001048
HLA-A*03:01:01:01	HLA-C*03:03:01:01	HLA-B*15:73	HLA-DRB3*02:02:01:02	HLA-DRB1*11:01:01:01	HLA-DQA1*05:09	HLA-DQB1*03:01:01:03	HLA-DPA1*01:03:01:05	HLA-DPB1*04:02:01:02	0	0	0	0	0	1	0.001048	1	0	0	1	1	0	0.001048
HLA-A*24:02:01:01	HLA-C*03:03:01:01	HLA-B*15:01:01:01	HLA-DRB4*01:03:01:01/HLA-DRB4*01:03:01:03	HLA-DRB1*04:04:01	HLA-DQA1*03:01:01	HLA-DQB1*03:02:01	HLA-DPA1*01:03:01:03	HLA-DPB1*06:01:01	0	0	0	0	0	1	0.001048	1	0	0	1	1	0	0.001048
HLA-A*03:01:01:01	HLA-C*08:02:01:01	HLA-B*14:02:01:01		HLA-DRB1*01:02:01	HLA-DQA1*01:01:02	HLA-DQB1*05:01:01:01	HLA-DPA1*01:03:01:02	HLA-DPB1*04:01:01:01/HLA-DPB1*04:01:01:02	0	0	0	0	0	1	0.001048	1	0	0	1	1	0	0.001048
HLA-A*29:02:01:01	HLA-C*05:01:01:02	HLA-B*44:02:01:01	HLA-DRB3*01:01:02:01	HLA-DRB1*13:01:01:01/HLA-DRB1*13:01:01:02	HLA-DQA1*01:03:01:02/HLA-DQA1*01:03:01:06	HLA-DQB1*06:03:01	HLA-DPA1*01:03:01:04	HLA-DPB1*04:01:01:01/HLA-DPB1*04:01:01:02	0	0	0	0	0	1	0.001048	0	1	0	0	0	0	0
HLA-A*02:01:01:01	HLA-C*06:02:01:03	HLA-B*45:01:01	HLA-DRB3*02:02:01:01	HLA-DRB1*11:02:01	HLA-DQA1*05:05:01:03/HLA-DQA1*05:05:01:05/HLA-DQA1*05:05:01:06	HLA-DQB1*03:19:01	HLA-DPA1*01:03:01:02	HLA-DPB1*104:01	0	0	0	0	0	1	0.001048	1	0	0	1	1	0	0.001048
HLA-A*26:01:01:01	HLA-C*03:04:01:01	HLA-B*40:01:02	HLA-DRB4*01:03:01:01/HLA-DRB4*01:03:01:03	HLA-DRB1*04:04:01	HLA-DQA1*03:01:01	HLA-DQB1*03:02:01	HLA-DPA1*02:01:01:02	HLA-DPB1*10:01:01	0	0	0	0	0	1	0.001048	0	1	0	0	0	0	0
HLA-A*03:01:01:01	HLA-C*03:03:01:01	HLA-B*15:01:01:01	HLA-DRB3*01:01:02:01	HLA-DRB1*13:01:01:01/HLA-DRB1*13:01:01:02	HLA-DQA1*01:03:01:02/HLA-DQA1*01:03:01:06	HLA-DQB1*06:03:01	HLA-DPA1*01:03:01:02	HLA-DPB1*04:01:01:01/HLA-DPB1*04:01:01:02	0	0	0	0	0	1	0.001048	0	1	0	0	0	0	0
HLA-A*02:01:01:01	HLA-C*01:02:01	HLA-B*56:01:01:03	HLA-DRB5*01:01:01	HLA-DRB1*15:01:01:01/HLA-DRB1*15:01:01:02/HLA-DRB1*15:01:01:03	HLA-DQA1*01:02:01:01/HLA-DQA1*01:02:01:03/HLA-DQA1*01:02:01:05	HLA-DQB1*06:03:01	HLA-DPA1*02:02:02	HLA-DPB1*05:01:01	0	0	0	0	0	1	0.001048	1	0	0	1	1	0	0.001048
HLA-A*25:01:01	HLA-C*12:03:01:01	HLA-B*18:01:01:02		HLA-DRB1*08:01:01	HLA-DQA1*04:01:01	HLA-DQB1*04:02:01	HLA-DPA1*01:03:01:02	HLA-DPB1*04:01:01:01/HLA-DPB1*04:01:01:02	0	0	0	0	0	1	0.001048	1	0	0	1	1	0	0.001048
HLA-A*01:01:01:01	HLA-C*07:01:01:01	HLA-B*49:01:01	HLA-DRB3*01:01:02:01	HLA-DRB1*13:01:01:01/HLA-DRB1*13:01:01:02	HLA-DQA1*01:03:01:02/HLA-DQA1*01:03:01:06	HLA-DQB1*06:03:01	HLA-DPA1*02:01:01:02	HLA-DPB1*10:01:01	0	0	0	0	0	1	0.001048	1	0	0	1	1	0	0.001048
HLA-A*01:01:01:01	HLA-C*04:01:01:06	HLA-B*35:08:01	HLA-DRB5*02:06	HLA-DRB1*16:01:01	HLA-DQA1*01:02:02	HLA-DQB1*05:02:01	HLA-DPA1*01:04	HLA-DPB1*15:01:01	0	0	0	0	0	1	0.001048	0	1	0	0	0	0	0
HLA-A*02:01:01:01	HLA-C*05:01:01:02	HLA-B*44:02:01:01		HLA-DRB1*08:01:01	HLA-DQA1*04:01:01	HLA-DQB1*04:02:01	HLA-DPA1*01:03:01:03	HLA-DPB1*03:01:01	0	0	0	0	0	1	0.001048	0	1	0	0	0	0	0
HLA-A*11:01:01:01	HLA-C*02:02:02:01	HLA-B*40:02:01	HLA-DRB3*02:02:01:02	HLA-DRB1*11:01:01:01	HLA-DQA1*05:05:01:01/HLA-DQA1*05:05:01:02/HLA-DQA1*05:05:01:04	HLA-DQB1*03:01:01:03	HLA-DPA1*01:03:01:02	HLA-DPB1*04:01:01:01/HLA-DPB1*04:01:01:02	0	0	0	0	0	1	0.001048	0	1	0	0	0	0	0
HLA-A*01:01:01:01	HLA-C*07:01:01:01	HLA-B*08:01:01:01	HLA-DRB3*02:02:01:02	HLA-DRB1*11:01:01:01	HLA-DQA1*05:05:01:01/HLA-DQA1*05:05:01:02/HLA-DQA1*05:05:01:04	HLA-DQB1*03:01:01:03	HLA-DPA1*01:03:01:03	HLA-DPB1*03:01:01	0	0	0	0	0	1	0.001048	0	1	0	0	0	0	0
HLA-A*03:01:01:01	HLA-C*07:02:01:03	HLA-B*07:02:01		HLA-DRB1*01:03	HLA-DQA1*01:01:01:02/HLA-DQA1*01:01:01:03	HLA-DQB1*05:01:01:03	HLA-DPA1*01:03:01:04	HLA-DPB1*04:01:01:01/HLA-DPB1*04:01:01:02	0	0	0	0	0	1	0.001048	1	0	0	1	1	0	0.001048
HLA-A*23:01:01	HLA-C*04:01:01:01	HLA-B*44:03:01:01	HLA-DRB4*01:01:01:01	HLA-DRB1*07:01:01:01/HLA-DRB1*07:01:01:02	HLA-DQA1*02:01:01:01/HLA-DQA1*02:01:01:02	HLA-DQB1*02:02:01:01	HLA-DPA1*01:03:01:04	HLA-DPB1*04:01:01:01/HLA-DPB1*04:01:01:02	0	0	0	0	0	1	0.001048	0	1	0	0	0	0	0
HLA-A*01:01:01:01	HLA-C*12:02:02	HLA-B*52:01:01:02	HLA-DRB4*01:03:01:01/HLA-DRB4*01:03:01:03	HLA-DRB1*07:01:01:01/HLA-DRB1*07:01:01:02	HLA-DQA1*02:01:01:01/HLA-DQA1*02:01:01:02	HLA-DQB1*02:02:01:01	HLA-DPA1*02:01:01:01	HLA-DPB1*17:01	0	0	0	0	0	1	0.001048	0	1	0	0	0	0	0
HLA-A*24:02:01:01	HLA-C*15:02:01:01	HLA-B*07:02:01	HLA-DRB3*01:01:02:01	HLA-DRB1*03:01:01:01/HLA-DRB1*03:01:01:02	HLA-DQA1*05:01:01:02	HLA-DQB1*02:01:01	HLA-DPA1*01:03:01:05	HLA-DPB1*04:02:01:02	0	0	0	0	0	1	0.001048	1	0	0	1	1	0	0.001048
HLA-A*03:01:01:01	HLA-C*12:03:01:01	HLA-B*18:01:01:02	HLA-DRB5*01:01:01	HLA-DRB1*15:01:01:01/HLA-DRB1*15:01:01:02/HLA-DRB1*15:01:01:03	HLA-DQA1*01:02:01:01/HLA-DQA1*01:02:01:03/HLA-DQA1*01:02:01:05	HLA-DQB1*06:02:01	HLA-DPA1*02:01:01:01	HLA-DPB1*11:01:01	0	0	0	0	0	1	0.001048	1	0	0	1	1	0	0.001048
HLA-A*02:01:01:01	HLA-C*04:01:01:05	HLA-B*35:01:01:02		HLA-DRB1*01:03	HLA-DQA1*01:01:01:02/HLA-DQA1*01:01:01:03	HLA-DQB1*05:01:01:03	HLA-DPA1*01:03:01:02	HLA-DPB1*04:01:01:01/HLA-DPB1*04:01:01:02	0	0	0	0	0	1	0.001048	0	1	0	0	0	0	0
HLA-A*32:01:01	HLA-C*03:04:01:01	HLA-B*40:01:02	HLA-DRB4*01:03:01:01/HLA-DRB4*01:03:01:03	HLA-DRB1*04:04:01	HLA-DQA1*03:01:01	HLA-DQB1*03:02:01	HLA-DPA1*01:03:01:01	HLA-DPB1*02:01:02/HLA-DPB1*02:01:19	0	0	0	0	0	1	0.001048	0	1	0	0	0	0	0
HLA-A*02:01:01:01	HLA-C*05:01:01:02	HLA-B*57:01:01	HLA-DRB4*01:03:01:02N	HLA-DRB1*07:01:01:01/HLA-DRB1*07:01:01:02	HLA-DQA1*02:01:01:01/HLA-DQA1*02:01:01:02	HLA-DQB1*03:03:02:01	HLA-DPA1*01:03:01:02	HLA-DPB1*04:01:01:01/HLA-DPB1*04:01:01:02	0	0	0	0	0	1	0.001048	1	0	0	1	1	0	0.001048
HLA-A*01:01:01:01	HLA-C*04:01:01:01	HLA-B*35:03:01		HLA-DRB1*08:03:02	HLA-DQA1*06:01:01	HLA-DQB1*03:01:01:01	HLA-DPA1*01:03:01:02	HLA-DPB1*04:01:01:01/HLA-DPB1*04:01:01:02	0	0	0	0	0	1	0.001048	0	1	0	0	0	0	0
HLA-A*32:01:01	HLA-C*03:03:01:01	HLA-B*15:24:01	HLA-DRB5*01:01:01	HLA-DRB1*15:01:01:01/HLA-DRB1*15:01:01:02/HLA-DRB1*15:01:01:03	HLA-DQA1*01:02:01:01/HLA-DQA1*01:02:01:03/HLA-DQA1*01:02:01:05	HLA-DQB1*06:02:01	HLA-DPA1*01:03:01:02	HLA-DPB1*04:01:01:01/HLA-DPB1*04:01:01:02	0	0	0	0	0	1	0.001048	1	0	0	1	1	0	0.001048
HLA-A*02:01:01:01	HLA-C*03:04:01:02	HLA-B*15:01:01:01	HLA-DRB3*02:02:01:01	HLA-DRB1*14:54:01	HLA-DQA1*01:04:01:01/HLA-DQA1*01:04:01:02/HLA-DQA1*01:04:01:04	HLA-DQB1*05:03:01:01/HLA-DQB1*05:03:01:02	HLA-DPA1*01:03:01:01	HLA-DPB1*02:01:02/HLA-DPB1*02:01:19	0	0	0	0	0	1	0.001048	0	1	0	0	0	0	0
HLA-A*02:01:01:01	HLA-C*03:04:01:01	HLA-B*40:01:02	HLA-DRB3*03:01:01	HLA-DRB1*13:02:01	HLA-DQA1*01:02:01:04/HLA-DQA1*01:02:01:06/HLA-DQA1*01:02:01:07	HLA-DQB1*06:04:01	HLA-DPA1*02:02:02	HLA-DPB1*05:01:01	0	0	0	0	0	1	0.001048	0	1	0	0	0	0	0
HLA-A*29:02:01:01	HLA-C*16:01:01:01	HLA-B*44:04	HLA-DRB3*02:02:01:02	HLA-DRB1*11:01:01:01	HLA-DQA1*05:05:01:01/HLA-DQA1*05:05:01:02/HLA-DQA1*05:05:01:04	HLA-DQB1*03:01:01:03	HLA-DPA1*01:03:01:04	HLA-DPB1*04:01:01:01/HLA-DPB1*04:01:01:02	0	0	0	0	0	1	0.001048	0	1	0	0	0	0	0
HLA-A*03:01:01:01	HLA-C*07:02:01:03	HLA-B*07:02:01	HLA-DRB3*03:01:01	HLA-DRB1*13:02:01	HLA-DQA1*01:02:01:04/HLA-DQA1*01:02:01:06/HLA-DQA1*01:02:01:07	HLA-DQB1*06:04:01	HLA-DPA1*01:03:01:02	HLA-DPB1*02:01:02/HLA-DPB1*02:01:19	0	0	0	0	0	1	0.001048	1	0	0	1	1	0	0.001048
HLA-A*02:01:01:01	HLA-C*02:02:02:03	HLA-B*27:02:01	HLA-DRB3*02:02:01:01	HLA-DRB1*14:02:01	HLA-DQA1*05:03	HLA-DQB1*03:01:01:01	HLA-DPA1*01:03:01:01	HLA-DPB1*04:01:01:01/HLA-DPB1*04:01:01:02	0	0	0	0	0	1	0.001048	0	1	0	0	0	0	0
HLA-A*02:01:01:01	HLA-C*15:05:01	HLA-B*73:01	HLA-DRB3*02:02:01:02	HLA-DRB1*11:04:01	HLA-DQA1*05:05:01:01/HLA-DQA1*05:05:01:02/HLA-DQA1*05:05:01:04	HLA-DQB1*03:01:01:03	HLA-DPA1*01:03:01:04	HLA-DPB1*04:02:01:02	0	0	0	0	0	1	0.001048	1	0	0	1	1	0	0.001048
HLA-A*02:01:01:01	HLA-C*05:01:01:02	HLA-B*44:02:01:01	HLA-DRB5*01:01:01	HLA-DRB1*15:01:01:01/HLA-DRB1*15:01:01:02/HLA-DRB1*15:01:01:03	HLA-DQA1*01:02:01:01/HLA-DQA1*01:02:01:03/HLA-DQA1*01:02:01:05	HLA-DQB1*06:02:01	HLA-DPA1*02:01:01:01	HLA-DPB1*11:01:01	0	0	0	0	0	1	0.001048	1	0	0	1	1	0	0.001048
HLA-A*01:01:01:01	HLA-C*12:02:02	HLA-B*52:01:01:02	HLA-DRB5*01:02	HLA-DRB1*15:02:01:02	HLA-DQA1*01:03:01:01	HLA-DQB1*06:01:01	HLA-DPA1*01:03:01:01	HLA-DPB1*02:01:02/HLA-DPB1*02:01:19	0	0	0	0	0	1	0.001048	0	1	0	0	0	0	0
HLA-A*03:01:01:01	HLA-C*07:02:01:03	HLA-B*07:02:01	HLA-DRB3*01:01:02:01	HLA-DRB1*03:01:01:01/HLA-DRB1*03:01:01:02	HLA-DQA1*05:01:01:02	HLA-DQB1*02:01:01	HLA-DPA1*01:03:01:02	HLA-DPB1*02:01:02/HLA-DPB1*02:01:19	0	0	0	0	0	1	0.001048	1	0	0	1	1	0	0.001048
HLA-A*11:01:01:01	HLA-C*15:02:01:01	HLA-B*51:01:01:01	HLA-DRB5*01:01:01	HLA-DRB1*15:01:01:01/HLA-DRB1*15:01:01:02/HLA-DRB1*15:01:01:03	HLA-DQA1*01:02:01:01/HLA-DQA1*01:02:01:03/HLA-DQA1*01:02:01:05	HLA-DQB1*06:02:01	HLA-DPA1*01:03:01:04	HLA-DPB1*04:01:01:01/HLA-DPB1*04:01:01:02	0	0	0	0	0	1	0.001048	0	1	0	0	0	0	0
HLA-A*02:01:01:01	HLA-C*07:01:01:01	HLA-B*18:01:01:02	HLA-DRB3*02:02:01:02	HLA-DRB1*11:04:01	HLA-DQA1*05:05:01:01/HLA-DQA1*05:05:01:02/HLA-DQA1*05:05:01:04	HLA-DQB1*03:01:01:03	HLA-DPA1*02:01:02	HLA-DPB1*01:01:01	0	0	0	0	0	1	0.001048	1	0	0	1	1	0	0.001048
HLA-A*11:01:01:01	HLA-C*08:02:01:02	HLA-B*14:01:01	HLA-DRB4*01:01:01:01	HLA-DRB1*07:01:01:01/HLA-DRB1*07:01:01:02	HLA-DQA1*02:01:01:01/HLA-DQA1*02:01:01:02	HLA-DQB1*02:02:01:01	HLA-DPA1*01:03:01:04	HLA-DPB1*02:01:02/HLA-DPB1*02:01:19	0	0	0	0	0	1	0.001048	1	0	0	1	1	0	0.001048
HLA-A*32:01:01	HLA-C*02:02:02:01	HLA-B*40:02:01	HLA-DRB4*01:03:01:01/HLA-DRB4*01:03:01:03	HLA-DRB1*07:01:01:01/HLA-DRB1*07:01:01:02	HLA-DQA1*02:01:01:01/HLA-DQA1*02:01:01:02	HLA-DQB1*02:02:01:01	HLA-DPA1*01:03:01:04	HLA-DPB1*04:01:01:01/HLA-DPB1*04:01:01:02	0	0	0	0	0	1	0.001048	1	0	0	1	1	0	0.001048
HLA-A*01:01:01:01	HLA-C*06:02:01:01	HLA-B*37:01:01	HLA-DRB5*01:01:01	HLA-DRB1*15:01:01:01/HLA-DRB1*15:01:01:02/HLA-DRB1*15:01:01:03	HLA-DQA1*01:02:01:01/HLA-DQA1*01:02:01:03/HLA-DQA1*01:02:01:05	HLA-DQB1*06:02:01	HLA-DPA1*01:03:01:04	HLA-DPB1*04:01:01:01/HLA-DPB1*04:01:01:02	0	0	0	0	0	4	0.004193	3	1	0	3	3	0	0.003145
HLA-A*24:02:01:01	HLA-C*01:02:01	HLA-B*35:43:01	HLA-DRB3*01:01:02:01	HLA-DRB1*14:02:01	HLA-DQA1*05:03	HLA-DQB1*03:01:01:01	HLA-DPA1*01:03:01:01	HLA-DPB1*02:01:02/HLA-DPB1*02:01:19	0	0	0	0	0	1	0.001048	0	1	0	0	0	0	0
HLA-A*03:01:03	HLA-C*07:01:01:01	HLA-B*08:01:01:01	HLA-DRB3*01:01:02:01	HLA-DRB1*03:01:01:01/HLA-DRB1*03:01:01:02	HLA-DQA1*05:01:01:02	HLA-DQB1*02:01:01	HLA-DPA1*02:01:02	HLA-DPB1*01:01:01	0	0	0	0	0	1	0.001048	0	1	0	0	0	0	0
HLA-A*03:01:01:01	HLA-C*07:02:01:03	HLA-B*07:02:01	HLA-DRB4*01:03:01:01/HLA-DRB4*01:03:01:03	HLA-DRB1*04:01:01:01	HLA-DQA1*03:03:01:01	HLA-DQB1*03:02:01	HLA-DPA1*01:03:01:01	HLA-DPB1*02:01:02/HLA-DPB1*02:01:19	0	0	0	0	0	1	0.001048	0	1	0	0	0	0	0
HLA-A*03:01:01:01	HLA-C*04:01:01:01	HLA-B*35:03:01	HLA-DRB5*01:01:01	HLA-DRB1*15:01:01:01/HLA-DRB1*15:01:01:02/HLA-DRB1*15:01:01:03	HLA-DQA1*01:02:01:01/HLA-DQA1*01:02:01:03/HLA-DQA1*01:02:01:05	HLA-DQB1*06:02:01	HLA-DPA1*01:03:01:02	HLA-DPB1*04:01:01:01/HLA-DPB1*04:01:01:02	0	0	0	0	0	1	0.001048	1	0	0	1	1	0	0.001048
HLA-A*11:01:01:01	HLA-C*03:03:01:01	HLA-B*15:01:01:01	HLA-DRB5*01:01:01	HLA-DRB1*15:01:01:01/HLA-DRB1*15:01:01:02/HLA-DRB1*15:01:01:03	HLA-DQA1*01:02:01:01/HLA-DQA1*01:02:01:03/HLA-DQA1*01:02:01:05	HLA-DQB1*06:02:01	HLA-DPA1*01:03:01:03	HLA-DPB1*03:01:01	0	0	0	0	0	1	0.001048	1	0	0	1	1	0	0.001048
HLA-A*02:01:01:01	HLA-C*05:01:01:01	HLA-B*18:01:01:01	HLA-DRB3*02:02:01:01	HLA-DRB1*03:01:01:01/HLA-DRB1*03:01:01:02	HLA-DQA1*05:01:01:01	HLA-DQB1*02:01:01	HLA-DPA1*01:03:01:01	HLA-DPB1*02:01:02/HLA-DPB1*02:01:19	0	0	0	0	0	1	0.001048	0	1	0	0	0	0	0
HLA-A*23:01:01	HLA-C*16:01:01:01	HLA-B*44:03:01:01		HLA-DRB1*08:01:01	HLA-DQA1*04:01:01	HLA-DQB1*04:02:01	HLA-DPA1*01:03:01:03	HLA-DPB1*03:01:01	0	0	0	0	0	1	0.001048	0	1	0	0	0	0	0
HLA-A*25:01:01	HLA-C*12:03:01:01	HLA-B*15:01:01:01	HLA-DRB4*01:03:01:01/HLA-DRB4*01:03:01:03	HLA-DRB1*04:07:01	HLA-DQA1*03:03:01:01	HLA-DQB1*03:01:01:01	HLA-DPA1*01:03:01:05	HLA-DPB1*04:02:01:02	0	0	0	0	0	1	0.001048	0	1	0	0	0	0	0
HLA-A*01:01:01:01	HLA-C*07:02:01:03	HLA-B*07:02:01	HLA-DRB3*02:02:01:01	HLA-DRB1*14:54:01	HLA-DQA1*01:04:01:01/HLA-DQA1*01:04:01:02/HLA-DQA1*01:04:01:04	HLA-DQB1*05:03:01:01/HLA-DQB1*05:03:01:02	HLA-DPA1*01:03:01:02	HLA-DPB1*04:01:01:01/HLA-DPB1*04:01:01:02	0	0	0	0	0	1	0.001048	1	0	0	1	1	0	0.001048
HLA-A*26:01:01:01	HLA-C*08:02:01:02	HLA-B*14:01:01	HLA-DRB4*01:01:01:01	HLA-DRB1*07:01:01:01/HLA-DRB1*07:01:01:02	HLA-DQA1*02:01:01:01/HLA-DQA1*02:01:01:02	HLA-DQB1*02:02:01:01	HLA-DPA1*01:03:01:04	HLA-DPB1*02:01:02/HLA-DPB1*02:01:19	0	0	0	0	0	1	0.001048	0	1	0	0	0	0	0
HLA-A*24:02:01:01	HLA-C*06:02:01:01	HLA-B*13:02:01	HLA-DRB4*01:03:01:01/HLA-DRB4*01:03:01:03	HLA-DRB1*07:01:01:01/HLA-DRB1*07:01:01:02	HLA-DQA1*02:01:01:01/HLA-DQA1*02:01:01:02	HLA-DQB1*02:02:01:01	HLA-DPA1*01:03:01:05	HLA-DPB1*04:02:01:02	0	0	0	0	0	1	0.001048	0	1	0	0	0	0	0
HLA-A*68:01:02:01	HLA-C*02:02:02:01	HLA-B*40:02:01	HLA-DRB3*03:01:01	HLA-DRB1*11:01:01:01	HLA-DQA1*05:05:01:01/HLA-DQA1*05:05:01:02/HLA-DQA1*05:05:01:04	HLA-DQB1*03:01:01:03	HLA-DPA1*01:03:01:05	HLA-DPB1*04:02:01:02	0	0	0	0	0	1	0.001048	0	1	0	0	0	0	0
HLA-A*02:01:01:01	HLA-C*04:01:01:06	HLA-B*35:01:01:02	HLA-DRB3*02:02:01:02	HLA-DRB1*11:04:01	HLA-DQA1*05:05:01:01/HLA-DQA1*05:05:01:02/HLA-DQA1*05:05:01:04	HLA-DQB1*03:01:01:03	HLA-DPA1*01:03:01:01	HLA-DPB1*02:01:02/HLA-DPB1*02:01:19	0	0	0	0	0	1	0.001048	0	1	0	0	0	0	0
HLA-A*01:01:01:01	HLA-C*07:01:01:01	HLA-B*08:01:01:01	HLA-DRB3*01:01:02:01	HLA-DRB1*03:01:01:01/HLA-DRB1*03:01:01:02	HLA-DQA1*05:01:01:02	HLA-DQB1*02:01:01	HLA-DPA1*02:01:01:01	HLA-DPB1*13:01:01/HLA-DPB1*107:01	0	0	0	0	0	1	0.001048	1	0	0	1	1	0	0.001048
HLA-A*01:01:01:01	HLA-C*01:02:01	HLA-B*55:01:01	HLA-DRB3*02:02:01:02	HLA-DRB1*11:01:01:01	HLA-DQA1*05:03	HLA-DQB1*03:01:01:01	HLA-DPA1*01:03:01:04	HLA-DPB1*04:01:01:01/HLA-DPB1*04:01:01:02	0	0	0	0	0	1	0.001048	1	0	0	1	1	0	0.001048
HLA-A*29:02:01:01	HLA-C*16:01:01:01	HLA-B*44:03:01:01	HLA-DRB4*01:01:01:01	HLA-DRB1*07:01:01:01/HLA-DRB1*07:01:01:02	HLA-DQA1*02:01:01:01/HLA-DQA1*02:01:01:02	HLA-DQB1*02:02:01:01	HLA-DPA1*02:01:01:01	HLA-DPB1*17:01	0	0	0	0	0	1	0.001048	0	1	0	0	0	0	0
HLA-A*68:02:01:01	HLA-C*08:02:01:01	HLA-B*14:02:01:02	HLA-DRB3*01:01:02:02	HLA-DRB1*13:03:01	HLA-DQA1*05:05:01:01/HLA-DQA1*05:05:01:02/HLA-DQA1*05:05:01:04	HLA-DQB1*03:01:01:03	HLA-DPA1*01:03:01:01	HLA-DPB1*23:01:01	0	0	0	0	0	1	0.001048	1	0	0	1	1	0	0.001048
HLA-A*24:02:01:01	HLA-C*06:02:01:01	HLA-B*13:02:01	HLA-DRB4*01:03:01:01/HLA-DRB4*01:03:01:03	HLA-DRB1*07:01:01:01/HLA-DRB1*07:01:01:02	HLA-DQA1*02:01:01:01/HLA-DQA1*02:01:01:02	HLA-DQB1*02:02:01:01	HLA-DPA1*01:03:01:04	HLA-DPB1*04:01:01:01/HLA-DPB1*04:01:01:02	0	0	0	0	0	1	0.001048	0	1	0	0	0	0	0
HLA-A*03:01:01:01	HLA-C*04:01:01:01	HLA-B*35:01:01:01		HLA-DRB1*01:01:01	HLA-DQA1*01:01:01:02/HLA-DQA1*01:01:01:03	HLA-DQB1*05:01:01:03	HLA-DPA1*01:03:01:02	HLA-DPB1*02:01:02/HLA-DPB1*02:01:19	0	0	0	0	0	1	0.001048	0	1	0	0	0	0	0
HLA-A*26:01:01:01	HLA-C*14:02:01:01	HLA-B*51:01:01:01	HLA-DRB5*02:02	HLA-DRB1*16:01:01	HLA-DQA1*01:02:02	HLA-DQB1*05:02:01	HLA-DPA1*01:03:01:02	HLA-DPB1*04:01:01:01/HLA-DPB1*04:01:01:02	0	0	0	0	0	1	0.001048	0	1	0	0	0	0	0
HLA-A*23:01:01	HLA-C*02:02:02:01	HLA-B*51:01:01:01	HLA-DRB4*01:03:01:01/HLA-DRB4*01:03:01:03	HLA-DRB1*04:04:01	HLA-DQA1*03:01:01	HLA-DQB1*03:02:01	HLA-DPA1*02:01:01:02	HLA-DPB1*10:01:01	0	0	0	0	0	1	0.001048	0	1	0	0	0	0	0
HLA-A*32:01:01	HLA-C*08:02:01:01	HLA-B*14:02:01:01	HLA-DRB3*02:02:01:01	HLA-DRB1*03:01:01:01/HLA-DRB1*03:01:01:02	HLA-DQA1*05:01:01:01	HLA-DQB1*02:01:01	HLA-DPA1*01:03:01:01	HLA-DPB1*04:01:01:01/HLA-DPB1*04:01:01:02	0	0	0	0	0	1	0.001048	1	0	0	1	1	0	0.001048
HLA-A*25:01:01	HLA-C*07:01:01:01	HLA-B*18:01:01:02	HLA-DRB4*01:03:01:01/HLA-DRB4*01:03:01:03	HLA-DRB1*04:01:01:01	HLA-DQA1*03:01:01	HLA-DQB1*03:02:01	HLA-DPA1*01:03:01:04	HLA-DPB1*04:01:01:01/HLA-DPB1*04:01:01:02	0	0	0	0	0	1	0.001048	1	0	0	1	1	0	0.001048
HLA-A*31:01:02:01	HLA-C*15:02:01:01	HLA-B*51:01:01:01	HLA-DRB5*01:01:01	HLA-DRB1*15:01:01:01/HLA-DRB1*15:01:01:02/HLA-DRB1*15:01:01:03	HLA-DQA1*01:02:01:01/HLA-DQA1*01:02:01:03/HLA-DQA1*01:02:01:05	HLA-DQB1*06:04:01	HLA-DPA1*01:03:01:03	HLA-DPB1*03:01:01	0	0	0	0	0	1	0.001048	1	0	0	1	1	0	0.001048
HLA-A*11:01:01:01	HLA-C*07:02:01:03	HLA-B*07:02:01	HLA-DRB5*01:01:01	HLA-DRB1*15:01:01:01/HLA-DRB1*15:01:01:02/HLA-DRB1*15:01:01:03	HLA-DQA1*01:02:01:01/HLA-DQA1*01:02:01:03/HLA-DQA1*01:02:01:05	HLA-DQB1*06:02:01	HLA-DPA1*01:03:01:05	HLA-DPB1*04:02:01:02	0	0	0	0	0	1	0.001048	1	0	0	1	1	0	0.001048
HLA-A*03:01:01:01	HLA-C*07:02:01:03	HLA-B*07:02:01	HLA-DRB3*02:02:01:02	HLA-DRB1*11:01:01:01	HLA-DQA1*05:05:01:01/HLA-DQA1*05:05:01:02/HLA-DQA1*05:05:01:04	HLA-DQB1*03:01:01:03	HLA-DPA1*01:03:01:04	HLA-DPB1*02:01:02/HLA-DPB1*02:01:19	0	0	0	0	0	1	0.001048	0	1	0	0	0	0	0
HLA-A*32:01:01	HLA-C*07:01:01:01	HLA-B*08:01:01:01		HLA-DRB1*01:03	HLA-DQA1*01:01:01:02/HLA-DQA1*01:01:01:03	HLA-DQB1*05:01:01:03	HLA-DPA1*01:03:01:05	HLA-DPB1*04:02:01:01	0	0	0	0	0	1	0.001048	1	0	0	1	1	0	0.001048
HLA-A*23:01:01	HLA-C*04:09N	HLA-B*44:03:01:01	HLA-DRB4*01:01:01:01	HLA-DRB1*07:01:01:01/HLA-DRB1*07:01:01:02	HLA-DQA1*02:01:01:01/HLA-DQA1*02:01:01:02	HLA-DQB1*02:02:01:01	HLA-DPA1*01:03:01:02	HLA-DPB1*04:01:01:01/HLA-DPB1*04:01:01:02	0	0	0	0	0	1	0.001048	1	0	0	1	1	0	0.001048
HLA-A*32:01:01	HLA-C*03:04:01:01	HLA-B*15:01:01:01	HLA-DRB3*03:01:01	HLA-DRB1*13:02:01	HLA-DQA1*01:02:01:04/HLA-DQA1*01:02:01:06/HLA-DQA1*01:02:01:07	HLA-DQB1*06:04:01	HLA-DPA1*02:01:01:02	HLA-DPB1*14:01:01	0	0	0	0	0	1	0.001048	0	1	0	0	0	0	0
HLA-A*02:01:01:01	HLA-C*03:03:01:01	HLA-B*15:01:01:01	HLA-DRB4*01:03:01:01/HLA-DRB4*01:03:01:03	HLA-DRB1*04:01:01:01	HLA-DQA1*03:01:01	HLA-DQB1*03:02:01	HLA-DPA1*01:03:01:02	HLA-DPB1*04:01:01:01/HLA-DPB1*04:01:01:02	0	0	0	0	0	1	0.001048	1	0	0	1	1	0	0.001048
HLA-A*03:01:01:01	HLA-C*07:01:01:01	HLA-B*18:01:01:02	HLA-DRB3*02:02:01:02	HLA-DRB1*11:04:01	HLA-DQA1*05:05:01:01/HLA-DQA1*05:05:01:02/HLA-DQA1*05:05:01:04	HLA-DQB1*03:01:01:03	HLA-DPA1*01:03:01:05	HLA-DPB1*04:02:01:01	0	0	0	0	0	1	0.001048	1	0	0	1	1	0	0.001048
HLA-A*01:01:01:01	HLA-C*07:01:01:01	HLA-B*08:01:01:01	HLA-DRB3*01:01:02:01	HLA-DRB1*03:01:01:01/HLA-DRB1*03:01:01:02	HLA-DQA1*05:01:01:02	HLA-DQB1*02:01:01	HLA-DPA1*01:03:01:01	HLA-DPB1*02:01:02/HLA-DPB1*02:01:19	0	0	0	0	0	3	0.003145	1	2	0	1	1	0	0.001048
HLA-A*02:01:01:01	HLA-C*03:04:01:01	HLA-B*40:01:02	HLA-DRB3*03:01:01	HLA-DRB1*13:02:01	HLA-DQA1*01:02:01:04/HLA-DQA1*01:02:01:06/HLA-DQA1*01:02:01:07	HLA-DQB1*06:04:01	HLA-DPA1*01:03:01:03	HLA-DPB1*03:01:01	0	0	0	0	0	3	0.003145	0	3	0	0	0	0	0
HLA-A*30:01:01	HLA-C*01:02:01	HLA-B*27:05:02	HLA-DRB3*02:02:01:02	HLA-DRB1*11:01:01:01	HLA-DQA1*05:05:01:01/HLA-DQA1*05:05:01:02/HLA-DQA1*05:05:01:04	HLA-DQB1*03:01:01:03	HLA-DPA1*02:01:01:02	HLA-DPB1*10:01:01	0	0	0	0	0	1	0.001048	0	1	0	0	0	0	0
HLA-A*03:01:01:01	HLA-C*04:01:01:01	HLA-B*35:03:01	HLA-DRB5*02:02	HLA-DRB1*16:01:01	HLA-DQA1*01:02:02	HLA-DQB1*05:02:01	HLA-DPA1*01:03:01:04	HLA-DPB1*04:01:01:01/HLA-DPB1*04:01:01:02	0	0	0	0	0	1	0.001048	0	1	0	0	0	0	0
HLA-A*24:02:01:01	HLA-C*03:04:01:01	HLA-B*40:01:02	HLA-DRB3*01:01:02:01	HLA-DRB1*03:01:01:01/HLA-DRB1*03:01:01:02	HLA-DQA1*05:01:01:02	HLA-DQB1*02:01:01	HLA-DPA1*02:01:02	HLA-DPB1*01:01:01	0	0	0	0	0	1	0.001048	0	1	0	0	0	0	0
HLA-A*02:01:01:01	HLA-C*07:02:01:03	HLA-B*07:02:01	HLA-DRB5*01:01:01	HLA-DRB1*15:01:01:01/HLA-DRB1*15:01:01:02/HLA-DRB1*15:01:01:03	HLA-DQA1*01:02:01:01/HLA-DQA1*01:02:01:03/HLA-DQA1*01:02:01:05	HLA-DQB1*06:02:01	HLA-DPA1*02:01:01:02	HLA-DPB1*10:01:01	0	0	0	0	0	1	0.001048	1	0	0	1	1	0	0.001048
HLA-A*02:01:01:01	HLA-C*04:01:01:01	HLA-B*18:01:01:02	HLA-DRB3*02:02:01:02	HLA-DRB1*11:04:01	HLA-DQA1*05:05:01:01/HLA-DQA1*05:05:01:02/HLA-DQA1*05:05:01:04	HLA-DQB1*03:01:01:03	HLA-DPA1*01:03:01:04	HLA-DPB1*04:01:01:01/HLA-DPB1*04:01:01:02	0	0	0	0	0	1	0.001048	1	0	0	1	1	0	0.001048
HLA-A*02:01:01:01	HLA-C*03:03:01:01	HLA-B*15:07:01	HLA-DRB3*01:01:02:01	HLA-DRB1*03:01:01:01/HLA-DRB1*03:01:01:02	HLA-DQA1*05:01:01:02	HLA-DQB1*02:01:01	HLA-DPA1*02:01:02	HLA-DPB1*01:01:01	0	0	0	0	0	1	0.001048	1	0	0	1	1	0	0.001048
HLA-A*29:02:01:01	HLA-C*06:02:01:01	HLA-B*57:01:01	HLA-DRB4*01:03:01:02N	HLA-DRB1*07:01:01:01/HLA-DRB1*07:01:01:02	HLA-DQA1*02:01:01:01/HLA-DQA1*02:01:01:02	HLA-DQB1*03:03:02:01	HLA-DPA1*01:03:01:04	HLA-DPB1*04:01:01:01/HLA-DPB1*04:01:01:02	0	0	0	0	0	1	0.001048	0	1	0	0	0	0	0
HLA-A*01:01:01:01	HLA-C*07:01:01:01	HLA-B*08:01:01:01	HLA-DRB3*02:02:01:01	HLA-DRB1*12:01:01:03	HLA-DQA1*05:05:01:03/HLA-DQA1*05:05:01:05/HLA-DQA1*05:05:01:06	HLA-DQB1*03:01:01:01	HLA-DPA1*01:03:01:04	HLA-DPB1*04:01:01:01/HLA-DPB1*04:01:01:02	0	0	0	0	0	1	0.001048	0	1	0	0	0	0	0
HLA-A*32:01:01	HLA-C*03:03:01:01	HLA-B*15:01:01:01	HLA-DRB4*01:03:01:01/HLA-DRB4*01:03:01:03	HLA-DRB1*04:01:01:01	HLA-DQA1*03:01:01	HLA-DQB1*03:02:01	HLA-DPA1*01:03:01:04	HLA-DPB1*04:01:01:01/HLA-DPB1*04:01:01:02	0	0	0	0	0	1	0.001048	1	0	0	1	1	0	0.001048
HLA-A*02:01:01:01	HLA-C*15:02:01:01	HLA-B*51:01:01:01		HLA-DRB1*10:01:01:01	HLA-DQA1*01:05:01	HLA-DQB1*05:01:01:02	HLA-DPA1*01:03:01:01	HLA-DPB1*02:01:02/HLA-DPB1*02:01:19	0	0	0	0	0	1	0.001048	0	1	0	0	0	0	0
HLA-A*31:01:02:01	HLA-C*07:01:01:01	HLA-B*49:01:01	HLA-DRB4*01:03:01:01/HLA-DRB4*01:03:01:03	HLA-DRB1*04:05:01	HLA-DQA1*03:03:01:01	HLA-DQB1*03:02:02	HLA-DPA1*01:03:01:02	HLA-DPB1*02:01:02/HLA-DPB1*02:01:19	0	0	0	0	0	1	0.001048	0	1	0	0	0	0	0
HLA-A*03:01:01:03	HLA-C*12:03:01:01	HLA-B*38:01:01	HLA-DRB3*01:01:02:01	HLA-DRB1*13:01:01:01/HLA-DRB1*13:01:01:02	HLA-DQA1*01:10	HLA-DQB1*06:03:01	HLA-DPA1*01:03:01:02	HLA-DPB1*02:01:02/HLA-DPB1*02:01:19	0	0	0	0	0	1	0.001048	0	1	0	0	0	0	0
HLA-A*01:01:01:01	HLA-C*15:05:02	HLA-B*07:05:01:01		HLA-DRB1*01:03	HLA-DQA1*05:05:01:01/HLA-DQA1*05:05:01:02/HLA-DQA1*05:05:01:04	HLA-DQB1*03:01:01:03	HLA-DPA1*01:03:01:02	HLA-DPB1*04:01:01:01/HLA-DPB1*04:01:01:02	0	0	0	0	0	1	0.001048	0	1	0	0	0	0	0
HLA-A*02:01:01:01	HLA-C*05:01:01:02	HLA-B*44:02:01:01	HLA-DRB3*01:01:02:01	HLA-DRB1*13:01:01:01/HLA-DRB1*13:01:01:02	HLA-DQA1*01:03:01:02/HLA-DQA1*01:03:01:06	HLA-DQB1*06:03:01	HLA-DPA1*01:03:01:05	HLA-DPB1*04:02:01:02	0	0	0	0	0	2	0.002096	1	1	0	1	1	0	0.001048
HLA-A*01:01:01:01	HLA-C*07:01:01:01	HLA-B*08:01:01:01	HLA-DRB3*01:01:02:01	HLA-DRB1*03:01:01:01/HLA-DRB1*03:01:01:02	HLA-DQA1*05:01:01:02	HLA-DQB1*02:01:01	HLA-DPA1*02:01:01:02	HLA-DPB1*14:01:01	0	0	0	0	0	1	0.001048	0	1	0	0	0	0	0
HLA-A*02:01:01:01	HLA-C*06:02:01:01	HLA-B*57:01:01	HLA-DRB4*01:03:01:02N	HLA-DRB1*07:01:01:01/HLA-DRB1*07:01:01:02	HLA-DQA1*02:01:01:01/HLA-DQA1*02:01:01:02	HLA-DQB1*03:03:02:01	HLA-DPA1*01:03:01:01	HLA-DPB1*02:01:02/HLA-DPB1*02:01:19	0	0	0	0	0	1	0.001048	0	1	0	0	0	0	0
HLA-A*01:01:01:01	HLA-C*06:02:01:01	HLA-B*37:01:01	HLA-DRB5*02:02	HLA-DRB1*16:01:01	HLA-DQA1*01:02:02	HLA-DQB1*05:02:01	HLA-DPA1*01:03:01:05	HLA-DPB1*04:02:01:01	0	0	0	0	0	1	0.001048	0	1	0	0	0	0	0
HLA-A*31:01:02:01	HLA-C*05:01:01:02	HLA-B*51:01:01:01	HLA-DRB3*01:01:02:01	HLA-DRB1*13:01:01:01/HLA-DRB1*13:01:01:02	HLA-DQA1*01:03:01:02/HLA-DQA1*01:03:01:06	HLA-DQB1*06:03:01	HLA-DPA1*01:03:01:01	HLA-DPB1*02:01:02/HLA-DPB1*02:01:19	0	0	0	0	0	1	0.001048	0	1	0	0	0	0	0
HLA-A*24:02:01:01	HLA-C*07:02:01:03	HLA-B*07:02:01	HLA-DRB3*02:02:01:01	HLA-DRB1*03:01:01:01/HLA-DRB1*03:01:01:02	HLA-DQA1*05:01:01:01	HLA-DQB1*02:01:01	HLA-DPA1*01:03:01:02	HLA-DPB1*104:01	0	0	0	0	0	1	0.001048	1	0	0	1	1	0	0.001048
HLA-A*24:02:01:01	HLA-C*03:03:01:01	HLA-B*15:01:01:01	HLA-DRB3*02:02:01:02	HLA-DRB1*13:01:01:01/HLA-DRB1*13:01:01:02	HLA-DQA1*01:03:01:02/HLA-DQA1*01:03:01:06	HLA-DQB1*06:03:01	HLA-DPA1*01:03:01:02	HLA-DPB1*04:01:01:01/HLA-DPB1*04:01:01:02	0	0	0	0	0	3	0.003145	1	2	0	1	1	0	0.001048
HLA-A*02:01:01:01	HLA-C*12:03:01:01	HLA-B*18:01:01:02	HLA-DRB5*01:01:01	HLA-DRB1*15:01:01:01/HLA-DRB1*15:01:01:02/HLA-DRB1*15:01:01:03	HLA-DQA1*01:02:01:01/HLA-DQA1*01:02:01:03/HLA-DQA1*01:02:01:05	HLA-DQB1*06:02:01	HLA-DPA1*01:03:01:03	HLA-DPB1*03:01:01	0	0	0	0	0	1	0.001048	1	0	0	1	1	0	0.001048
HLA-A*03:01:01:01	HLA-C*01:02:01	HLA-B*51:01:01:01		HLA-DRB1*01:01:01	HLA-DQA1*01:01:01:02/HLA-DQA1*01:01:01:03	HLA-DQB1*05:01:01:03	HLA-DPA1*01:03:01:03	HLA-DPB1*03:01:01	0	0	0	0	0	1	0.001048	1	0	0	1	1	0	0.001048
HLA-A*02:11:01	HLA-C*15:02:01:01	HLA-B*40:06:01:02	HLA-DRB5*01:01:01	HLA-DRB1*15:01:01:01/HLA-DRB1*15:01:01:02/HLA-DRB1*15:01:01:03	HLA-DQA1*01:03:01:01	HLA-DQB1*06:01:01	HLA-DPA1*01:03:01:02	HLA-DPB1*02:01:02/HLA-DPB1*02:01:19	0	0	0	0	0	1	0.001048	0	1	0	0	0	0	0
HLA-A*68:01:02:02	HLA-C*15:02:01:01	HLA-B*51:01:01:01	HLA-DRB3*02:02:01:02	HLA-DRB1*13:01:01:01/HLA-DRB1*13:01:01:02	HLA-DQA1*01:03:01:02/HLA-DQA1*01:03:01:06	HLA-DQB1*06:03:01	HLA-DPA1*02:06	HLA-DPB1*05:01:01	0	0	0	0	0	1	0.001048	1	0	0	1	1	0	0.001048
HLA-A*02:01:01:01	HLA-C*06:02:01:02	HLA-B*50:01:01	HLA-DRB3*02:02:01:01	HLA-DRB1*03:01:01:01/HLA-DRB1*03:01:01:02	HLA-DQA1*05:01:01:03	HLA-DQB1*02:01:01	HLA-DPA1*01:03:01:02	HLA-DPB1*04:01:01:01/HLA-DPB1*04:01:01:02	0	0	0	0	0	1	0.001048	0	1	0	0	0	0	0
HLA-A*02:01:01:01	HLA-C*03:02:02:01	HLA-B*58:01:01:01	HLA-DRB3*03:01:01	HLA-DRB1*13:02:01	HLA-DQA1*01:02:01:04/HLA-DQA1*01:02:01:06/HLA-DQA1*01:02:01:07	HLA-DQB1*06:03:01	HLA-DPA1*01:03:01:02	HLA-DPB1*04:01:01:01/HLA-DPB1*04:01:01:02	0	0	0	0	0	1	0.001048	1	0	0	1	1	0	0.001048
HLA-A*03:01:01:01	HLA-C*07:02:01:03	HLA-B*07:02:01	HLA-DRB4*01:01:01:01	HLA-DRB1*07:01:01:01/HLA-DRB1*07:01:01:02	HLA-DQA1*02:01:01:01/HLA-DQA1*02:01:01:02	HLA-DQB1*02:02:01:01	HLA-DPA1*01:03:01:01	HLA-DPB1*02:01:02/HLA-DPB1*02:01:19	0	0	0	0	0	1	0.001048	0	1	0	0	0	0	0
HLA-A*66:01:01	HLA-C*12:03:01:01	HLA-B*38:01:01	HLA-DRB3*02:02:01:02	HLA-DRB1*11:01:01:01	HLA-DQA1*05:05:01:01/HLA-DQA1*05:05:01:02/HLA-DQA1*05:05:01:04	HLA-DQB1*03:01:01:03	HLA-DPA1*01:03:01:02	HLA-DPB1*04:01:01:01/HLA-DPB1*04:01:01:02	0	0	0	0	0	1	0.001048	0	1	0	0	0	0	0
HLA-A*31:01:02:01	HLA-C*03:04:01:01	HLA-B*40:01:02	HLA-DRB4*01:03:01:01/HLA-DRB4*01:03:01:03	HLA-DRB1*04:04:01	HLA-DQA1*03:01:01	HLA-DQB1*03:02:01	HLA-DPA1*01:03:01:03	HLA-DPB1*03:01:01	0	0	0	0	0	1	0.001048	0	1	0	0	0	0	0
HLA-A*32:01:01	HLA-C*04:01:01:06	HLA-B*35:08:01	HLA-DRB4*01:03:01:01/HLA-DRB4*01:03:01:03	HLA-DRB1*04:03:01	HLA-DQA1*01:01:01:02/HLA-DQA1*01:01:01:03	HLA-DQB1*05:01:01:03	HLA-DPA1*01:03:01:01	HLA-DPB1*02:01:02/HLA-DPB1*02:01:19	0	0	0	0	0	1	0.001048	1	0	0	1	1	0	0.001048
HLA-A*01:01:01:01	HLA-C*05:01:01:01	HLA-B*18:01:01:01	HLA-DRB3*02:02:01:01	HLA-DRB1*03:01:01:01/HLA-DRB1*03:01:01:02	HLA-DQA1*05:01:01:01	HLA-DQB1*02:01:01	HLA-DPA1*01:03:01:01	HLA-DPB1*02:02	0	0	0	0	0	1	0.001048	1	0	0	1	1	0	0.001048
HLA-A*02:01:01:01	HLA-C*02:02:02:01	HLA-B*27:05:02	HLA-DRB4*01:03:02	HLA-DRB1*09:01:02	HLA-DQA1*03:02	HLA-DQB1*03:03:02:02/HLA-DQB1*03:03:02:03	HLA-DPA1*02:01:01:01	HLA-DPB1*05:01:01	0	0	0	0	0	1	0.001048	0	1	0	0	0	0	0
HLA-A*68:02:01:01	HLA-C*03:04:01:01	HLA-B*15:01:01:01	HLA-DRB3*02:02:01:02	HLA-DRB1*13:01:01:01/HLA-DRB1*13:01:01:02	HLA-DQA1*01:03:01:02/HLA-DQA1*01:03:01:06	HLA-DQB1*06:03:01	HLA-DPA1*01:03:01:01	HLA-DPB1*04:01:01:01/HLA-DPB1*04:01:01:02	0	0	0	0	0	1	0.001048	0	1	0	0	0	0	0
HLA-A*23:01:01	HLA-C*17:01:01:05	HLA-B*41:01:01	HLA-DRB4*01:03:01:01/HLA-DRB4*01:03:01:03	HLA-DRB1*07:01:01:01/HLA-DRB1*07:01:01:02	HLA-DQA1*02:01:01:01/HLA-DQA1*02:01:01:02	HLA-DQB1*02:02:01:01	HLA-DPA1*01:03:01:01	HLA-DPB1*02:01:02/HLA-DPB1*02:01:19	0	0	0	0	0	1	0.001048	1	0	0	1	1	0	0.001048
HLA-A*68:01:02:02	HLA-C*01:02:01	HLA-B*56:01:01:03		HLA-DRB1*01:01:01	HLA-DQA1*01:01:01:02/HLA-DQA1*01:01:01:03	HLA-DQB1*05:01:01:03	HLA-DPA1*02:01:01:02	HLA-DPB1*10:01:01	0	0	0	0	0	1	0.001048	0	1	0	0	0	0	0
HLA-A*23:01:01	HLA-C*04:01:01:01	HLA-B*44:03:01:01	HLA-DRB4*01:01:01:01	HLA-DRB1*04:02:01	HLA-DQA1*03:01:01	HLA-DQB1*03:02:01	HLA-DPA1*02:01:01:01	HLA-DPB1*13:01:01/HLA-DPB1*107:01	0	0	0	0	0	1	0.001048	1	0	0	1	1	0	0.001048
HLA-A*03:01:01:01	HLA-C*06:02:01:02	HLA-B*50:01:01	HLA-DRB4*01:03:01:01/HLA-DRB4*01:03:01:03	HLA-DRB1*04:04:01	HLA-DQA1*03:01:01	HLA-DQB1*03:02:01	HLA-DPA1*01:03:01:02	HLA-DPB1*04:01:01:01/HLA-DPB1*04:01:01:02	0	0	0	0	0	1	0.001048	1	0	0	1	1	0	0.001048
HLA-A*26:01:01:01	HLA-C*16:01:01:01	HLA-B*44:03:01:01	HLA-DRB4*01:01:01:01	HLA-DRB1*07:01:01:01/HLA-DRB1*07:01:01:02	HLA-DQA1*02:01:01:01/HLA-DQA1*02:01:01:02	HLA-DQB1*02:02:01:01	HLA-DPA1*02:01:01:01	HLA-DPB1*11:01:01	0	0	0	0	0	1	0.001048	0	1	0	0	0	0	0
HLA-A*01:01:01:01	HLA-C*08:02:01:01	HLA-B*14:02:01:01		HLA-DRB1*01:02:01	HLA-DQA1*01:01:02	HLA-DQB1*05:01:01:01	HLA-DPA1*02:01:01:01	HLA-DPB1*17:01	0	0	0	0	0	1	0.001048	0	1	0	0	0	0	0
HLA-A*02:01:01:01	HLA-C*07:02:01:03	HLA-B*07:02:01	HLA-DRB3*02:02:01:01	HLA-DRB1*12:01:01:03	HLA-DQA1*05:05:01:03/HLA-DQA1*05:05:01:05/HLA-DQA1*05:05:01:06	HLA-DQB1*03:01:01:01	HLA-DPA1*01:03:01:04	HLA-DPB1*04:01:01:01/HLA-DPB1*04:01:01:02	0	0	0	0	0	1	0.001048	1	0	0	1	1	0	0.001048
HLA-A*02:22:01	HLA-C*07:01:01:01	HLA-B*18:01:01:02	HLA-DRB3*02:02:01:02	HLA-DRB1*11:01:01:01	HLA-DQA1*05:05:01:01/HLA-DQA1*05:05:01:02/HLA-DQA1*05:05:01:04	HLA-DQB1*03:01:01:03	HLA-DPA1*02:01:01:02	HLA-DPB1*02:01:02/HLA-DPB1*02:01:19	0	0	0	0	0	1	0.001048	0	1	0	0	0	0	0
HLA-A*02:01:01:01	HLA-C*03:04:01:01	HLA-B*40:01:02	HLA-DRB4*01:03:01:01/HLA-DRB4*01:03:01:03	HLA-DRB1*07:01:01:01/HLA-DRB1*07:01:01:02	HLA-DQA1*02:01:01:01/HLA-DQA1*02:01:01:02	HLA-DQB1*02:02:01:01	HLA-DPA1*01:03:01:03	HLA-DPB1*03:01:01	0	0	0	0	0	1	0.001048	0	1	0	0	0	0	0
HLA-A*02:01:01:01	HLA-C*12:03:01:01	HLA-B*35:03:01	HLA-DRB4*01:03:01:01/HLA-DRB4*01:03:01:03	HLA-DRB1*04:04:01	HLA-DQA1*03:01:01	HLA-DQB1*03:02:01	HLA-DPA1*01:03:01:03	HLA-DPB1*06:01:01	0	0	0	0	0	1	0.001048	1	0	0	1	1	0	0.001048
HLA-A*01:01:01:01	HLA-C*06:02:01:01	HLA-B*37:01:01		HLA-DRB1*10:01:01:01	HLA-DQA1*01:05:01	HLA-DQB1*05:01:01:02	HLA-DPA1*01:03:01:01	HLA-DPB1*02:01:02/HLA-DPB1*02:01:19	0	0	0	0	0	1	0.001048	1	0	0	1	1	0	0.001048
HLA-A*30:04:01	HLA-C*07:01:01:01	HLA-B*49:01:01	HLA-DRB3*02:02:01:02	HLA-DRB1*11:01:01:01	HLA-DQA1*05:05:01:01/HLA-DQA1*05:05:01:02/HLA-DQA1*05:05:01:04	HLA-DQB1*03:01:01:03	HLA-DPA1*02:01:01:01	HLA-DPB1*13:01:01/HLA-DPB1*107:01	0	0	0	0	0	1	0.001048	0	1	0	0	0	0	0
HLA-A*32:01:01	HLA-C*05:01:01:02	HLA-B*44:02:01:01		HLA-DRB1*01:03	HLA-DQA1*05:05:01:01/HLA-DQA1*05:05:01:02/HLA-DQA1*05:05:01:04	HLA-DQB1*03:01:01:03	HLA-DPA1*01:03:01:02	HLA-DPB1*04:01:01:01/HLA-DPB1*04:01:01:02	0	0	0	0	0	1	0.001048	0	1	0	0	0	0	0
HLA-A*03:01:01:01	HLA-C*03:04:01:01	HLA-B*15:01:01:01	HLA-DRB3*03:01:01	HLA-DRB1*13:02:01	HLA-DQA1*01:02:01:04/HLA-DQA1*01:02:01:06/HLA-DQA1*01:02:01:07	HLA-DQB1*06:04:01	HLA-DPA1*01:03:01:02	HLA-DPB1*04:01:01:01/HLA-DPB1*04:01:01:02	0	0	0	0	0	1	0.001048	1	0	0	1	1	0	0.001048
HLA-A*23:01:01	HLA-C*08:02:01:01	HLA-B*14:02:01:01		HLA-DRB1*01:02:01	HLA-DQA1*01:01:02	HLA-DQB1*05:01:01:01	HLA-DPA1*01:03:01:04	HLA-DPB1*04:01:01:01/HLA-DPB1*04:01:01:02	0	0	0	0	0	1	0.001048	0	1	0	0	0	0	0
HLA-A*11:01:01:01	HLA-C*03:03:01:01	HLA-B*15:01:01:01	HLA-DRB3*02:02:01:02	HLA-DRB1*11:03:01	HLA-DQA1*05:05:01:01/HLA-DQA1*05:05:01:02/HLA-DQA1*05:05:01:04	HLA-DQB1*03:01:01:03	HLA-DPA1*01:03:01:02	HLA-DPB1*04:01:01:01/HLA-DPB1*04:01:01:02	0	0	0	0	0	1	0.001048	1	0	0	1	1	0	0.001048
HLA-A*31:01:02:01	HLA-C*03:04:01:02	HLA-B*40:27:01	HLA-DRB4*01:03:01:01/HLA-DRB4*01:03:01:03	HLA-DRB1*04:04:01	HLA-DQA1*03:01:01	HLA-DQB1*03:01:01:01	HLA-DPA1*01:03:01:02	HLA-DPB1*04:01:01:01/HLA-DPB1*04:01:01:02	0	0	0	0	0	1	0.001048	0	1	0	0	0	0	0
HLA-A*02:01:01:01	HLA-C*02:02:02:01	HLA-B*40:02:01	HLA-DRB3*02:02:01:02	HLA-DRB1*11:01:01:01	HLA-DQA1*05:05:01:01/HLA-DQA1*05:05:01:02/HLA-DQA1*05:05:01:04	HLA-DQB1*03:01:01:03	HLA-DPA1*02:01:01:01	HLA-DPB1*13:01:01/HLA-DPB1*107:01	0	0	0	0	0	1	0.001048	1	0	0	1	1	0	0.001048
HLA-A*02:01:01:01	HLA-C*07:02:01:01	HLA-B*39:01:01:03	HLA-DRB3*02:02:01:01	HLA-DRB1*12:01:01:03	HLA-DQA1*05:05:01:03/HLA-DQA1*05:05:01:05/HLA-DQA1*05:05:01:06	HLA-DQB1*03:01:01:01	HLA-DPA1*01:03:01:03	HLA-DPB1*03:01:01	0	0	0	0	0	1	0.001048	1	0	0	1	1	0	0.001048
HLA-A*01:01:01:01	HLA-C*07:01:01:01	HLA-B*08:01:01:01	HLA-DRB3*01:01:02:01	HLA-DRB1*03:01:01:01/HLA-DRB1*03:01:01:02	HLA-DQA1*01:02:01:01/HLA-DQA1*01:02:01:03/HLA-DQA1*01:02:01:05	HLA-DQB1*06:02:01	HLA-DPA1*01:03:01:04	HLA-DPB1*04:01:01:01/HLA-DPB1*04:01:01:02	0	0	0	0	0	1	0.001048	1	0	0	1	1	0	0.001048
HLA-A*24:02:01:01	HLA-C*07:02:01:03	HLA-B*07:02:01	HLA-DRB4*01:03:01:02N	HLA-DRB1*07:01:01:01/HLA-DRB1*07:01:01:02	HLA-DQA1*02:01:01:01/HLA-DQA1*02:01:01:02	HLA-DQB1*03:03:02:01	HLA-DPA1*01:03:01:05	HLA-DPB1*04:02:01:01	0	0	0	0	0	1	0.001048	1	0	0	1	1	0	0.001048
HLA-A*25:01:01	HLA-C*03:03:01:01	HLA-B*15:01:01:01	HLA-DRB4*01:03:01:01/HLA-DRB4*01:03:01:03	HLA-DRB1*04:01:01:01	HLA-DQA1*03:01:01	HLA-DQB1*03:02:01	HLA-DPA1*01:03:01:01	HLA-DPB1*02:01:02/HLA-DPB1*02:01:19	0	0	0	0	0	1	0.001048	1	0	0	1	1	0	0.001048
HLA-A*26:01:01:01	HLA-C*07:02:01:03	HLA-B*07:02:01	HLA-DRB5*01:01:01	HLA-DRB1*15:01:01:01/HLA-DRB1*15:01:01:02/HLA-DRB1*15:01:01:03	HLA-DQA1*01:02:01:01/HLA-DQA1*01:02:01:03/HLA-DQA1*01:02:01:05	HLA-DQB1*06:02:01	HLA-DPA1*01:03:01:02	HLA-DPB1*04:01:01:01/HLA-DPB1*04:01:01:02	0	0	0	0	0	2	0.002096	1	1	0	1	1	0	0.001048
HLA-A*32:01:01	HLA-C*01:02:01	HLA-B*51:01:01:01	HLA-DRB3*02:02:01:02	HLA-DRB1*11:01:01:01	HLA-DQA1*05:05:01:01/HLA-DQA1*05:05:01:02/HLA-DQA1*05:05:01:04	HLA-DQB1*03:01:01:03	HLA-DPA1*01:03:01:02	HLA-DPB1*04:01:01:01/HLA-DPB1*04:01:01:02	0	0	0	0	0	1	0.001048	0	1	0	0	0	0	0
HLA-A*24:02:01:01	HLA-C*12:03:01:01	HLA-B*38:01:01	HLA-DRB3*02:02:01:02	HLA-DRB1*11:01:01:01	HLA-DQA1*05:05:01:01/HLA-DQA1*05:05:01:02/HLA-DQA1*05:05:01:04	HLA-DQB1*03:01:01:03	HLA-DPA1*01:03:01:02	HLA-DPB1*04:01:01:01/HLA-DPB1*04:01:01:02	0	0	0	0	0	1	0.001048	0	1	0	0	0	0	0
HLA-A*32:01:01	HLA-C*07:02:01:03	HLA-B*07:02:01	HLA-DRB5*01:01:01	HLA-DRB1*15:01:01:01/HLA-DRB1*15:01:01:02/HLA-DRB1*15:01:01:03	HLA-DQA1*01:02:01:01/HLA-DQA1*01:02:01:03/HLA-DQA1*01:02:01:05	HLA-DQB1*06:02:01	HLA-DPA1*01:03:01:04	HLA-DPB1*04:01:01:01/HLA-DPB1*04:01:01:02	0	0	0	0	0	1	0.001048	1	0	0	1	1	0	0.001048
HLA-A*01:01:01:01	HLA-C*04:01:01:06	HLA-B*35:02:01	HLA-DRB3*02:02:01:02	HLA-DRB1*11:04:01	HLA-DQA1*01:03:01:02/HLA-DQA1*01:03:01:06	HLA-DQB1*06:03:01	HLA-DPA1*02:01:01:01	HLA-DPB1*02:01:02/HLA-DPB1*02:01:19	0	0	0	0	0	1	0.001048	0	1	0	0	0	0	0
HLA-A*02:01:01:01	HLA-C*03:04:01:01	HLA-B*40:01:02	HLA-DRB4*01:01:01:01	HLA-DRB1*07:01:01:01/HLA-DRB1*07:01:01:02	HLA-DQA1*02:01:01:01/HLA-DQA1*02:01:01:02	HLA-DQB1*02:02:01:01	HLA-DPA1*02:01:01:02	HLA-DPB1*09:01:01	0	0	0	0	0	1	0.001048	0	1	0	0	0	0	0
HLA-A*01:01:01:01	HLA-C*07:01:01:01	HLA-B*08:01:01:01	HLA-DRB5*01:01:01	HLA-DRB1*15:01:01:01/HLA-DRB1*15:01:01:02/HLA-DRB1*15:01:01:03	HLA-DQA1*01:02:01:01/HLA-DQA1*01:02:01:03/HLA-DQA1*01:02:01:05	HLA-DQB1*06:02:01	HLA-DPA1*02:01:01:02	HLA-DPB1*10:01:01	0	0	0	0	0	1	0.001048	0	1	0	0	0	0	0
HLA-A*03:01:01:01	HLA-C*03:04:01:01	HLA-B*15:01:01:01	HLA-DRB4*01:03:01:01/HLA-DRB4*01:03:01:03	HLA-DRB1*04:01:01:01	HLA-DQA1*03:01:01	HLA-DQB1*03:02:01	HLA-DPA1*01:03:01:04	HLA-DPB1*04:01:01:01/HLA-DPB1*04:01:01:02	0	0	0	0	0	1	0.001048	0	1	0	0	0	0	0
HLA-A*68:17	HLA-C*04:01:01:01	HLA-B*35:21	HLA-DRB3*01:01:02:01	HLA-DRB1*14:02:01	HLA-DQA1*05:03	HLA-DQB1*03:01:01:01	HLA-DPA1*01:03:01:02	HLA-DPB1*104:01	0	0	0	0	0	1	0.001048	1	0	0	1	1	0	0.001048
HLA-A*24:02:01:01	HLA-C*04:01:01:06	HLA-B*35:02:01	HLA-DRB3*02:02:01:02	HLA-DRB1*11:04:01	HLA-DQA1*05:05:01:01/HLA-DQA1*05:05:01:02/HLA-DQA1*05:05:01:04	HLA-DQB1*03:01:01:02	HLA-DPA1*02:01:02	HLA-DPB1*01:01:01	0	0	0	0	0	1	0.001048	0	1	0	0	0	0	0
HLA-A*11:01:01:01	HLA-C*07:01:01:01	HLA-B*08:01:01:01	HLA-DRB3*01:01:02:01	HLA-DRB1*03:01:01:01/HLA-DRB1*03:01:01:02	HLA-DQA1*05:01:01:02	HLA-DQB1*02:01:01	HLA-DPA1*01:03:01:04	HLA-DPB1*04:01:01:01/HLA-DPB1*04:01:01:02	0	0	0	0	0	1	0.001048	1	0	0	1	1	0	0.001048
HLA-A*23:01:01	HLA-C*04:01:01:01	HLA-B*44:03:01:01	HLA-DRB3*02:02:01:02	HLA-DRB1*11:04:01	HLA-DQA1*05:05:01:01/HLA-DQA1*05:05:01:02/HLA-DQA1*05:05:01:04	HLA-DQB1*03:01:01:03	HLA-DPA1*01:03:01:04	HLA-DPB1*04:01:01:01/HLA-DPB1*04:01:01:02	0	0	0	0	0	1	0.001048	1	0	0	1	1	0	0.001048
HLA-A*68:02:01:01	HLA-C*08:02:01:01	HLA-B*14:02:01:01		HLA-DRB1*01:02:01	HLA-DQA1*01:01:02	HLA-DQB1*05:01:01:01	HLA-DPA1*02:01:01:01	HLA-DPB1*17:01	0	0	0	0	0	1	0.001048	1	0	0	1	1	0	0.001048
HLA-A*24:02:01:01	HLA-C*16:02:01	HLA-B*51:01:01:01	HLA-DRB5*02:02	HLA-DRB1*16:02:01:02	HLA-DQA1*01:02:02	HLA-DQB1*05:02:01	HLA-DPA1*01:03:01:03	HLA-DPB1*03:01:01	0	0	0	0	0	1	0.001048	0	1	0	0	0	0	0
HLA-A*24:02:01:01	HLA-C*01:02:01	HLA-B*56:01:01:03	HLA-DRB3*03:01:01	HLA-DRB1*13:02:01	HLA-DQA1*01:02:01:04/HLA-DQA1*01:02:01:06/HLA-DQA1*01:02:01:07	HLA-DQB1*06:04:01	HLA-DPA1*01:03:01:02	HLA-DPB1*104:01	0	0	0	0	0	1	0.001048	1	0	0	1	1	0	0.001048
HLA-A*32:01:01	HLA-C*08:02:01:02	HLA-B*14:01:01	HLA-DRB4*01:01:01:01	HLA-DRB1*07:01:01:01/HLA-DRB1*07:01:01:02	HLA-DQA1*02:01:01:01/HLA-DQA1*02:01:01:02	HLA-DQB1*02:02:01:01	HLA-DPA1*01:03:01:02	HLA-DPB1*04:01:01:01/HLA-DPB1*04:01:01:02	0	0	0	0	0	1	0.001048	1	0	0	1	1	0	0.001048
HLA-A*03:01:01:01	HLA-C*06:02:01:01	HLA-B*57:01:01	HLA-DRB3*01:01:02:01	HLA-DRB1*13:03:01	HLA-DQA1*05:05:01:01/HLA-DQA1*05:05:01:02/HLA-DQA1*05:05:01:04	HLA-DQB1*03:01:01:03	HLA-DPA1*01:03:01:02	HLA-DPB1*124:01	0	0	0	0	0	1	0.001048	1	0	0	1	1	0	0.001048
HLA-A*32:01:01	HLA-C*05:01:01:01	HLA-B*18:01:01:01	HLA-DRB3*02:02:01:01	HLA-DRB1*03:01:01:01/HLA-DRB1*03:01:01:02	HLA-DQA1*05:01:01:01	HLA-DQB1*02:01:01	HLA-DPA1*01:03:01:02	HLA-DPB1*104:01	0	0	0	0	0	1	0.001048	1	0	0	1	1	0	0.001048
HLA-A*03:01:01:01	HLA-C*06:02:01:01	HLA-B*58:01:01:01	HLA-DRB3*01:01:02:01	HLA-DRB1*13:03:01	HLA-DQA1*05:05:01:01/HLA-DQA1*05:05:01:02/HLA-DQA1*05:05:01:04	HLA-DQB1*03:01:01:03	HLA-DPA1*01:03:01:02	HLA-DPB1*124:01	0	0	0	0	0	1	0.001048	0	1	0	0	0	0	0
HLA-A*23:01:01	HLA-C*04:01:01:01	HLA-B*44:03:01:01		HLA-DRB1*01:01:01	HLA-DQA1*01:01:01:02/HLA-DQA1*01:01:01:03	HLA-DQB1*05:01:01:03	HLA-DPA1*01:03:01:02	HLA-DPB1*04:01:01:01/HLA-DPB1*04:01:01:02	0	0	0	0	0	1	0.001048	1	0	0	1	1	0	0.001048
HLA-A*31:01:02:01	HLA-C*07:01:01:01	HLA-B*18:01:01:02	HLA-DRB5*01:01:01	HLA-DRB1*15:01:01:01/HLA-DRB1*15:01:01:02/HLA-DRB1*15:01:01:03	HLA-DQA1*01:02:01:01/HLA-DQA1*01:02:01:03/HLA-DQA1*01:02:01:05	HLA-DQB1*06:02:01	HLA-DPA1*01:03:01:04	HLA-DPB1*04:01:01:01/HLA-DPB1*04:01:01:02	0	0	0	0	0	1	0.001048	1	0	0	1	1	0	0.001048
HLA-A*03:01:01:01	HLA-C*04:01:01:02	HLA-B*35:01:01:01		HLA-DRB1*01:01:01	HLA-DQA1*01:01:01:02/HLA-DQA1*01:01:01:03	HLA-DQB1*05:01:01:03	HLA-DPA1*01:03:01:05	HLA-DPB1*04:02:01:02	0	0	0	0	0	1	0.001048	0	1	0	0	0	0	0
HLA-A*03:01:01:01	HLA-C*07:02:01:03	HLA-B*07:02:01		HLA-DRB1*01:01:01	HLA-DQA1*01:01:01:02/HLA-DQA1*01:01:01:03	HLA-DQB1*05:01:01:03	HLA-DPA1*01:03:01:03	HLA-DPB1*03:01:01	0	0	0	0	0	1	0.001048	0	1	0	0	0	0	0
HLA-A*74:03	HLA-C*03:04:01:02	HLA-B*39:06:02		HLA-DRB1*01:01:01	HLA-DQA1*01:01:01:02/HLA-DQA1*01:01:01:03	HLA-DQB1*05:01:01:03	HLA-DPA1*01:03:01:05	HLA-DPB1*04:02:01:02	0	0	0	0	0	1	0.001048	1	0	0	1	1	0	0.001048
HLA-A*02:01:01:01	HLA-C*01:02:01	HLA-B*51:01:01:01	HLA-DRB3*02:02:01:01	HLA-DRB1*14:54:01	HLA-DQA1*01:04:01:01/HLA-DQA1*01:04:01:02/HLA-DQA1*01:04:01:04	HLA-DQB1*05:01:01:02	HLA-DPA1*01:03:01:05	HLA-DPB1*04:02:01:02	0	0	0	0	0	1	0.001048	1	0	0	1	1	0	0.001048
HLA-A*03:01:01:01	HLA-C*04:01:01:06	HLA-B*35:01:01:02	HLA-DRB5*01:01:01	HLA-DRB1*15:01:01:01/HLA-DRB1*15:01:01:02/HLA-DRB1*15:01:01:03	HLA-DQA1*01:02:02	HLA-DQB1*05:02:01	HLA-DPA1*01:03:01:01	HLA-DPB1*02:01:02/HLA-DPB1*02:01:19	0	0	0	0	0	1	0.001048	1	0	0	1	1	0	0.001048
HLA-A*32:01:01	HLA-C*04:01:01:01	HLA-B*35:03:01	HLA-DRB5*01:01:01	HLA-DRB1*15:01:01:01/HLA-DRB1*15:01:01:02/HLA-DRB1*15:01:01:03	HLA-DQA1*01:02:01:01/HLA-DQA1*01:02:01:03/HLA-DQA1*01:02:01:05	HLA-DQB1*06:02:01	HLA-DPA1*01:03:01:04	HLA-DPB1*04:01:01:01/HLA-DPB1*04:01:01:02	0	0	0	0	0	1	0.001048	0	1	0	0	0	0	0
HLA-A*68:01:01:02	HLA-C*08:02:01:01	HLA-B*14:02:01:01	HLA-DRB5*01:01:01	HLA-DRB1*15:01:01:01/HLA-DRB1*15:01:01:02/HLA-DRB1*15:01:01:03	HLA-DQA1*01:02:01:01/HLA-DQA1*01:02:01:03/HLA-DQA1*01:02:01:05	HLA-DQB1*06:02:01	HLA-DPA1*01:03:01:02	HLA-DPB1*04:01:01:01/HLA-DPB1*04:01:01:02	0	0	0	0	0	1	0.001048	1	0	0	1	1	0	0.001048
HLA-A*02:01:01:01	HLA-C*07:02:01:03	HLA-B*07:10	HLA-DRB3*01:01:02:01	HLA-DRB1*03:01:01:01/HLA-DRB1*03:01:01:02	HLA-DQA1*05:01:01:02	HLA-DQB1*02:01:01	HLA-DPA1*01:03:01:02	HLA-DPB1*04:01:01:01/HLA-DPB1*04:01:01:02	0	0	0	0	0	1	0.001048	0	1	0	0	0	0	0
HLA-A*11:01:01:01	HLA-C*04:01:01:01	HLA-B*35:01:01:02	HLA-DRB4*01:03:01:01/HLA-DRB4*01:03:01:03	HLA-DRB1*04:01:01:01	HLA-DQA1*03:03:01:01	HLA-DQB1*03:01:01:01	HLA-DPA1*01:03:01:04	HLA-DPB1*04:01:01:01/HLA-DPB1*04:01:01:02	0	0	0	0	0	1	0.001048	0	1	0	0	0	0	0
HLA-A*03:01:01:01	HLA-C*07:02:01:03	HLA-B*07:02:01		HLA-DRB1*08:01:01	HLA-DQA1*04:01:01	HLA-DQB1*04:02:01	HLA-DPA1*01:03:01:03	HLA-DPB1*03:01:01	0	0	0	0	0	2	0.002096	1	1	0	1	1	0	0.001048
HLA-A*01:01:01:01	HLA-C*07:01:01:01	HLA-B*08:01:01:01	HLA-DRB4*01:03:01:02N	HLA-DRB1*04:02:01	HLA-DQA1*03:03:01:01	HLA-DQB1*03:01:01:01	HLA-DPA1*02:01:01:02	HLA-DPB1*14:01:01	0	0	0	0	0	1	0.001048	0	1	0	0	0	0	0
HLA-A*11:01:01:01	HLA-C*04:01:01:06	HLA-B*35:02:01	HLA-DRB3*02:02:01:02	HLA-DRB1*11:04:01	HLA-DQA1*05:05:01:01/HLA-DQA1*05:05:01:02/HLA-DQA1*05:05:01:04	HLA-DQB1*03:01:01:02	HLA-DPA1*01:03:01:05	HLA-DPB1*02:01:02/HLA-DPB1*02:01:19	0	0	0	0	0	1	0.001048	1	0	0	1	1	0	0.001048
HLA-A*26:01:01:02	HLA-C*07:01:01:01	HLA-B*18:01:01:02	HLA-DRB4*01:03:01:02N	HLA-DRB1*07:01:01:01/HLA-DRB1*07:01:01:02	HLA-DQA1*02:01:01:01/HLA-DQA1*02:01:01:02	HLA-DQB1*03:03:02:01	HLA-DPA1*01:03:01:01	HLA-DPB1*02:01:02/HLA-DPB1*02:01:19	0	0	0	0	0	1	0.001048	0	1	0	0	0	0	0
HLA-A*01:01:01:01	HLA-C*07:01:01:01	HLA-B*08:01:01:01		HLA-DRB1*01:02:01	HLA-DQA1*01:01:02	HLA-DQB1*05:01:01:01	HLA-DPA1*02:01:08	HLA-DPB1*01:01:01	0	0	0	0	0	1	0.001048	0	1	0	0	0	0	0
HLA-A*32:01:01	HLA-C*07:02:01:03	HLA-B*07:02:01	HLA-DRB5*01:01:01	HLA-DRB1*15:01:01:01/HLA-DRB1*15:01:01:02/HLA-DRB1*15:01:01:03	HLA-DQA1*01:02:01:01/HLA-DQA1*01:02:01:03/HLA-DQA1*01:02:01:05	HLA-DQB1*06:02:01	HLA-DPA1*01:03:01:03	HLA-DPB1*03:01:01	0	0	0	0	0	1	0.001048	1	0	0	1	1	0	0.001048
HLA-A*25:01:01	HLA-C*01:02:01	HLA-B*51:01:01:01	HLA-DRB4*01:03:01:01/HLA-DRB4*01:03:01:03	HLA-DRB1*04:08:01	HLA-DQA1*03:03:01:01	HLA-DQB1*03:01:01:01	HLA-DPA1*01:03:01:05	HLA-DPB1*04:02:01:02	0	0	0	0	0	1	0.001048	1	0	0	1	1	0	0.001048
HLA-A*02:01:01:01	HLA-C*07:04:01:01	HLA-B*15:18:01:01	HLA-DRB5*01:01:01	HLA-DRB1*15:01:01:01/HLA-DRB1*15:01:01:02/HLA-DRB1*15:01:01:03	HLA-DQA1*01:02:01:01/HLA-DQA1*01:02:01:03/HLA-DQA1*01:02:01:05	HLA-DQB1*06:02:01	HLA-DPA1*01:03:01:01	HLA-DPB1*16:01:01	0	0	0	0	0	1	0.001048	0	1	0	0	0	0	0
HLA-A*24:02:01:01	HLA-C*03:03:01:01	HLA-B*15:01:01:01	HLA-DRB4*01:03:02	HLA-DRB1*04:04:01	HLA-DQA1*03:01:01	HLA-DQB1*03:02:01	HLA-DPA1*01:04	HLA-DPB1*15:01:01	0	0	0	0	0	1	0.001048	0	1	0	0	0	0	0
HLA-A*02:05:01	HLA-C*07:01:01:01	HLA-B*41:01:01	HLA-DRB3*02:02:01:02	HLA-DRB1*13:05:01	HLA-DQA1*05:05:01:01/HLA-DQA1*05:05:01:02/HLA-DQA1*05:05:01:04	HLA-DQB1*03:01:01:01	HLA-DPA1*02:01:01:01	HLA-DPB1*11:01:01	0	0	0	0	0	1	0.001048	1	0	0	1	1	0	0.001048
HLA-A*24:02:01:01	HLA-C*05:01:01:02	HLA-B*44:02:01:01	HLA-DRB5*01:02	HLA-DRB1*15:02:01:02	HLA-DQA1*01:03:01:01	HLA-DQB1*06:01:01	HLA-DPA1*01:03:01:04	HLA-DPB1*04:01:01:01/HLA-DPB1*04:01:01:02	0	0	0	0	0	1	0.001048	0	1	0	0	0	0	0
HLA-A*25:01:01	HLA-C*12:03:01:01	HLA-B*18:01:01:02	HLA-DRB5*01:01:01	HLA-DRB1*15:01:01:01/HLA-DRB1*15:01:01:02/HLA-DRB1*15:01:01:03	HLA-DQA1*01:02:01:01/HLA-DQA1*01:02:01:03/HLA-DQA1*01:02:01:05	HLA-DQB1*06:02:01	HLA-DPA1*01:03:01:05	HLA-DPB1*04:02:01:01	0	0	0	0	0	1	0.001048	0	1	0	0	0	0	0
HLA-A*03:01:01:01	HLA-C*03:03:01:01	HLA-B*15:01:01:01	HLA-DRB4*01:03:01:01/HLA-DRB4*01:03:01:03	HLA-DRB1*04:04:01	HLA-DQA1*03:01:01	HLA-DQB1*03:02:01	HLA-DPA1*01:03:01:03	HLA-DPB1*06:01:01	0	0	0	0	0	1	0.001048	1	0	0	1	1	0	0.001048
HLA-A*02:01:01:01	HLA-C*05:01:01:01	HLA-B*18:01:01:01	HLA-DRB4*01:03:02	HLA-DRB1*09:01:02	HLA-DQA1*03:02	HLA-DQB1*03:03:02:02/HLA-DQB1*03:03:02:03	HLA-DPA1*01:03:01:03	HLA-DPB1*06:01:01	0	0	0	0	0	1	0.001048	0	1	0	0	0	0	0
HLA-A*23:01:01	HLA-C*07:01:01:01	HLA-B*41:01:01		HLA-DRB1*08:04:01	HLA-DQA1*05:05:01:01/HLA-DQA1*05:05:01:02/HLA-DQA1*05:05:01:04	HLA-DQB1*03:01:01:03	HLA-DPA1*01:03:01:03	HLA-DPB1*03:01:08	0	0	0	0	0	1	0.001048	1	0	0	1	1	0	0.001048
HLA-A*24:02:01:01	HLA-C*07:02:01:01	HLA-B*39:06:02	HLA-DRB3*01:01:02:01	HLA-DRB1*13:01:01:01/HLA-DRB1*13:01:01:02	HLA-DQA1*01:03:01:02/HLA-DQA1*01:03:01:06	HLA-DQB1*06:03:01	HLA-DPA1*01:03:01:03	HLA-DPB1*06:01:01	0	0	0	0	0	1	0.001048	1	0	0	1	1	0	0.001048
HLA-A*32:01:01	HLA-C*04:01:01:05	HLA-B*35:01:01:01	HLA-DRB4*01:03:01:01/HLA-DRB4*01:03:01:03	HLA-DRB1*04:07:01	HLA-DQA1*03:03:01:01	HLA-DQB1*03:01:01:01	HLA-DPA1*01:03:01:03	HLA-DPB1*03:01:01	0	0	0	0	0	1	0.001048	0	1	0	0	0	0	0
HLA-A*68:01:02:02	HLA-C*01:02:01	HLA-B*51:01:01:01		HLA-DRB1*01:01:01	HLA-DQA1*01:01:01:02/HLA-DQA1*01:01:01:03	HLA-DQB1*05:01:01:03	HLA-DPA1*01:03:01:01	HLA-DPB1*02:01:02/HLA-DPB1*02:01:19	0	0	0	0	0	1	0.001048	1	0	0	1	1	0	0.001048
HLA-A*32:01:01	HLA-C*05:01:01:02	HLA-B*44:02:01:01	HLA-DRB4*01:03:01:01/HLA-DRB4*01:03:01:03	HLA-DRB1*07:01:01:01/HLA-DRB1*07:01:01:02	HLA-DQA1*02:01:01:01/HLA-DQA1*02:01:01:02	HLA-DQB1*02:02:01:01	HLA-DPA1*01:03:01:01	HLA-DPB1*02:01:02/HLA-DPB1*02:01:19	0	0	0	0	0	1	0.001048	1	0	0	1	1	0	0.001048
HLA-A*11:01:01:01	HLA-C*05:01:01:02	HLA-B*44:02:01:01	HLA-DRB3*01:01:02:02	HLA-DRB1*13:01:01:01/HLA-DRB1*13:01:01:02	HLA-DQA1*01:03:01:02/HLA-DQA1*01:03:01:06	HLA-DQB1*06:03:01	HLA-DPA1*01:03:01:05	HLA-DPB1*04:02:01:02	0	0	0	0	0	1	0.001048	1	0	0	1	1	0	0.001048
HLA-A*32:01:01	HLA-C*15:02:01:01	HLA-B*51:08:01	HLA-DRB3*02:02:01:02	HLA-DRB1*11:01:01:01	HLA-DQA1*05:05:01:01/HLA-DQA1*05:05:01:02/HLA-DQA1*05:05:01:04	HLA-DQB1*03:01:01:03	HLA-DPA1*01:03:01:05	HLA-DPB1*04:02:01:02	0	0	0	0	0	1	0.001048	0	1	0	0	0	0	0
HLA-A*02:01:01:01	HLA-C*05:01:01:02	HLA-B*44:02:01:01	HLA-DRB4*01:03:02	HLA-DRB1*09:01:02	HLA-DQA1*03:02	HLA-DQB1*03:03:02:02/HLA-DQB1*03:03:02:03	HLA-DPA1*01:03:01:02	HLA-DPB1*04:01:01:01/HLA-DPB1*04:01:01:02	0	0	0	0	0	1	0.001048	0	1	0	0	0	0	0
HLA-A*32:01:01	HLA-C*02:02:02:01	HLA-B*40:02:01	HLA-DRB5*01:01:01	HLA-DRB1*15:01:01:01/HLA-DRB1*15:01:01:02/HLA-DRB1*15:01:01:03	HLA-DQA1*01:02:01:01/HLA-DQA1*01:02:01:03/HLA-DQA1*01:02:01:05	HLA-DQB1*06:02:01	HLA-DPA1*02:02:01	HLA-DPB1*19:01	0	0	0	0	0	1	0.001048	1	0	0	1	1	0	0.001048
HLA-A*74:01:01	HLA-C*07:02:01:01	HLA-B*27:05:02	HLA-DRB4*01:03:01:01/HLA-DRB4*01:03:01:03	HLA-DRB1*04:01:01:01	HLA-DQA1*03:03:01:01	HLA-DQB1*03:01:01:01	HLA-DPA1*01:03:01:05	HLA-DPB1*04:02:01:02	0	0	0	0	0	1	0.001048	0	1	0	0	0	0	0
HLA-A*25:01:01	HLA-C*12:03:01:01	HLA-B*39:01:01:03	HLA-DRB4*01:01:01:01	HLA-DRB1*07:01:01:01/HLA-DRB1*07:01:01:02	HLA-DQA1*02:01:01:01/HLA-DQA1*02:01:01:02	HLA-DQB1*02:02:01:01	HLA-DPA1*02:02:02	HLA-DPB1*01:01:01	0	0	0	0	0	1	0.001048	0	1	0	0	0	0	0
HLA-A*32:01:01	HLA-C*12:03:01:01	HLA-B*35:03:01	HLA-DRB5*01:01:01	HLA-DRB1*15:01:01:01/HLA-DRB1*15:01:01:02/HLA-DRB1*15:01:01:03	HLA-DQA1*01:02:01:01/HLA-DQA1*01:02:01:03/HLA-DQA1*01:02:01:05	HLA-DQB1*06:02:01	HLA-DPA1*01:03:01:02	HLA-DPB1*04:01:01:01/HLA-DPB1*04:01:01:02	0	0	0	0	0	1	0.001048	1	0	0	1	1	0	0.001048
HLA-A*01:01:01:01	HLA-C*06:02:01:01	HLA-B*37:01:01	HLA-DRB5*01:01:01	HLA-DRB1*15:01:01:01/HLA-DRB1*15:01:01:02/HLA-DRB1*15:01:01:03	HLA-DQA1*01:02:01:01/HLA-DQA1*01:02:01:03/HLA-DQA1*01:02:01:05	HLA-DQB1*06:02:01	HLA-DPA1*01:03:01:02	HLA-DPB1*02:01:02/HLA-DPB1*02:01:19	0	0	0	0	0	1	0.001048	0	1	0	0	0	0	0
HLA-A*23:01:01	HLA-C*04:01:01:01	HLA-B*38:01:01	HLA-DRB3*02:24	HLA-DRB1*03:01:01:01/HLA-DRB1*03:01:01:02	HLA-DQA1*05:01:01:03	HLA-DQB1*02:01:01	HLA-DPA1*01:03:01:03	HLA-DPB1*03:01:01	0	0	0	0	0	1	0.001048	0	1	0	0	0	0	0
HLA-A*26:01:01:01	HLA-C*15:02:01:02	HLA-B*40:02:01	HLA-DRB4*01:03:01:01/HLA-DRB4*01:03:01:03	HLA-DRB1*04:01:01:01	HLA-DQA1*03:03:01:01	HLA-DQB1*03:01:01:01	HLA-DPA1*01:03:01:03	HLA-DPB1*03:01:01	0	0	0	0	0	1	0.001048	0	1	0	0	0	0	0
HLA-A*24:02:01:01	HLA-C*15:02:01:01	HLA-B*51:01:01:01	HLA-DRB3*02:02:01:02	HLA-DRB1*11:01:01:01	HLA-DQA1*05:05:01:01/HLA-DQA1*05:05:01:02/HLA-DQA1*05:05:01:04	HLA-DQB1*03:01:01:03	HLA-DPA1*01:03:01:04	HLA-DPB1*04:01:01:01/HLA-DPB1*04:01:01:02	0	0	0	0	0	1	0.001048	1	0	0	1	1	0	0.001048
HLA-A*02:01:01:01	HLA-C*03:04:01:01	HLA-B*15:01:01:01	HLA-DRB4*01:03:01:02N	HLA-DRB1*07:01:01:01/HLA-DRB1*07:01:01:02	HLA-DQA1*02:01:01:01/HLA-DQA1*02:01:01:02	HLA-DQB1*03:03:02:01	HLA-DPA1*01:03:01:04	HLA-DPB1*04:01:01:01/HLA-DPB1*04:01:01:02	0	0	0	0	0	1	0.001048	0	1	0	0	0	0	0
HLA-A*02:01:01:01	HLA-C*07:02:01:03	HLA-B*07:02:01	HLA-DRB5*01:01:01	HLA-DRB1*15:01:01:01/HLA-DRB1*15:01:01:02/HLA-DRB1*15:01:01:03	HLA-DQA1*01:02:01:01/HLA-DQA1*01:02:01:03/HLA-DQA1*01:02:01:05	HLA-DQB1*06:02:01	HLA-DPA1*01:03:01:01	HLA-DPB1*02:01:02/HLA-DPB1*02:01:19	0	0	0	0	0	2	0.002096	1	1	0	1	1	0	0.001048
HLA-A*31:01:02:01	HLA-C*12:03:01:01	HLA-B*39:01:01:03	HLA-DRB3*02:02:01:02	HLA-DRB1*12:01:01:03	HLA-DQA1*05:05:01:03/HLA-DQA1*05:05:01:05/HLA-DQA1*05:05:01:06	HLA-DQB1*03:01:01:01	HLA-DPA1*01:03:01:02	HLA-DPB1*04:01:01:01/HLA-DPB1*04:01:01:02	0	0	0	0	0	1	0.001048	0	1	0	0	0	0	0
HLA-A*02:01:01:01	HLA-C*03:03:01:01	HLA-B*15:01:01:01	HLA-DRB3*02:02:01:02	HLA-DRB1*13:01:01:01/HLA-DRB1*13:01:01:02	HLA-DQA1*01:03:01:02/HLA-DQA1*01:03:01:06	HLA-DQB1*06:03:01	HLA-DPA1*01:03:01:01	HLA-DPB1*02:01:02/HLA-DPB1*02:01:19	0	0	0	0	0	2	0.002096	1	1	0	1	1	0	0.001048
HLA-A*02:01:01:01	HLA-C*01:02:01	HLA-B*27:05:02		HLA-DRB1*01:01:01	HLA-DQA1*01:01:01:02/HLA-DQA1*01:01:01:03	HLA-DQB1*05:01:01:03	HLA-DPA1*02:01:01:02	HLA-DPB1*14:01:01	0	0	0	0	0	1	0.001048	0	1	0	0	0	0	0
HLA-A*26:01:01:01	HLA-C*14:02:01:01	HLA-B*51:01:01:01	HLA-DRB4*01:03:01:01/HLA-DRB4*01:03:01:03	HLA-DRB1*04:07:01	HLA-DQA1*03:01:01	HLA-DQB1*03:02:01	HLA-DPA1*01:03:01:03	HLA-DPB1*03:01:01	0	0	0	0	0	1	0.001048	1	0	0	1	1	0	0.001048
HLA-A*03:01:01:01	HLA-C*07:02:01:03	HLA-B*07:02:01	HLA-DRB3*02:02:01:02	HLA-DRB1*11:01:01:01	HLA-DQA1*05:09	HLA-DQB1*03:01:01:03	HLA-DPA1*02:01:01:02	HLA-DPB1*09:01:01	0	0	0	0	0	1	0.001048	0	1	0	0	0	0	0
HLA-A*24:02:01:01	HLA-C*03:03:01:01	HLA-B*15:01:01:01	HLA-DRB3*02:02:01:01	HLA-DRB1*03:01:01:01/HLA-DRB1*03:01:01:02	HLA-DQA1*05:01:01:01	HLA-DQB1*02:01:01	HLA-DPA1*01:03:01:03	HLA-DPB1*03:01:01	0	0	0	0	0	1	0.001048	1	0	0	1	1	0	0.001048
HLA-A*24:02:01:01	HLA-C*05:01:01:02	HLA-B*44:02:01:01		HLA-DRB1*01:01:01	HLA-DQA1*01:01:01:02/HLA-DQA1*01:01:01:03	HLA-DQB1*05:01:01:03	HLA-DPA1*01:03:01:02	HLA-DPB1*04:01:01:01/HLA-DPB1*04:01:01:02	0	0	0	0	0	1	0.001048	0	1	0	0	0	0	0
HLA-A*01:01:01:01	HLA-C*03:03:01:01	HLA-B*55:01:01	HLA-DRB3*02:02:01:02	HLA-DRB1*11:01:01:01	HLA-DQA1*05:05:01:01/HLA-DQA1*05:05:01:02/HLA-DQA1*05:05:01:04	HLA-DQB1*03:01:01:03	HLA-DPA1*01:03:01:02	HLA-DPB1*04:01:01:01/HLA-DPB1*04:01:01:02	0	0	0	0	0	1	0.001048	1	0	0	1	1	0	0.001048
HLA-A*30:04:01	HLA-C*08:02:01:02	HLA-B*14:01:01	HLA-DRB4*01:03:01:01/HLA-DRB4*01:03:01:03	HLA-DRB1*04:04:01	HLA-DQA1*03:03:01:01	HLA-DQB1*04:02:01	HLA-DPA1*01:03:01:01	HLA-DPB1*02:01:02/HLA-DPB1*02:01:19	0	0	0	0	0	1	0.001048	1	0	0	1	1	0	0.001048
HLA-A*24:02:01:01	HLA-C*07:02:01:01	HLA-B*39:06:02		HLA-DRB1*08:01:01	HLA-DQA1*04:01:01	HLA-DQB1*04:02:01	HLA-DPA1*02:02:02	HLA-DPB1*01:01:01	0	0	0	0	0	1	0.001048	1	0	0	1	1	0	0.001048
HLA-A*68:02:01:01	HLA-C*08:02:01:01	HLA-B*14:02:01:01	HLA-DRB3*02:02:01:01	HLA-DRB1*03:01:01:01/HLA-DRB1*03:01:01:02	HLA-DQA1*05:01:01:03	HLA-DQB1*02:01:01	HLA-DPA1*01:03:01:02	HLA-DPB1*34:01	0	0	0	0	0	1	0.001048	1	0	0	1	1	0	0.001048
HLA-A*29:02:01:02	HLA-C*06:02:01:03	HLA-B*45:01:01	HLA-DRB3*02:02:01:02	HLA-DRB1*11:04:01	HLA-DQA1*05:05:01:01/HLA-DQA1*05:05:01:02/HLA-DQA1*05:05:01:04	HLA-DQB1*03:01:01:03	HLA-DPA1*01:03:01:04	HLA-DPB1*04:01:01:01/HLA-DPB1*04:01:01:02	0	0	0	0	0	1	0.001048	0	1	0	0	0	0	0
HLA-A*02:01:01:01	HLA-C*02:02:02:01	HLA-B*40:02:01	HLA-DRB3*02:02:01:02	HLA-DRB1*11:01:01:01	HLA-DQA1*05:03	HLA-DQB1*03:01:01:01	HLA-DPA1*01:03:01:01	HLA-DPB1*02:01:02/HLA-DPB1*02:01:19	0	0	0	0	0	1	0.001048	0	1	0	0	0	0	0
HLA-A*01:01:01:01	HLA-C*07:01:01:01	HLA-B*07:02:01		HLA-DRB1*01:01:01	HLA-DQA1*01:01:01:02/HLA-DQA1*01:01:01:03	HLA-DQB1*05:01:01:03	HLA-DPA1*01:03:01:01	HLA-DPB1*16:01:01	0	0	0	0	0	1	0.001048	0	1	0	0	0	0	0
HLA-A*68:02:01:01	HLA-C*02:02:02:03	HLA-B*14:02:01:01		HLA-DRB1*01:02:01	HLA-DQA1*01:01:02	HLA-DQB1*05:01:01:01	HLA-DPA1*01:03:01:02	HLA-DPB1*04:01:01:01/HLA-DPB1*04:01:01:02	0	0	0	0	0	1	0.001048	0	1	0	0	0	0	0
HLA-A*02:01:01:01	HLA-C*04:01:01:01	HLA-B*35:01:01:02		HLA-DRB1*01:01:01	HLA-DQA1*01:01:01:02/HLA-DQA1*01:01:01:03	HLA-DQB1*05:01:01:03	HLA-DPA1*02:01:01:01	HLA-DPB1*14:01:01	0	0	0	0	0	1	0.001048	0	1	0	0	0	0	0
HLA-A*11:01:01:01	HLA-C*04:01:01:01	HLA-B*35:01:01:02	HLA-DRB3*02:02:01:02	HLA-DRB1*12:01:01:03	HLA-DQA1*05:05:01:03/HLA-DQA1*05:05:01:05/HLA-DQA1*05:05:01:06	HLA-DQB1*03:01:01:01	HLA-DPA1*01:03:01:02	HLA-DPB1*04:01:01:01/HLA-DPB1*04:01:01:02	0	0	0	0	0	1	0.001048	1	0	0	1	1	0	0.001048
HLA-A*29:02:01:01	HLA-C*08:02:01:01	HLA-B*14:02:01:01	HLA-DRB4*01:03:01:01/HLA-DRB4*01:03:01:03	HLA-DRB1*07:01:01:01/HLA-DRB1*07:01:01:02	HLA-DQA1*02:01:01:01/HLA-DQA1*02:01:01:02	HLA-DQB1*02:02:01:01	HLA-DPA1*01:04	HLA-DPB1*15:01:01	0	0	0	0	0	1	0.001048	1	0	0	1	1	0	0.001048
HLA-A*30:01:01	HLA-C*12:03:01:01	HLA-B*39:06:02	HLA-DRB5*02:02	HLA-DRB1*16:01:01	HLA-DQA1*01:02:02	HLA-DQB1*05:02:01	HLA-DPA1*02:02:01	HLA-DPB1*04:01:01:01/HLA-DPB1*04:01:01:02	0	0	0	0	0	1	0.001048	1	0	0	1	1	0	0.001048
HLA-A*03:01:01:01	HLA-C*04:04:01	HLA-B*35:01:01:02	HLA-DRB4*01:03:01:01/HLA-DRB4*01:03:01:03	HLA-DRB1*04:07:01	HLA-DQA1*03:01:01	HLA-DQB1*03:02:01	HLA-DPA1*01:03:01:02	HLA-DPB1*04:01:01:01/HLA-DPB1*04:01:01:02	0	0	0	0	0	1	0.001048	0	1	0	0	0	0	0
HLA-A*01:01:01:01	HLA-C*07:02:01:03	HLA-B*07:02:01	HLA-DRB4*01:03:01:01/HLA-DRB4*01:03:01:03	HLA-DRB1*04:04:01	HLA-DQA1*03:01:01	HLA-DQB1*03:02:01	HLA-DPA1*01:03:01:01	HLA-DPB1*15:01:01	0	0	0	0	0	1	0.001048	1	0	0	1	1	0	0.001048
HLA-A*01:01:01:01	HLA-C*03:03:01:01	HLA-B*15:01:01:01	HLA-DRB3*02:02:01:02	HLA-DRB1*11:01:01:01	HLA-DQA1*05:05:01:01/HLA-DQA1*05:05:01:02/HLA-DQA1*05:05:01:04	HLA-DQB1*03:01:01:03	HLA-DPA1*02:01:01:01	HLA-DPB1*11:01:01	0	0	0	0	0	1	0.001048	1	0	0	1	1	0	0.001048
HLA-A*02:01:01:01	HLA-C*05:01:01:02	HLA-B*44:09	HLA-DRB3*02:02:01:01	HLA-DRB1*12:01:01:03	HLA-DQA1*05:05:01:03/HLA-DQA1*05:05:01:05/HLA-DQA1*05:05:01:06	HLA-DQB1*03:01:01:01	HLA-DPA1*01:03:01:05	HLA-DPB1*04:02:01:02	0	0	0	0	0	1	0.001048	1	0	0	1	1	0	0.001048
HLA-A*68:01:02:02	HLA-C*07:02:01:03	HLA-B*07:02:01	HLA-DRB3*03:01:01	HLA-DRB1*13:02:01	HLA-DQA1*01:02:01:04/HLA-DQA1*01:02:01:06/HLA-DQA1*01:02:01:07	HLA-DQB1*06:09:01	HLA-DPA1*01:03:01:01	HLA-DPB1*04:02:01:01	0	0	0	0	0	1	0.001048	0	1	0	0	0	0	0
HLA-A*24:02:01:01	HLA-C*07:02:01:01	HLA-B*27:05:02		HLA-DRB1*01:03	HLA-DQA1*05:05:01:01/HLA-DQA1*05:05:01:02/HLA-DQA1*05:05:01:04	HLA-DQB1*03:01:01:03	HLA-DPA1*01:03:01:02	HLA-DPB1*04:01:01:01/HLA-DPB1*04:01:01:02	0	0	0	0	0	1	0.001048	0	1	0	0	0	0	0
HLA-A*24:02:01:01	HLA-C*07:02:01:03	HLA-B*07:02:01	HLA-DRB4*01:03:02	HLA-DRB1*09:01:02	HLA-DQA1*03:02	HLA-DQB1*03:03:02:02/HLA-DQB1*03:03:02:03	HLA-DPA1*01:03:01:05	HLA-DPB1*04:02:01:02	0	0	0	0	0	1	0.001048	1	0	0	1	1	0	0.001048
HLA-A*30:01:01	HLA-C*07:01:01:01	HLA-B*08:01:01:01	HLA-DRB3*01:01:02:01	HLA-DRB1*03:01:01:01/HLA-DRB1*03:01:01:02	HLA-DQA1*05:01:01:02	HLA-DQB1*02:01:01	HLA-DPA1*01:03:01:01	HLA-DPB1*16:01:01	0	0	0	0	0	1	0.001048	0	1	0	0	0	0	0
HLA-A*24:02:01:01	HLA-C*05:01:01:02	HLA-B*44:02:01:01	HLA-DRB5*02:02	HLA-DRB1*16:01:01	HLA-DQA1*01:02:02	HLA-DQB1*05:02:01	HLA-DPA1*01:03:01:02	HLA-DPB1*04:01:01:01/HLA-DPB1*04:01:01:02	0	0	0	0	0	1	0.001048	0	1	0	0	0	0	0
HLA-A*32:01:01	HLA-C*04:01:01:06	HLA-B*35:01:01:02	HLA-DRB3*02:02:01:02	HLA-DRB1*13:05:01	HLA-DQA1*05:05:01:01/HLA-DQA1*05:05:01:02/HLA-DQA1*05:05:01:04	HLA-DQB1*03:01:01:03	HLA-DPA1*01:03:01:05	HLA-DPB1*04:02:01:01	0	0	0	0	0	1	0.001048	1	0	0	1	1	0	0.001048
HLA-A*68:02:01:01	HLA-C*08:02:01:01	HLA-B*14:02:01:02	HLA-DRB3*01:01:02:01	HLA-DRB1*13:03:01	HLA-DQA1*05:05:01:03/HLA-DQA1*05:05:01:05/HLA-DQA1*05:05:01:06	HLA-DQB1*03:01:01:03	HLA-DPA1*01:03:01:01	HLA-DPB1*02:01:02/HLA-DPB1*02:01:19	0	0	0	0	0	1	0.001048	1	0	0	1	1	0	0.001048
HLA-A*33:03:01	HLA-C*12:03:01:01	HLA-B*18:01:01:02	HLA-DRB3*02:02:01:02	HLA-DRB1*11:04:01	HLA-DQA1*05:05:01:01/HLA-DQA1*05:05:01:02/HLA-DQA1*05:05:01:04	HLA-DQB1*03:01:01:03	HLA-DPA1*01:03:01:01	HLA-DPB1*02:01:02/HLA-DPB1*02:01:19	0	0	0	0	0	1	0.001048	0	1	0	0	0	0	0
HLA-A*01:01:01:01	HLA-C*05:01:01:01	HLA-B*18:01:01:01	HLA-DRB3*02:02:01:01	HLA-DRB1*03:01:01:01/HLA-DRB1*03:01:01:02	HLA-DQA1*05:01:01:01	HLA-DQB1*02:01:01	HLA-DPA1*01:03:01:04	HLA-DPB1*04:01:01:01/HLA-DPB1*04:01:01:02	0	0	0	0	0	1	0.001048	1	0	0	1	1	0	0.001048
HLA-A*03:01:01:01	HLA-C*06:02:01:01	HLA-B*37:01:01		HLA-DRB1*01:01:01	HLA-DQA1*01:01:01:02/HLA-DQA1*01:01:01:03	HLA-DQB1*05:01:01:03	HLA-DPA1*01:03:01:05	HLA-DPB1*04:02:01:02	0	0	0	0	0	1	0.001048	1	0	0	1	1	0	0.001048
HLA-A*33:03:01	HLA-C*06:02:01:02	HLA-B*50:01:01	HLA-DRB3*02:02:01:01	HLA-DRB1*03:01:01:01/HLA-DRB1*03:01:01:02	HLA-DQA1*05:01:01:03	HLA-DQB1*02:01:01	HLA-DPA1*01:03:01:03	HLA-DPB1*03:01:01	0	0	0	0	0	1	0.001048	1	0	0	1	1	0	0.001048
HLA-A*02:01:01:01	HLA-C*06:02:01:01	HLA-B*13:02:01	HLA-DRB4*01:03:01:01/HLA-DRB4*01:03:01:03	HLA-DRB1*07:01:01:01/HLA-DRB1*07:01:01:02	HLA-DQA1*02:01:01:01/HLA-DQA1*02:01:01:02	HLA-DQB1*02:02:01:01	HLA-DPA1*01:03:01:05	HLA-DPB1*04:02:01:02	0	0	0	0	0	2	0.002096	2	0	0	2	2	0	0.002096
HLA-A*24:02:01:01	HLA-C*04:01:01:05	HLA-B*35:01:01:02		HLA-DRB1*01:03	HLA-DQA1*01:01:01:02/HLA-DQA1*01:01:01:03	HLA-DQB1*05:01:01:03	HLA-DPA1*01:03:01:02	HLA-DPB1*04:01:01:01/HLA-DPB1*04:01:01:02	0	0	0	0	0	1	0.001048	0	1	0	0	0	0	0
HLA-A*02:01:01:01	HLA-C*07:01:01:01	HLA-B*49:01:01	HLA-DRB4*01:03:01:01/HLA-DRB4*01:03:01:03	HLA-DRB1*04:05:01	HLA-DQA1*03:03:01:01	HLA-DQB1*03:02:02	HLA-DPA1*02:01:01:01	HLA-DPB1*13:01:01/HLA-DPB1*107:01	0	0	0	0	0	1	0.001048	1	0	0	1	1	0	0.001048
HLA-A*29:01:01:01	HLA-C*16:02:01	HLA-B*51:08:01	HLA-DRB3*01:01:02:01	HLA-DRB1*13:03:01	HLA-DQA1*05:05:01:01/HLA-DQA1*05:05:01:02/HLA-DQA1*05:05:01:04	HLA-DQB1*03:01:01:03	HLA-DPA1*01:03:01:02	HLA-DPB1*104:01	0	0	0	0	0	1	0.001048	0	1	0	0	0	0	0
HLA-A*02:01:01:01	HLA-C*04:01:01:01	HLA-B*57:02:01		HLA-DRB1*01:01:01	HLA-DQA1*01:01:01:02/HLA-DQA1*01:01:01:03	HLA-DQB1*05:01:01:03	HLA-DPA1*01:03:01:03	HLA-DPB1*03:01:01	0	0	0	0	0	1	0.001048	0	1	0	0	0	0	0
HLA-A*02:01:01:01	HLA-C*16:04:01	HLA-B*44:02:01:01	HLA-DRB3*02:02:01:02	HLA-DRB1*11:03:01	HLA-DQA1*05:05:01:01/HLA-DQA1*05:05:01:02/HLA-DQA1*05:05:01:04	HLA-DQB1*03:01:01:03	HLA-DPA1*01:03:01:02	HLA-DPB1*124:01	0	0	0	0	0	1	0.001048	0	1	0	0	0	0	0
HLA-A*01:01:01:01	HLA-C*04:01:01:01	HLA-B*35:01:01:01	HLA-DRB3*01:01:02:01	HLA-DRB1*13:03:01	HLA-DQA1*05:05:01:03/HLA-DQA1*05:05:01:05/HLA-DQA1*05:05:01:06	HLA-DQB1*03:01:01:03	HLA-DPA1*01:03:01:02	HLA-DPB1*104:01	0	0	0	0	0	1	0.001048	1	0	0	1	1	0	0.001048
HLA-A*11:01:01:01	HLA-C*07:02:01:01	HLA-B*39:06:02	HLA-DRB3*02:02:01:02	HLA-DRB1*11:01:01:01	HLA-DQA1*05:05:01:01/HLA-DQA1*05:05:01:02/HLA-DQA1*05:05:01:04	HLA-DQB1*03:01:01:03	HLA-DPA1*01:03:01:03	HLA-DPB1*03:01:01	0	0	0	0	0	1	0.001048	1	0	0	1	1	0	0.001048
HLA-A*01:01:01:01	HLA-C*07:01:01:01	HLA-B*08:01:01:01	HLA-DRB4*01:03:01:01/HLA-DRB4*01:03:01:03	HLA-DRB1*04:01:01:01	HLA-DQA1*03:03:01:01	HLA-DQB1*03:01:01:01	HLA-DPA1*01:03:01:04	HLA-DPB1*04:01:01:01/HLA-DPB1*04:01:01:02	0	0	0	0	0	1	0.001048	1	0	0	1	1	0	0.001048
HLA-A*11:01:01:01	HLA-C*07:02:01:03	HLA-B*07:02:01	HLA-DRB5*01:01:01	HLA-DRB1*15:01:01:01/HLA-DRB1*15:01:01:02/HLA-DRB1*15:01:01:03	HLA-DQA1*01:02:01:01/HLA-DQA1*01:02:01:03/HLA-DQA1*01:02:01:05	HLA-DQB1*06:03:01	HLA-DPA1*01:03:01:02	HLA-DPB1*04:01:01:01/HLA-DPB1*04:01:01:02	0	0	0	0	0	1	0.001048	1	0	0	1	1	0	0.001048
HLA-A*02:01:01:01	HLA-C*07:02:01:03	HLA-B*35:01:01:02	HLA-DRB3*01:01:02:01	HLA-DRB1*13:01:01:01/HLA-DRB1*13:01:01:02	HLA-DQA1*01:03:01:02/HLA-DQA1*01:03:01:06	HLA-DQB1*06:03:01	HLA-DPA1*01:03:01:04	HLA-DPB1*04:01:01:01/HLA-DPB1*04:01:01:02	0	0	0	0	0	1	0.001048	0	1	0	0	0	0	0
HLA-A*11:01:01:01	HLA-C*04:01:01:05	HLA-B*35:01:01:02		HLA-DRB1*01:01:01	HLA-DQA1*01:01:01:02/HLA-DQA1*01:01:01:03	HLA-DQB1*05:01:01:03	HLA-DPA1*01:03:01:02	HLA-DPB1*04:01:01:01/HLA-DPB1*04:01:01:02	0	0	0	0	0	1	0.001048	0	1	0	0	0	0	0
HLA-A*03:01:01:01	HLA-C*06:02:01:01	HLA-B*37:01:01	HLA-DRB4*01:01:01:01	HLA-DRB1*07:01:01:01/HLA-DRB1*07:01:01:02	HLA-DQA1*02:01:01:01/HLA-DQA1*02:01:01:02	HLA-DQB1*02:02:01:01	HLA-DPA1*02:01:01:01	HLA-DPB1*11:01:01	0	0	0	0	0	1	0.001048	0	1	0	0	0	0	0
HLA-A*02:01:01:01	HLA-C*03:03:01:01	HLA-B*15:01:01:01	HLA-DRB4*01:03:02	HLA-DRB1*09:01:02	HLA-DQA1*03:02	HLA-DQB1*03:03:02:02/HLA-DQB1*03:03:02:03	HLA-DPA1*01:03:01:02	HLA-DPB1*04:01:01:01/HLA-DPB1*04:01:01:02	0	0	0	0	0	1	0.001048	0	1	0	0	0	0	0
HLA-A*33:03:01	HLA-C*07:18	HLA-B*58:01:01:01	HLA-DRB3*02:02:01:01	HLA-DRB1*14:54:01	HLA-DQA1*01:05:02	HLA-DQB1*05:03:01:01/HLA-DQB1*05:03:01:02	HLA-DPA1*01:03:01:04	HLA-DPB1*04:01:01:01/HLA-DPB1*04:01:01:02	0	0	0	0	0	1	0.001048	1	0	0	1	1	0	0.001048
HLA-A*23:01:01	HLA-C*04:01:01:01	HLA-B*35:01:01:02		HLA-DRB1*01:01:01	HLA-DQA1*01:01:01:02/HLA-DQA1*01:01:01:03	HLA-DQB1*05:01:01:03	HLA-DPA1*01:03:01:05	HLA-DPB1*04:02:01:02	0	0	0	0	0	1	0.001048	0	1	0	0	0	0	0
HLA-A*26:01:01:01	HLA-C*02:02:02:01	HLA-B*40:02:01	HLA-DRB4*01:03:01:02N	HLA-DRB1*07:01:01:01/HLA-DRB1*07:01:01:02	HLA-DQA1*02:01:01:01/HLA-DQA1*02:01:01:02	HLA-DQB1*03:03:02:01	HLA-DPA1*02:02:02	HLA-DPB1*01:01:01	0	0	0	0	0	1	0.001048	1	0	0	1	1	0	0.001048
HLA-A*03:02:01	HLA-C*07:01:01:01	HLA-B*49:01:01	HLA-DRB3*02:02:01:01	HLA-DRB1*03:01:01:01/HLA-DRB1*03:01:01:02	HLA-DQA1*05:01:01:02	HLA-DQB1*02:01:01	HLA-DPA1*01:03:01:03	HLA-DPB1*03:01:01	0	0	0	0	0	1	0.001048	0	1	0	0	0	0	0
HLA-A*02:01:01:01	HLA-C*03:04:01:01	HLA-B*15:01:01:01	HLA-DRB4*01:03:02	HLA-DRB1*04:04:01	HLA-DQA1*03:01:01	HLA-DQB1*03:02:01	HLA-DPA1*01:03:01:02	HLA-DPB1*04:01:01:01/HLA-DPB1*04:01:01:02	0	0	0	0	0	1	0.001048	1	0	0	1	1	0	0.001048
HLA-A*03:01:01:01	HLA-C*07:02:01:03	HLA-B*07:02:01	HLA-DRB3*01:01:02:01	HLA-DRB1*13:03:01	HLA-DQA1*05:05:01:01/HLA-DQA1*05:05:01:02/HLA-DQA1*05:05:01:04	HLA-DQB1*03:01:01:03	HLA-DPA1*01:03:01:02	HLA-DPB1*02:01:02/HLA-DPB1*02:01:19	0	0	0	0	0	1	0.001048	1	0	0	1	1	0	0.001048
HLA-A*24:02:01:01	HLA-C*02:02:02:01	HLA-B*27:05:02	HLA-DRB4*01:03:01:01/HLA-DRB4*01:03:01:03	HLA-DRB1*04:01:01:01	HLA-DQA1*03:03:01:01	HLA-DQB1*03:02:01	HLA-DPA1*01:03:01:05	HLA-DPB1*04:02:01:02	0	0	0	0	0	1	0.001048	0	1	0	0	0	0	0
HLA-A*32:01:01	HLA-C*07:01:01:01	HLA-B*08:01:01:01	HLA-DRB3*01:01:02:01	HLA-DRB1*03:01:01:01/HLA-DRB1*03:01:01:02	HLA-DQA1*05:01:01:02	HLA-DQB1*02:01:01	HLA-DPA1*02:01:02	HLA-DPB1*01:01:01	0	0	0	0	0	2	0.002096	0	2	0	0	0	0	0
HLA-A*29:02:01:01	HLA-C*07:02:01:03	HLA-B*07:02:01	HLA-DRB5*01:01:01	HLA-DRB1*15:01:01:01/HLA-DRB1*15:01:01:02/HLA-DRB1*15:01:01:03	HLA-DQA1*01:02:01:01/HLA-DQA1*01:02:01:03/HLA-DQA1*01:02:01:05	HLA-DQB1*06:02:01	HLA-DPA1*01:03:01:04	HLA-DPB1*04:01:01:01/HLA-DPB1*04:01:01:02	0	0	0	0	0	1	0.001048	1	0	0	1	1	0	0.001048
HLA-A*31:01:02:01	HLA-C*03:03:01:01	HLA-B*15:01:01:01	HLA-DRB5*01:01:01	HLA-DRB1*15:01:01:01/HLA-DRB1*15:01:01:02/HLA-DRB1*15:01:01:03	HLA-DQA1*01:02:01:01/HLA-DQA1*01:02:01:03/HLA-DQA1*01:02:01:05	HLA-DQB1*06:02:01	HLA-DPA1*01:03:01:02	HLA-DPB1*04:01:01:01/HLA-DPB1*04:01:01:02	0	0	0	0	0	1	0.001048	1	0	0	1	1	0	0.001048
HLA-A*68:01:02:01	HLA-C*07:02:01:03	HLA-B*07:02:01	HLA-DRB5*01:01:01	HLA-DRB1*15:01:01:01/HLA-DRB1*15:01:01:02/HLA-DRB1*15:01:01:03	HLA-DQA1*01:02:01:01/HLA-DQA1*01:02:01:03/HLA-DQA1*01:02:01:05	HLA-DQB1*06:02:01	HLA-DPA1*01:03:01:02	HLA-DPB1*04:01:01:01/HLA-DPB1*04:01:01:02	0	0	0	0	0	1	0.001048	0	1	0	0	0	0	0
HLA-A*32:01:01	HLA-C*02:02:02:01	HLA-B*40:02:01	HLA-DRB5*01:01:01	HLA-DRB1*15:01:01:01/HLA-DRB1*15:01:01:02/HLA-DRB1*15:01:01:03	HLA-DQA1*01:02:01:01/HLA-DQA1*01:02:01:03/HLA-DQA1*01:02:01:05	HLA-DQB1*06:02:01	HLA-DPA1*01:03:01:04	HLA-DPB1*04:01:01:01/HLA-DPB1*04:01:01:02	0	0	0	0	0	1	0.001048	1	0	0	1	1	0	0.001048
HLA-A*02:01:01:01	HLA-C*03:03:01:01	HLA-B*55:01:01		HLA-DRB1*01:01:01	HLA-DQA1*01:01:01:02/HLA-DQA1*01:01:01:03	HLA-DQB1*05:01:01:03	HLA-DPA1*01:03:01:02	HLA-DPB1*04:01:01:01/HLA-DPB1*04:01:01:02	0	0	0	0	0	1	0.001048	0	1	0	0	0	0	0
HLA-A*26:01:01:01	HLA-C*07:04:01:01	HLA-B*15:01:01:01	HLA-DRB3*02:02:01:02	HLA-DRB1*11:04:01	HLA-DQA1*05:05:01:01/HLA-DQA1*05:05:01:02/HLA-DQA1*05:05:01:04	HLA-DQB1*03:01:01:03	HLA-DPA1*02:01:01:02	HLA-DPB1*10:01:01	0	0	0	0	0	1	0.001048	1	0	0	1	1	0	0.001048
HLA-A*11:01:01:01	HLA-C*03:03:01:01	HLA-B*55:01:01	HLA-DRB4*01:03:01:01/HLA-DRB4*01:03:01:03	HLA-DRB1*04:04:01	HLA-DQA1*03:01:01	HLA-DQB1*03:02:01	HLA-DPA1*01:03:01:02	HLA-DPB1*04:01:01:01/HLA-DPB1*04:01:01:02	0	0	0	0	0	1	0.001048	0	1	0	0	0	0	0
HLA-A*11:01:01:01	HLA-C*04:01:01:01	HLA-B*35:03:01	HLA-DRB4*01:03:01:02N	HLA-DRB1*07:01:01:01/HLA-DRB1*07:01:01:02	HLA-DQA1*02:01:01:01/HLA-DQA1*02:01:01:02	HLA-DQB1*03:03:02:01	HLA-DPA1*01:03:01:04	HLA-DPB1*04:01:01:01/HLA-DPB1*04:01:01:02	0	0	0	0	0	1	0.001048	0	1	0	0	0	0	0
HLA-A*29:02:01:01	HLA-C*07:18	HLA-B*58:01:01:01	HLA-DRB3*02:02:01:02	HLA-DRB1*11:03:01	HLA-DQA1*05:05:01:01/HLA-DQA1*05:05:01:02/HLA-DQA1*05:05:01:04	HLA-DQB1*03:01:01:03	HLA-DPA1*01:03:01:02	HLA-DPB1*04:01:01:01/HLA-DPB1*04:01:01:02	0	0	0	0	0	1	0.001048	0	1	0	0	0	0	0
HLA-A*03:01:01:01	HLA-C*12:03:01:01	HLA-B*39:01:01:03	HLA-DRB3*02:02:01:01	HLA-DRB1*11:02:01	HLA-DQA1*05:05:01:01/HLA-DQA1*05:05:01:02/HLA-DQA1*05:05:01:04	HLA-DQB1*03:19:01	HLA-DPA1*01:03:01:02	HLA-DPB1*104:01	0	0	0	0	0	1	0.001048	0	1	0	0	0	0	0
HLA-A*03:02:01	HLA-C*12:03:01:01	HLA-B*39:01:01:03	HLA-DRB3*02:02:01:02	HLA-DRB1*11:01:01:01	HLA-DQA1*05:05:01:01/HLA-DQA1*05:05:01:02/HLA-DQA1*05:05:01:04	HLA-DQB1*03:01:01:03	HLA-DPA1*01:03:01:04	HLA-DPB1*04:01:01:01/HLA-DPB1*04:01:01:02	0	0	0	0	0	1	0.001048	0	1	0	0	0	0	0
HLA-A*03:01:01:01	HLA-C*05:01:01:02	HLA-B*44:02:01:01	HLA-DRB5*01:01:01	HLA-DRB1*15:01:01:01/HLA-DRB1*15:01:01:02/HLA-DRB1*15:01:01:03	HLA-DQA1*01:02:01:01/HLA-DQA1*01:02:01:03/HLA-DQA1*01:02:01:05	HLA-DQB1*06:02:01	HLA-DPA1*01:03:01:02	HLA-DPB1*04:01:01:01/HLA-DPB1*04:01:01:02	0	0	0	0	0	1	0.001048	0	1	0	0	0	0	0
HLA-A*02:01:01:01	HLA-C*05:01:01:02	HLA-B*44:02:01:01	HLA-DRB3*02:02:01:02	HLA-DRB1*11:04:01	HLA-DQA1*05:05:01:01/HLA-DQA1*05:05:01:02/HLA-DQA1*05:05:01:04	HLA-DQB1*03:01:01:03	HLA-DPA1*01:03:01:05	HLA-DPB1*04:02:01:02	0	0	0	0	0	1	0.001048	0	1	0	0	0	0	0
HLA-A*11:01:01:01	HLA-C*04:01:01:01	HLA-B*51:01:01:01	HLA-DRB4*01:03:01:01/HLA-DRB4*01:03:01:03	HLA-DRB1*04:07:01	HLA-DQA1*03:03:01:01	HLA-DQB1*03:01:01:01	HLA-DPA1*01:03:01:01	HLA-DPB1*02:01:02/HLA-DPB1*02:01:19	0	0	0	0	0	1	0.001048	0	1	0	0	0	0	0
HLA-A*11:01:01:01	HLA-C*04:01:01:01	HLA-B*44:03:01:01	HLA-DRB4*01:01:01:01	HLA-DRB1*07:01:01:01/HLA-DRB1*07:01:01:02	HLA-DQA1*02:01:01:01/HLA-DQA1*02:01:01:02	HLA-DQB1*02:02:01:01	HLA-DPA1*01:03:01:01	HLA-DPB1*02:01:02/HLA-DPB1*02:01:19	0	0	0	0	0	1	0.001048	1	0	0	1	1	0	0.001048
HLA-A*68:01:01:02	HLA-C*04:01:01:01	HLA-B*35:03:01	HLA-DRB5*01:01:01	HLA-DRB1*15:01:01:01/HLA-DRB1*15:01:01:02/HLA-DRB1*15:01:01:03	HLA-DQA1*01:02:01:01/HLA-DQA1*01:02:01:03/HLA-DQA1*01:02:01:05	HLA-DQB1*06:02:01	HLA-DPA1*02:06	HLA-DPB1*05:01:01	0	0	0	0	0	1	0.001048	1	0	0	1	1	0	0.001048
HLA-A*01:01:01:01	HLA-C*06:02:01:01	HLA-B*37:01:01	HLA-DRB3*02:02:01:02	HLA-DRB1*11:04:01	HLA-DQA1*05:05:01:01/HLA-DQA1*05:05:01:02/HLA-DQA1*05:05:01:04	HLA-DQB1*03:01:01:03	HLA-DPA1*01:03:01:05	HLA-DPB1*04:02:01:02	0	0	0	0	0	1	0.001048	0	1	0	0	0	0	0
HLA-A*02:01:01:01	HLA-C*07:02:01:03	HLA-B*07:02:01	HLA-DRB3*01:01:02:01	HLA-DRB1*03:01:01:01/HLA-DRB1*03:01:01:02	HLA-DQA1*05:01:01:02	HLA-DQB1*02:01:01	HLA-DPA1*02:02:01	HLA-DPB1*19:01	0	0	0	0	0	1	0.001048	1	0	0	1	1	0	0.001048
HLA-A*03:01:01:01	HLA-C*07:02:01:03	HLA-B*07:02:01		HLA-DRB1*01:01:01	HLA-DQA1*01:01:01:02/HLA-DQA1*01:01:01:03	HLA-DQB1*05:01:01:03	HLA-DPA1*01:03:01:02	HLA-DPB1*04:01:01:01/HLA-DPB1*04:01:01:02	0	0	0	0	0	2	0.002096	0	2	0	0	0	0	0
HLA-A*66:01:01	HLA-C*17:03	HLA-B*41:02:01		HLA-DRB1*01:01:01	HLA-DQA1*01:01:01:02/HLA-DQA1*01:01:01:03	HLA-DQB1*05:01:01:03	HLA-DPA1*02:01:02	HLA-DPB1*01:01:01	0	0	0	0	0	1	0.001048	0	1	0	0	0	0	0
HLA-A*32:01:01	HLA-C*07:01:02	HLA-B*15:17:01:01	HLA-DRB3*03:01:01	HLA-DRB1*13:02:01	HLA-DQA1*01:02:01:04/HLA-DQA1*01:02:01:06/HLA-DQA1*01:02:01:07	HLA-DQB1*06:04:01	HLA-DPA1*02:01:01:01	HLA-DPB1*13:01:01/HLA-DPB1*107:01	0	0	0	0	0	1	0.001048	0	1	0	0	0	0	0
HLA-A*11:01:01:01	HLA-C*03:03:01:01	HLA-B*55:01:01	HLA-DRB5*01:01:01	HLA-DRB1*15:01:01:01/HLA-DRB1*15:01:01:02/HLA-DRB1*15:01:01:03	HLA-DQA1*01:02:01:01/HLA-DQA1*01:02:01:03/HLA-DQA1*01:02:01:05	HLA-DQB1*06:02:01	HLA-DPA1*02:01:02	HLA-DPB1*01:01:01	0	0	0	0	0	1	0.001048	0	1	0	0	0	0	0
HLA-A*11:01:01:01	HLA-C*15:02:01:01	HLA-B*51:01:01:01	HLA-DRB3*02:02:01:01	HLA-DRB1*14:54:01	HLA-DQA1*01:04:01:01/HLA-DQA1*01:04:01:02/HLA-DQA1*01:04:01:04	HLA-DQB1*05:03:01:01/HLA-DQB1*05:03:01:02	HLA-DPA1*01:03:01:04	HLA-DPB1*04:01:01:01/HLA-DPB1*04:01:01:02	0	0	0	0	0	1	0.001048	0	1	0	0	0	0	0
HLA-A*02:01:01:01	HLA-C*04:01:01:06	HLA-B*35:02:01	HLA-DRB3*02:02:01:02	HLA-DRB1*11:04:01	HLA-DQA1*05:05:01:01/HLA-DQA1*05:05:01:02/HLA-DQA1*05:05:01:04	HLA-DQB1*03:01:01:02	HLA-DPA1*01:03:01:05	HLA-DPB1*04:01:01:01/HLA-DPB1*04:01:01:02	0	0	0	0	0	1	0.001048	0	1	0	0	0	0	0
HLA-A*24:02:01:01	HLA-C*02:02:02:01	HLA-B*51:01:01:01	HLA-DRB4*01:01:01:01	HLA-DRB1*07:01:01:01/HLA-DRB1*07:01:01:02	HLA-DQA1*02:01:01:01/HLA-DQA1*02:01:01:02	HLA-DQB1*02:02:01:01	HLA-DPA1*01:03:01:04	HLA-DPB1*04:01:01:01/HLA-DPB1*04:01:01:02	0	0	0	0	0	1	0.001048	1	0	0	1	1	0	0.001048
HLA-A*24:02:01:01	HLA-C*06:02:01:01	HLA-B*57:01:01	HLA-DRB5*01:01:01	HLA-DRB1*15:01:01:01/HLA-DRB1*15:01:01:02/HLA-DRB1*15:01:01:03	HLA-DQA1*01:02:01:01/HLA-DQA1*01:02:01:03/HLA-DQA1*01:02:01:05	HLA-DQB1*06:02:01	HLA-DPA1*01:03:01:02	HLA-DPB1*04:01:01:01/HLA-DPB1*04:01:01:02	0	0	0	0	0	1	0.001048	1	0	0	1	1	0	0.001048
HLA-A*02:01:01:01	HLA-C*01:02:01	HLA-B*27:05:02		HLA-DRB1*01:01:01	HLA-DQA1*01:01:01:02/HLA-DQA1*01:01:01:03	HLA-DQB1*05:01:01:03	HLA-DPA1*01:03:01:04	HLA-DPB1*04:01:01:01/HLA-DPB1*04:01:01:02	0	0	0	0	0	1	0.001048	0	1	0	0	0	0	0
HLA-A*01:01:01:01	HLA-C*06:02:01:02	HLA-B*50:01:01	HLA-DRB3*01:01:02:01	HLA-DRB1*03:01:01:01/HLA-DRB1*03:01:01:02	HLA-DQA1*05:01:01:02	HLA-DQB1*02:01:01	HLA-DPA1*02:01:02	HLA-DPB1*01:01:01	0	0	0	0	0	1	0.001048	0	1	0	0	0	0	0
HLA-A*03:01:01:01	HLA-C*12:03:01:01	HLA-B*18:01:01:02	HLA-DRB3*02:02:01:01	HLA-DRB1*14:54:01	HLA-DQA1*01:04:01:01/HLA-DQA1*01:04:01:02/HLA-DQA1*01:04:01:04	HLA-DQB1*05:03:01:01/HLA-DQB1*05:03:01:02	HLA-DPA1*01:03:01:02	HLA-DPB1*04:01:01:01/HLA-DPB1*04:01:01:02	0	0	0	0	0	1	0.001048	0	1	0	0	0	0	0
HLA-A*02:01:01:01	HLA-C*12:03:01:01	HLA-B*38:01:01	HLA-DRB3*01:01:02:01	HLA-DRB1*13:01:01:01/HLA-DRB1*13:01:01:02	HLA-DQA1*01:03:01:02/HLA-DQA1*01:03:01:06	HLA-DQB1*06:03:01	HLA-DPA1*02:01:01:01	HLA-DPB1*04:01:01:01/HLA-DPB1*04:01:01:02	0	0	0	0	0	1	0.001048	0	1	0	0	0	0	0
HLA-A*68:01:02:02	HLA-C*07:04:01:01	HLA-B*44:02:01:03	HLA-DRB3*02:02:01:02	HLA-DRB1*11:01:01:01	HLA-DQA1*05:05:01:01/HLA-DQA1*05:05:01:02/HLA-DQA1*05:05:01:04	HLA-DQB1*03:01:01:03	HLA-DPA1*01:03:01:02	HLA-DPB1*02:01:02/HLA-DPB1*02:01:19	0	0	0	0	0	1	0.001048	0	1	0	0	0	0	0
HLA-A*02:01:01:01	HLA-C*03:04:01:01	HLA-B*15:01:01:01	HLA-DRB4*01:03:01:01/HLA-DRB4*01:03:01:03	HLA-DRB1*04:01:01:01	HLA-DQA1*03:01:01	HLA-DQB1*03:02:01	HLA-DPA1*01:03:01:04	HLA-DPB1*02:01:02/HLA-DPB1*02:01:19	0	0	0	0	0	1	0.001048	1	0	0	1	1	0	0.001048
HLA-A*24:02:01:01	HLA-C*04:01:01:01	HLA-B*35:03:01	HLA-DRB5*01:01:01	HLA-DRB1*15:01:01:01/HLA-DRB1*15:01:01:02/HLA-DRB1*15:01:01:03	HLA-DQA1*01:02:01:01/HLA-DQA1*01:02:01:03/HLA-DQA1*01:02:01:05	HLA-DQB1*06:02:01	HLA-DPA1*01:03:01:04	HLA-DPB1*04:01:01:01/HLA-DPB1*04:01:01:02	0	0	0	0	0	1	0.001048	1	0	0	1	1	0	0.001048
HLA-A*24:02:01:01	HLA-C*04:01:01:01	HLA-B*35:03:01	HLA-DRB5*01:01:01	HLA-DRB1*15:01:01:01/HLA-DRB1*15:01:01:02/HLA-DRB1*15:01:01:03	HLA-DQA1*01:02:01:01/HLA-DQA1*01:02:01:03/HLA-DQA1*01:02:01:05	HLA-DQB1*06:02:01	HLA-DPA1*01:03:01:02	HLA-DPB1*78:01	0	0	0	0	0	1	0.001048	1	0	0	1	1	0	0.001048
HLA-A*11:01:01:01	HLA-C*07:01:01:01	HLA-B*08:01:01:01	HLA-DRB5*01:01:01	HLA-DRB1*15:01:01:01/HLA-DRB1*15:01:01:02/HLA-DRB1*15:01:01:03	HLA-DQA1*01:02:01:01/HLA-DQA1*01:02:01:03/HLA-DQA1*01:02:01:05	HLA-DQB1*06:02:01	HLA-DPA1*01:03:01:04	HLA-DPB1*04:01:01:01/HLA-DPB1*04:01:01:02	0	0	0	0	0	1	0.001048	0	1	0	0	0	0	0
HLA-A*31:01:02:01	HLA-C*04:01:01:01	HLA-B*35:01:01:02	HLA-DRB5*01:01:01	HLA-DRB1*15:01:01:01/HLA-DRB1*15:01:01:02/HLA-DRB1*15:01:01:03	HLA-DQA1*01:02:01:01/HLA-DQA1*01:02:01:03/HLA-DQA1*01:02:01:05	HLA-DQB1*06:02:01	HLA-DPA1*01:03:01:02	HLA-DPB1*02:01:02/HLA-DPB1*02:01:19	0	0	0	0	0	1	0.001048	0	1	0	0	0	0	0
HLA-A*24:02:01:05	HLA-C*07:04:01:01	HLA-B*44:27:01	HLA-DRB5*01:01:01	HLA-DRB1*15:01:01:01/HLA-DRB1*15:01:01:02/HLA-DRB1*15:01:01:03	HLA-DQA1*01:02:01:01/HLA-DQA1*01:02:01:03/HLA-DQA1*01:02:01:05	HLA-DQB1*06:02:01	HLA-DPA1*02:01:04	HLA-DPB1*13:01:01/HLA-DPB1*107:01	0	0	0	0	0	1	0.001048	0	1	0	0	0	0	0
HLA-A*11:01:01:01	HLA-C*03:03:01:01	HLA-B*15:01:01:01	HLA-DRB3*01:01:02:01	HLA-DRB1*13:01:01:01/HLA-DRB1*13:01:01:02	HLA-DQA1*01:03:01:02/HLA-DQA1*01:03:01:06	HLA-DQB1*06:03:01	HLA-DPA1*01:03:01:04	HLA-DPB1*04:01:01:01/HLA-DPB1*04:01:01:02	0	0	0	0	0	1	0.001048	0	1	0	0	0	0	0
HLA-A*01:01:01:01	HLA-C*06:02:01:02	HLA-B*50:01:01	HLA-DRB4*01:03:01:01/HLA-DRB4*01:03:01:03	HLA-DRB1*07:01:01:01/HLA-DRB1*07:01:01:02	HLA-DQA1*02:01:01:01/HLA-DQA1*02:01:01:02	HLA-DQB1*02:02:01:01	HLA-DPA1*01:03:01:02	HLA-DPB1*104:01	0	0	0	0	0	1	0.001048	1	0	0	1	1	0	0.001048
HLA-A*02:01:01:01	HLA-C*02:02:02:01	HLA-B*51:01:01:01	HLA-DRB4*01:03:01:01/HLA-DRB4*01:03:01:03	HLA-DRB1*04:03:01	HLA-DQA1*03:01:01	HLA-DQB1*03:04:01	HLA-DPA1*01:03:01:03	HLA-DPB1*06:01:01	0	0	0	0	0	1	0.001048	0	1	0	0	0	0	0
HLA-A*02:01:01:01	HLA-C*07:02:01:03	HLA-B*07:02:01	HLA-DRB4*01:03:01:02N	HLA-DRB1*07:01:01:01/HLA-DRB1*07:01:01:02	HLA-DQA1*02:01:01:01/HLA-DQA1*02:01:01:02	HLA-DQB1*03:03:02:01	HLA-DPA1*01:03:01:02	HLA-DPB1*04:01:01:01/HLA-DPB1*04:01:01:02	0	0	0	0	0	1	0.001048	1	0	0	1	1	0	0.001048
HLA-A*24:02:01:01	HLA-C*12:03:01:01	HLA-B*35:03:01	HLA-DRB3*02:02:01:01	HLA-DRB1*14:54:01	HLA-DQA1*01:04:01:03	HLA-DQB1*05:03:01:01/HLA-DQB1*05:03:01:02	HLA-DPA1*02:01:01:02	HLA-DPB1*09:01:01	0	0	0	0	0	1	0.001048	0	1	0	0	0	0	0
HLA-A*02:01:01:01	HLA-C*01:02:01	HLA-B*27:05:02	HLA-DRB4*01:03:01:01/HLA-DRB4*01:03:01:03	HLA-DRB1*04:01:01:01	HLA-DQA1*03:03:01:01	HLA-DQB1*03:01:01:01	HLA-DPA1*01:03:01:02	HLA-DPB1*04:01:01:01/HLA-DPB1*04:01:01:02	0	0	0	0	0	1	0.001048	0	1	0	0	0	0	0
HLA-A*29:02:01:01	HLA-C*16:01:01:01	HLA-B*44:03:01:01	HLA-DRB4*01:03:01:01/HLA-DRB4*01:03:01:03	HLA-DRB1*07:01:01:01/HLA-DRB1*07:01:01:02	HLA-DQA1*02:01:01:01/HLA-DQA1*02:01:01:02	HLA-DQB1*02:02:01:01	HLA-DPA1*01:03:01:02	HLA-DPB1*02:01:02/HLA-DPB1*02:01:19	0	0	0	0	0	1	0.001048	0	1	0	0	0	0	0
HLA-A*24:02:01:01	HLA-C*07:02:01:01	HLA-B*39:01:01:03		HLA-DRB1*01:01:01	HLA-DQA1*01:01:01:02/HLA-DQA1*01:01:01:03	HLA-DQB1*05:01:01:03	HLA-DPA1*01:03:01:01	HLA-DPB1*04:01:01:01/HLA-DPB1*04:01:01:02	0	0	0	0	0	1	0.001048	0	1	0	0	0	0	0
HLA-A*03:01:01:01	HLA-C*04:01:01:01	HLA-B*35:01:01:02	HLA-DRB3*02:02:01:02	HLA-DRB1*13:01:01:01/HLA-DRB1*13:01:01:02	HLA-DQA1*01:03:01:02/HLA-DQA1*01:03:01:06	HLA-DQB1*06:03:01	HLA-DPA1*01:03:01:03	HLA-DPB1*03:01:01	0	0	0	0	0	1	0.001048	0	1	0	0	0	0	0
HLA-A*03:01:01:01	HLA-C*04:01:01:01	HLA-B*35:01:01:01		HLA-DRB1*01:01:01	HLA-DQA1*01:01:01:02/HLA-DQA1*01:01:01:03	HLA-DQB1*05:01:01:03	HLA-DPA1*01:03:01:02	HLA-DPB1*04:01:01:01/HLA-DPB1*04:01:01:02	0	0	0	0	0	1	0.001048	0	1	0	0	0	0	0
HLA-A*24:07:01	HLA-C*12:03:01:01	HLA-B*15:01:01:01	HLA-DRB4*01:03:01:01/HLA-DRB4*01:03:01:03	HLA-DRB1*04:03:01	HLA-DQA1*03:01:01	HLA-DQB1*03:02:01	HLA-DPA1*01:03:01:05	HLA-DPB1*04:02:01:02	0	0	0	0	0	1	0.001048	1	0	0	1	1	0	0.001048
HLA-A*02:01:01:01	HLA-C*03:04:01:01	HLA-B*07:03	HLA-DRB4*01:03:02	HLA-DRB1*09:01:02	HLA-DQA1*03:02	HLA-DQB1*03:03:02:02/HLA-DQB1*03:03:02:03	HLA-DPA1*01:03:01:05	HLA-DPB1*04:02:01:02	0	0	0	0	0	1	0.001048	0	1	0	0	0	0	0
HLA-A*30:02:01:01	HLA-C*05:01:01:01	HLA-B*27:05:02	HLA-DRB3*01:01:02:01	HLA-DRB1*03:01:01:01/HLA-DRB1*03:01:01:02	HLA-DQA1*05:01:01:02	HLA-DQB1*02:01:01	HLA-DPA1*01:03:01:05	HLA-DPB1*04:02:01:02	0	0	0	0	0	1	0.001048	0	1	0	0	0	0	0
HLA-A*03:01:01:01	HLA-C*04:01:01:06	HLA-B*35:01:01:02	HLA-DRB3*02:24	HLA-DRB1*14:01:01	HLA-DQA1*01:04:01:01/HLA-DQA1*01:04:01:02/HLA-DQA1*01:04:01:04	HLA-DQB1*05:03:01:01/HLA-DQB1*05:03:01:02	HLA-DPA1*01:03:01:04	HLA-DPB1*04:01:01:01/HLA-DPB1*04:01:01:02	0	0	0	0	0	1	0.001048	1	0	0	1	1	0	0.001048
HLA-A*68:01:01:02	HLA-C*01:02:01	HLA-B*51:01:01:01	HLA-DRB3*02:02:01:01	HLA-DRB1*14:54:01	HLA-DQA1*01:04:01:01/HLA-DQA1*01:04:01:02/HLA-DQA1*01:04:01:04	HLA-DQB1*05:03:01:01/HLA-DQB1*05:03:01:02	HLA-DPA1*01:03:01:02	HLA-DPB1*04:01:01:01/HLA-DPB1*04:01:01:02	0	0	0	0	0	1	0.001048	1	0	0	1	1	0	0.001048
HLA-A*02:01:01:01	HLA-C*15:02:01:01	HLA-B*51:01:01:01	HLA-DRB4*01:03:01:01/HLA-DRB4*01:03:01:03	HLA-DRB1*04:08:01	HLA-DQA1*03:03:01:01	HLA-DQB1*03:01:01:01	HLA-DPA1*01:03:01:05	HLA-DPB1*04:02:01:02	0	0	0	0	0	1	0.001048	1	0	0	1	1	0	0.001048
HLA-A*02:01:01:01	HLA-C*03:03:01:01	HLA-B*55:01:01	HLA-DRB3*02:02:01:01	HLA-DRB1*14:54:01	HLA-DQA1*01:04:01:01/HLA-DQA1*01:04:01:02/HLA-DQA1*01:04:01:04	HLA-DQB1*05:03:01:01/HLA-DQB1*05:03:01:02	HLA-DPA1*01:03:01:02	HLA-DPB1*04:01:01:01/HLA-DPB1*04:01:01:02	0	0	0	0	0	1	0.001048	0	1	0	0	0	0	0
HLA-A*32:01:01	HLA-C*05:01:01:02	HLA-B*44:02:01:01	HLA-DRB4*01:03:01:01/HLA-DRB4*01:03:01:03	HLA-DRB1*04:01:01:01	HLA-DQA1*03:03:01:01	HLA-DQB1*03:01:01:01	HLA-DPA1*01:03:01:04	HLA-DPB1*04:01:01:01/HLA-DPB1*04:01:01:02	0	0	0	0	0	1	0.001048	1	0	0	1	1	0	0.001048
HLA-A*03:02:01	HLA-C*15:02:01:01	HLA-B*51:01:01:01	HLA-DRB3*02:02:01:01	HLA-DRB1*03:01:01:01/HLA-DRB1*03:01:01:02	HLA-DQA1*05:01:01:02	HLA-DQB1*02:01:01	HLA-DPA1*02:01:01:01	HLA-DPB1*13:01:01/HLA-DPB1*107:01	0	0	0	0	0	1	0.001048	1	0	0	1	1	0	0.001048
HLA-A*29:01:01:01	HLA-C*07:01:01:01	HLA-B*57:01:01	HLA-DRB3*03:01:01	HLA-DRB1*13:02:01	HLA-DQA1*01:02:01:04/HLA-DQA1*01:02:01:06/HLA-DQA1*01:02:01:07	HLA-DQB1*06:04:01	HLA-DPA1*01:03:01:01	HLA-DPB1*02:01:02/HLA-DPB1*02:01:19	0	0	0	0	0	1	0.001048	0	1	0	0	0	0	0
HLA-A*02:01:01:01	HLA-C*03:04:01:01	HLA-B*40:01:02	HLA-DRB3*01:01:02:01	HLA-DRB1*13:01:01:01/HLA-DRB1*13:01:01:02	HLA-DQA1*01:03:01:02/HLA-DQA1*01:03:01:06	HLA-DQB1*06:03:01	HLA-DPA1*01:03:01:03	HLA-DPB1*03:01:01	0	0	0	0	0	1	0.001048	0	1	0	0	0	0	0
HLA-A*31:01:02:01	HLA-C*02:02:02:01	HLA-B*27:05:02	HLA-DRB4*01:03:01:01/HLA-DRB4*01:03:01:03	HLA-DRB1*04:01:01:01	HLA-DQA1*03:03:01:01	HLA-DQB1*03:02:01	HLA-DPA1*01:03:01:05	HLA-DPB1*04:02:01:02	0	0	0	0	0	1	0.001048	1	0	0	1	1	0	0.001048
HLA-A*02:01:01:01	HLA-C*14:02:01:01	HLA-B*51:01:01:01		HLA-DRB1*08:03:02	HLA-DQA1*06:01:01	HLA-DQB1*03:01:01:01	HLA-DPA1*01:03:01:01	HLA-DPB1*02:01:02/HLA-DPB1*02:01:19	0	0	0	0	0	1	0.001048	1	0	0	1	1	0	0.001048
HLA-A*26:01:01:01	HLA-C*03:03:01:01	HLA-B*55:01:01	HLA-DRB3*01:01:02:01	HLA-DRB1*13:01:01:01/HLA-DRB1*13:01:01:02	HLA-DQA1*01:03:01:02/HLA-DQA1*01:03:01:06	HLA-DQB1*06:03:01	HLA-DPA1*02:02:02	HLA-DPB1*05:01:01	0	0	0	0	0	1	0.001048	1	0	0	1	1	0	0.001048
HLA-A*01:01:01:01	HLA-C*12:03:01:01	HLA-B*38:01:01	HLA-DRB3*03:01:01	HLA-DRB1*13:02:01	HLA-DQA1*01:02:01:04/HLA-DQA1*01:02:01:06/HLA-DQA1*01:02:01:07	HLA-DQB1*06:09:01	HLA-DPA1*01:03:01:04	HLA-DPB1*04:01:01:01/HLA-DPB1*04:01:01:02	0	0	0	0	0	1	0.001048	0	1	0	0	0	0	0
HLA-A*03:01:01:01	HLA-C*14:02:01:01	HLA-B*51:01:01:01	HLA-DRB4*01:03:01:01/HLA-DRB4*01:03:01:03	HLA-DRB1*04:01:01:01	HLA-DQA1*03:01:01	HLA-DQB1*03:02:01	HLA-DPA1*01:03:01:04	HLA-DPB1*04:01:01:01/HLA-DPB1*04:01:01:02	0	0	0	0	0	1	0.001048	0	1	0	0	0	0	0
HLA-A*24:02:01:01	HLA-C*07:01:01:01	HLA-B*08:01:01:01	HLA-DRB3*01:01:02:01	HLA-DRB1*03:01:01:01/HLA-DRB1*03:01:01:02	HLA-DQA1*05:01:01:02	HLA-DQB1*02:01:01	HLA-DPA1*01:03:01:04	HLA-DPB1*04:01:01:01/HLA-DPB1*04:01:01:02	0	0	0	0	0	2	0.002096	2	0	0	2	2	0	0.002096
HLA-A*24:02:01:01	HLA-C*03:03:01:01	HLA-B*35:01:01:02	HLA-DRB3*02:02:01:02	HLA-DRB1*11:04:01	HLA-DQA1*05:05:01:01/HLA-DQA1*05:05:01:02/HLA-DQA1*05:05:01:04	HLA-DQB1*03:01:01:03	HLA-DPA1*01:03:01:02	HLA-DPB1*124:01	0	0	0	0	0	1	0.001048	0	1	0	0	0	0	0
HLA-A*24:02:01:01	HLA-C*07:02:01:01	HLA-B*39:06:02	HLA-DRB4*01:01:01:01	HLA-DRB1*07:01:01:01/HLA-DRB1*07:01:01:02	HLA-DQA1*02:01:01:01/HLA-DQA1*02:01:01:02	HLA-DQB1*02:02:01:01	HLA-DPA1*01:03:01:02	HLA-DPB1*04:01:01:01/HLA-DPB1*04:01:01:02	0	0	0	0	0	1	0.001048	1	0	0	1	1	0	0.001048
HLA-A*11:01:01:01	HLA-C*04:01:01:05	HLA-B*35:01:01:02	HLA-DRB4*01:03:01:01/HLA-DRB4*01:03:01:03	HLA-DRB1*04:07:01	HLA-DQA1*03:03:01:01	HLA-DQB1*03:01:01:01	HLA-DPA1*01:03:01:02	HLA-DPB1*04:01:01:01/HLA-DPB1*04:01:01:02	0	0	0	0	0	1	0.001048	1	0	0	1	1	0	0.001048
HLA-A*11:01:01:01	HLA-C*07:02:01:03	HLA-B*07:02:01	HLA-DRB3*01:01:02:01	HLA-DRB1*03:01:01:01/HLA-DRB1*03:01:01:02	HLA-DQA1*05:01:01:02	HLA-DQB1*02:01:01	HLA-DPA1*01:03:01:02	HLA-DPB1*04:01:01:01/HLA-DPB1*04:01:01:02	0	0	0	0	0	1	0.001048	0	1	0	0	0	0	0
HLA-A*03:01:01:01	HLA-C*07:02:01:03	HLA-B*07:02:01	HLA-DRB3*01:01:02:01	HLA-DRB1*03:01:01:01/HLA-DRB1*03:01:01:02	HLA-DQA1*05:01:01:02	HLA-DQB1*02:01:01	HLA-DPA1*01:03:01:02	HLA-DPB1*04:01:01:01/HLA-DPB1*04:01:01:02	0	0	0	0	0	1	0.001048	1	0	0	1	1	0	0.001048
HLA-A*02:01:01:01	HLA-C*03:04:01:01	HLA-B*40:01:02		HLA-DRB1*08:01:01	HLA-DQA1*04:01:01	HLA-DQB1*04:02:01	HLA-DPA1*01:03:01:02	HLA-DPB1*04:01:01:01/HLA-DPB1*04:01:01:02	0	0	0	0	0	2	0.002096	1	1	0	1	1	0	0.001048
HLA-A*02:01:01:01	HLA-C*16:01:01:01	HLA-B*44:03:01:01	HLA-DRB4*01:01:01:01	HLA-DRB1*07:01:01:01/HLA-DRB1*07:01:01:02	HLA-DQA1*02:01:01:01/HLA-DQA1*02:01:01:02	HLA-DQB1*02:02:01:01	HLA-DPA1*01:03:01:02	HLA-DPB1*02:01:02/HLA-DPB1*02:01:19	0	0	0	0	0	1	0.001048	0	1	0	0	0	0	0
HLA-A*02:01:01:01	HLA-C*02:02:02:01	HLA-B*51:01:01:01	HLA-DRB4*01:03:01:01/HLA-DRB4*01:03:01:03	HLA-DRB1*04:01:01:01	HLA-DQA1*03:03:01:01	HLA-DQB1*03:01:01:01	HLA-DPA1*01:03:01:02	HLA-DPB1*04:01:01:01/HLA-DPB1*04:01:01:02	0	0	0	0	0	1	0.001048	0	1	0	0	0	0	0
HLA-A*03:01:01:01	HLA-C*07:02:01:03	HLA-B*07:02:01	HLA-DRB3*03:01:01	HLA-DRB1*13:02:01	HLA-DQA1*01:02:01:04/HLA-DQA1*01:02:01:06/HLA-DQA1*01:02:01:07	HLA-DQB1*06:04:01	HLA-DPA1*01:03:01:03	HLA-DPB1*03:01:01	0	0	0	0	0	1	0.001048	0	1	0	0	0	0	0
HLA-A*03:01:01:01	HLA-C*04:01:01:06	HLA-B*35:02:01	HLA-DRB5*02:02	HLA-DRB1*16:01:01	HLA-DQA1*01:02:02	HLA-DQB1*05:02:01	HLA-DPA1*01:03:01:05	HLA-DPB1*04:02:01:02	0	0	0	0	0	1	0.001048	0	1	0	0	0	0	0
HLA-A*02:01:01:01	HLA-C*03:04:01:01	HLA-B*40:01:02	HLA-DRB5*01:02	HLA-DRB1*15:02:01:02	HLA-DQA1*01:03:01:01	HLA-DQB1*06:01:01	HLA-DPA1*02:02:01	HLA-DPB1*04:01:01:01/HLA-DPB1*04:01:01:02	0	0	0	0	0	1	0.001048	0	1	0	0	0	0	0
HLA-A*01:01:01:01	HLA-C*04:01:01:06	HLA-B*35:02:01	HLA-DRB3*02:02:01:02	HLA-DRB1*11:04:01	HLA-DQA1*01:03:01:02/HLA-DQA1*01:03:01:06	HLA-DQB1*06:03:01	HLA-DPA1*01:03:01:01	HLA-DPB1*02:01:02/HLA-DPB1*02:01:19	0	0	0	0	0	1	0.001048	1	0	0	1	1	0	0.001048
HLA-A*02:01:01:01	HLA-C*04:01:01:01	HLA-B*35:01:01:02		HLA-DRB1*01:01:01	HLA-DQA1*01:01:01:02/HLA-DQA1*01:01:01:03	HLA-DQB1*05:01:01:03	HLA-DPA1*02:01:02	HLA-DPB1*01:01:01	0	0	0	0	0	1	0.001048	0	1	0	0	0	0	0
HLA-A*32:01:01	HLA-C*07:02:01:03	HLA-B*07:02:01	HLA-DRB5*01:01:01	HLA-DRB1*15:01:01:01/HLA-DRB1*15:01:01:02/HLA-DRB1*15:01:01:03	HLA-DQA1*01:02:01:01/HLA-DQA1*01:02:01:03/HLA-DQA1*01:02:01:05	HLA-DQB1*06:02:01	HLA-DPA1*01:03:01:02	HLA-DPB1*04:01:01:01/HLA-DPB1*04:01:01:02	0	0	0	0	0	2	0.002096	2	0	0	2	2	0	0.002096
HLA-A*03:01:01:01	HLA-C*07:01:01:01	HLA-B*08:01:01:01	HLA-DRB5*01:01:01	HLA-DRB1*15:01:01:01/HLA-DRB1*15:01:01:02/HLA-DRB1*15:01:01:03	HLA-DQA1*01:02:01:01/HLA-DQA1*01:02:01:03/HLA-DQA1*01:02:01:05	HLA-DQB1*06:02:01	HLA-DPA1*01:03:01:03	HLA-DPB1*03:01:01	0	0	0	0	0	1	0.001048	1	0	0	1	1	0	0.001048
HLA-A*02:01:01:01	HLA-C*03:04:01:01	HLA-B*40:01:02	HLA-DRB4*01:03:01:01/HLA-DRB4*01:03:01:03	HLA-DRB1*04:01:01:01	HLA-DQA1*03:01:01	HLA-DQB1*03:02:01	HLA-DPA1*01:03:01:01	HLA-DPB1*02:01:02/HLA-DPB1*02:01:19	0	0	0	0	0	1	0.001048	0	1	0	0	0	0	0
HLA-A*03:01:01:01	HLA-C*07:02:01:03	HLA-B*07:02:01		HLA-DRB1*01:03	HLA-DQA1*01:01:01:02/HLA-DQA1*01:01:01:03	HLA-DQB1*05:01:01:03	HLA-DPA1*02:01:01:01	HLA-DPB1*13:01:01/HLA-DPB1*107:01	0	0	0	0	0	1	0.001048	1	0	0	1	1	0	0.001048
HLA-A*32:01:01	HLA-C*01:02:01	HLA-B*27:05:02		HLA-DRB1*01:01:01	HLA-DQA1*01:01:01:02/HLA-DQA1*01:01:01:03	HLA-DQB1*05:01:01:03	HLA-DPA1*02:01:01:01	HLA-DPB1*04:02:01:02	0	0	0	0	0	1	0.001048	1	0	0	1	1	0	0.001048
HLA-A*03:01:01:01	HLA-C*14:02:01:01	HLA-B*51:01:01:01	HLA-DRB3*02:02:01:02	HLA-DRB1*11:04:01	HLA-DQA1*05:05:01:01/HLA-DQA1*05:05:01:02/HLA-DQA1*05:05:01:04	HLA-DQB1*03:01:01:03	HLA-DPA1*01:03:01:05	HLA-DPB1*04:02:01:02	0	0	0	0	0	1	0.001048	0	1	0	0	0	0	0
HLA-A*02:01:01:01	HLA-C*07:02:01:03	HLA-B*07:02:01		HLA-DRB1*01:01:01	HLA-DQA1*01:01:01:02/HLA-DQA1*01:01:01:03	HLA-DQB1*05:01:01:03	HLA-DPA1*01:03:01:01	HLA-DPB1*02:01:02/HLA-DPB1*02:01:19	0	0	0	0	0	1	0.001048	0	1	0	0	0	0	0
HLA-A*03:01:01:01	HLA-C*07:02:01:03	HLA-B*51:01:01:01	HLA-DRB4*01:03:02	HLA-DRB1*04:04:01	HLA-DQA1*03:01:01	HLA-DQB1*03:02:01	HLA-DPA1*01:03:01:03	HLA-DPB1*20:01:01	0	0	0	0	0	1	0.001048	1	0	0	1	1	0	0.001048
HLA-A*03:01:01:01	HLA-C*02:02:02:01	HLA-B*27:05:02	HLA-DRB4*01:03:01:01/HLA-DRB4*01:03:01:03	HLA-DRB1*04:01:01:01	HLA-DQA1*03:03:01:01	HLA-DQB1*03:01:01:01	HLA-DPA1*01:03:01:02	HLA-DPB1*04:01:01:01/HLA-DPB1*04:01:01:02	0	0	0	0	0	2	0.002096	0	2	0	0	0	0	0
HLA-A*11:01:01:01	HLA-C*07:02:01:03	HLA-B*07:02:01	HLA-DRB5*01:01:01	HLA-DRB1*15:01:01:01/HLA-DRB1*15:01:01:02/HLA-DRB1*15:01:01:03	HLA-DQA1*01:02:01:01/HLA-DQA1*01:02:01:03/HLA-DQA1*01:02:01:05	HLA-DQB1*06:02:01	HLA-DPA1*02:01:01:02	HLA-DPB1*14:01:01	0	0	0	0	0	1	0.001048	0	1	0	0	0	0	0
HLA-A*02:01:01:01	HLA-C*12:02:02	HLA-B*52:01:01:02	HLA-DRB5*01:02	HLA-DRB1*15:02:01:02	HLA-DQA1*01:03:01:01	HLA-DQB1*06:01:01	HLA-DPA1*01:03:01:04	HLA-DPB1*04:01:01:01/HLA-DPB1*04:01:01:02	0	0	0	0	0	1	0.001048	1	0	0	1	1	0	0.001048
HLA-A*23:01:01	HLA-C*05:01:01:02	HLA-B*50:01:01	HLA-DRB3*01:01:02:01	HLA-DRB1*13:03:01	HLA-DQA1*05:05:01:01/HLA-DQA1*05:05:01:02/HLA-DQA1*05:05:01:04	HLA-DQB1*03:01:01:03	HLA-DPA1*01:03:01:02	HLA-DPB1*124:01	0	0	0	0	0	1	0.001048	0	1	0	0	0	0	0
HLA-A*02:01:01:01	HLA-C*05:01:01:02	HLA-B*44:02:01:01	HLA-DRB3*01:01:02:01	HLA-DRB1*13:20	HLA-DQA1*01:03:01:02/HLA-DQA1*01:03:01:06	HLA-DQB1*06:03:01	HLA-DPA1*01:03:01:03	HLA-DPB1*20:01:01	0	0	0	0	0	1	0.001048	0	1	0	0	0	0	0
HLA-A*11:01:01:01	HLA-C*06:02:01:01	HLA-B*37:01:01	HLA-DRB5*01:01:01	HLA-DRB1*15:01:01:01/HLA-DRB1*15:01:01:02/HLA-DRB1*15:01:01:03	HLA-DQA1*01:02:01:01/HLA-DQA1*01:02:01:03/HLA-DQA1*01:02:01:05	HLA-DQB1*06:02:01	HLA-DPA1*01:03:01:02	HLA-DPB1*04:01:01:01/HLA-DPB1*04:01:01:02	0	0	0	0	0	1	0.001048	1	0	0	1	1	0	0.001048
HLA-A*68:01:02:02	HLA-C*03:03:01:01	HLA-B*15:01:01:01	HLA-DRB5*01:01:01	HLA-DRB1*15:01:01:01/HLA-DRB1*15:01:01:02/HLA-DRB1*15:01:01:03	HLA-DQA1*01:02:01:01/HLA-DQA1*01:02:01:03/HLA-DQA1*01:02:01:05	HLA-DQB1*06:03:01	HLA-DPA1*01:03:01:03	HLA-DPB1*03:01:01	0	0	0	0	0	1	0.001048	1	0	0	1	1	0	0.001048
HLA-A*32:01:01	HLA-C*05:01:01:02	HLA-B*44:02:01:01	HLA-DRB3*03:01:01	HLA-DRB1*13:02:01	HLA-DQA1*01:02:01:04/HLA-DQA1*01:02:01:06/HLA-DQA1*01:02:01:07	HLA-DQB1*06:04:01	HLA-DPA1*01:03:01:04	HLA-DPB1*04:01:01:01/HLA-DPB1*04:01:01:02	0	0	0	0	0	1	0.001048	1	0	0	1	1	0	0.001048
HLA-A*02:05:01	HLA-C*15:02:01:01	HLA-B*51:01:01:01		HLA-DRB1*01:03	HLA-DQA1*05:05:01:01/HLA-DQA1*05:05:01:02/HLA-DQA1*05:05:01:04	HLA-DQB1*03:01:01:03	HLA-DPA1*01:03:01:02	HLA-DPB1*04:01:01:01/HLA-DPB1*04:01:01:02	0	0	0	0	0	1	0.001048	1	0	0	1	1	0	0.001048
HLA-A*02:01:01:01	HLA-C*06:02:01:01	HLA-B*13:02:01	HLA-DRB3*01:01:02:01	HLA-DRB1*13:03:01	HLA-DQA1*05:05:01:01/HLA-DQA1*05:05:01:02/HLA-DQA1*05:05:01:04	HLA-DQB1*03:01:01:03	HLA-DPA1*01:03:01:01	HLA-DPB1*02:01:02/HLA-DPB1*02:01:19	0	0	0	0	0	1	0.001048	1	0	0	1	1	0	0.001048
HLA-A*68:01:02:02	HLA-C*16:01:01:01	HLA-B*44:03:01:01	HLA-DRB4*01:01:01:01	HLA-DRB1*07:01:01:01/HLA-DRB1*07:01:01:02	HLA-DQA1*02:01:01:01/HLA-DQA1*02:01:01:02	HLA-DQB1*02:02:01:01	HLA-DPA1*02:01:02	HLA-DPB1*01:01:01	0	0	0	0	0	1	0.001048	1	0	0	1	1	0	0.001048
HLA-A*03:01:01:01	HLA-C*03:03:01:01	HLA-B*15:01:01:01	HLA-DRB3*02:02:01:02	HLA-DRB1*13:01:01:01/HLA-DRB1*13:01:01:02	HLA-DQA1*01:03:01:02/HLA-DQA1*01:03:01:06	HLA-DQB1*06:03:01	HLA-DPA1*02:01:02	HLA-DPB1*01:01:01	0	0	0	0	0	1	0.001048	0	1	0	0	0	0	0
HLA-A*02:01:01:01	HLA-C*07:02:01:03	HLA-B*07:02:01	HLA-DRB5*01:01:01	HLA-DRB1*15:01:01:01/HLA-DRB1*15:01:01:02/HLA-DRB1*15:01:01:03	HLA-DQA1*01:02:01:01/HLA-DQA1*01:02:01:03/HLA-DQA1*01:02:01:05	HLA-DQB1*06:03:01	HLA-DPA1*02:02:01	HLA-DPB1*19:01	0	0	0	0	0	1	0.001048	1	0	0	1	1	0	0.001048
HLA-A*03:01:01:01	HLA-C*02:02:02:01	HLA-B*27:05:02		HLA-DRB1*08:01:01	HLA-DQA1*04:01:01	HLA-DQB1*04:02:01	HLA-DPA1*01:03:01:03	HLA-DPB1*03:01:01	0	0	0	0	0	2	0.002096	1	1	0	1	1	0	0.001048
HLA-A*03:01:01:01	HLA-C*07:01:01:01	HLA-B*49:01:01	HLA-DRB4*01:03:01:02N	HLA-DRB1*07:01:01:01/HLA-DRB1*07:01:01:02	HLA-DQA1*02:01:01:01/HLA-DQA1*02:01:01:02	HLA-DQB1*03:03:02:01	HLA-DPA1*01:03:01:03	HLA-DPB1*03:01:01	0	0	0	0	0	1	0.001048	0	1	0	0	0	0	0
HLA-A*02:01:01:01	HLA-C*03:04:01:01	HLA-B*40:01:02	HLA-DRB4*01:01:01:01	HLA-DRB1*07:01:01:01/HLA-DRB1*07:01:01:02	HLA-DQA1*02:01:01:01/HLA-DQA1*02:01:01:02	HLA-DQB1*02:02:01:01	HLA-DPA1*02:02:01	HLA-DPB1*19:01	0	0	0	0	0	1	0.001048	0	1	0	0	0	0	0
HLA-A*03:01:01:05	HLA-C*02:02:02:01	HLA-B*27:02:01		HLA-DRB1*01:01:01	HLA-DQA1*01:01:01:02/HLA-DQA1*01:01:01:03	HLA-DQB1*05:01:01:03	HLA-DPA1*01:03:01:03	HLA-DPB1*03:01:01	0	0	0	0	0	1	0.001048	0	1	0	0	0	0	0
HLA-A*02:01:01:01	HLA-C*07:02:01:03	HLA-B*07:02:01	HLA-DRB5*01:01:01	HLA-DRB1*15:01:01:01/HLA-DRB1*15:01:01:02/HLA-DRB1*15:01:01:03	HLA-DQA1*01:02:01:01/HLA-DQA1*01:02:01:03/HLA-DQA1*01:02:01:05	HLA-DQB1*06:02:01	HLA-DPA1*02:01:01:02	HLA-DPB1*14:01:01	0	0	0	0	0	2	0.002096	2	0	0	2	2	0	0.002096
HLA-A*01:01:01:01	HLA-C*05:01:01:02	HLA-B*44:02:01:01	HLA-DRB4*01:03:01:01/HLA-DRB4*01:03:01:03	HLA-DRB1*04:01:01:01	HLA-DQA1*03:01:01	HLA-DQB1*03:02:01	HLA-DPA1*01:03:01:02	HLA-DPB1*04:01:01:01/HLA-DPB1*04:01:01:02	0	0	0	0	0	1	0.001048	0	1	0	0	0	0	0
HLA-A*02:66	HLA-C*07:01:01:01	HLA-B*57:01:01	HLA-DRB4*01:03:01:02N	HLA-DRB1*07:01:01:01/HLA-DRB1*07:01:01:02	HLA-DQA1*02:01:01:01/HLA-DQA1*02:01:01:02	HLA-DQB1*03:03:02:01	HLA-DPA1*01:03:01:02	HLA-DPB1*104:01	0	0	0	0	0	1	0.001048	1	0	0	1	1	0	0.001048
HLA-A*03:01:01:01	HLA-C*05:01:01:02	HLA-B*39:01:01:03	HLA-DRB4*01:03:01:01/HLA-DRB4*01:03:01:03	HLA-DRB1*04:03:01	HLA-DQA1*03:01:01	HLA-DQB1*03:02:01	HLA-DPA1*01:03:01:05	HLA-DPB1*04:02:01:01	0	0	0	0	0	1	0.001048	1	0	0	1	1	0	0.001048
HLA-A*68:01:02:01	HLA-C*03:03:01:01	HLA-B*15:01:01:01	HLA-DRB5*01:01:01	HLA-DRB1*15:01:01:01/HLA-DRB1*15:01:01:02/HLA-DRB1*15:01:01:03	HLA-DQA1*01:02:01:01/HLA-DQA1*01:02:01:03/HLA-DQA1*01:02:01:05	HLA-DQB1*06:02:01	HLA-DPA1*01:03:01:02	HLA-DPB1*04:01:01:01/HLA-DPB1*04:01:01:02	0	0	0	0	0	1	0.001048	1	0	0	1	1	0	0.001048
HLA-A*32:01:01	HLA-C*03:03:01:01	HLA-B*55:01:01	HLA-DRB5*01:01:01	HLA-DRB1*15:01:01:01/HLA-DRB1*15:01:01:02/HLA-DRB1*15:01:01:03	HLA-DQA1*01:02:01:01/HLA-DQA1*01:02:01:03/HLA-DQA1*01:02:01:05	HLA-DQB1*06:02:01	HLA-DPA1*02:01:01:02	HLA-DPB1*14:01:01	0	0	0	0	0	1	0.001048	0	1	0	0	0	0	0
HLA-A*02:01:01:01	HLA-C*06:02:01:01	HLA-B*13:02:01	HLA-DRB4*01:03:01:01/HLA-DRB4*01:03:01:03	HLA-DRB1*07:01:01:01/HLA-DRB1*07:01:01:02	HLA-DQA1*02:01:01:01/HLA-DQA1*02:01:01:02	HLA-DQB1*02:02:01:01	HLA-DPA1*02:02:02	HLA-DPB1*01:01:01	0	0	0	0	0	1	0.001048	1	0	0	1	1	0	0.001048
HLA-A*68:02:01:01	HLA-C*08:02:01:01	HLA-B*14:02:01:01	HLA-DRB4*01:03:01:01/HLA-DRB4*01:03:01:03	HLA-DRB1*04:01:01:01	HLA-DQA1*03:01:01	HLA-DQB1*03:02:01	HLA-DPA1*01:03:01:02	HLA-DPB1*04:01:01:01/HLA-DPB1*04:01:01:02	0	0	0	0	0	1	0.001048	1	0	0	1	1	0	0.001048
HLA-A*02:01:01:01	HLA-C*03:04:01:02	HLA-B*40:01:02	HLA-DRB3*01:01:02:01	HLA-DRB1*03:01:01:01/HLA-DRB1*03:01:01:02	HLA-DQA1*05:01:01:02	HLA-DQB1*02:01:01	HLA-DPA1*02:01:02	HLA-DPB1*01:01:01	0	0	0	0	0	1	0.001048	1	0	0	1	1	0	0.001048
HLA-A*02:01:01:01	HLA-C*12:03:01:01	HLA-B*39:01:01:03	HLA-DRB3*02:02:01:02	HLA-DRB1*11:01:01:01	HLA-DQA1*05:05:01:01/HLA-DQA1*05:05:01:02/HLA-DQA1*05:05:01:04	HLA-DQB1*03:01:01:03	HLA-DPA1*01:03:01:03	HLA-DPB1*20:01:01	0	0	0	0	0	1	0.001048	1	0	0	1	1	0	0.001048
HLA-A*02:01:01:01	HLA-C*03:03:01:01	HLA-B*15:01:01:01	HLA-DRB3*02:02:01:02	HLA-DRB1*13:01:01:01/HLA-DRB1*13:01:01:02	HLA-DQA1*01:03:01:02/HLA-DQA1*01:03:01:06	HLA-DQB1*06:03:01	HLA-DPA1*02:02:01	HLA-DPB1*19:01	0	0	0	0	0	1	0.001048	1	0	0	1	1	0	0.001048
HLA-A*24:02:01:01	HLA-C*05:01:01:02	HLA-B*44:02:01:01	HLA-DRB3*01:01:02:01	HLA-DRB1*03:01:01:01/HLA-DRB1*03:01:01:02	HLA-DQA1*05:01:01:02	HLA-DQB1*02:01:01	HLA-DPA1*02:01:01:02	HLA-DPB1*09:01:01	0	0	0	0	0	1	0.001048	0	1	0	0	0	0	0
HLA-A*03:01:01:05	HLA-C*07:02:01:03	HLA-B*07:02:01	HLA-DRB4*01:01:01:01	HLA-DRB1*07:01:01:01/HLA-DRB1*07:01:01:02	HLA-DQA1*02:01:01:01/HLA-DQA1*02:01:01:02	HLA-DQB1*02:02:01:01	HLA-DPA1*02:01:01:01	HLA-DPB1*11:01:01	0	0	0	0	0	1	0.001048	1	0	0	1	1	0	0.001048
HLA-A*24:02:01:01	HLA-C*07:02:01:03	HLA-B*07:02:01	HLA-DRB5*01:01:01	HLA-DRB1*15:01:01:01/HLA-DRB1*15:01:01:02/HLA-DRB1*15:01:01:03	HLA-DQA1*01:02:01:01/HLA-DQA1*01:02:01:03/HLA-DQA1*01:02:01:05	HLA-DQB1*06:02:01	HLA-DPA1*01:03:01:05	HLA-DPB1*04:02:01:02	0	0	0	0	0	1	0.001048	1	0	0	1	1	0	0.001048
HLA-A*02:01:01:01	HLA-C*04:01:01:01	HLA-B*35:03:01	HLA-DRB5*01:01:01	HLA-DRB1*15:01:01:01/HLA-DRB1*15:01:01:02/HLA-DRB1*15:01:01:03	HLA-DQA1*01:02:01:01/HLA-DQA1*01:02:01:03/HLA-DQA1*01:02:01:05	HLA-DQB1*06:02:01	HLA-DPA1*02:01:01:02	HLA-DPB1*14:01:01	0	0	0	0	0	1	0.001048	0	1	0	0	0	0	0
HLA-A*29:02:01:01	HLA-C*07:02:01:03	HLA-B*07:02:01	HLA-DRB5*01:01:01	HLA-DRB1*15:01:01:01/HLA-DRB1*15:01:01:02/HLA-DRB1*15:01:01:03	HLA-DQA1*01:02:01:01/HLA-DQA1*01:02:01:03/HLA-DQA1*01:02:01:05	HLA-DQB1*06:02:01	HLA-DPA1*01:03:01:05	HLA-DPB1*04:02:01:02	0	0	0	0	0	1	0.001048	1	0	0	1	1	0	0.001048
HLA-A*32:01:01	HLA-C*04:01:01:01	HLA-B*35:01:01:02		HLA-DRB1*01:01:01	HLA-DQA1*01:01:01:02/HLA-DQA1*01:01:01:03	HLA-DQB1*05:01:01:03	HLA-DPA1*01:03:01:05	HLA-DPB1*04:02:01:02	0	0	0	0	0	1	0.001048	0	1	0	0	0	0	0
HLA-A*03:01:01:01	HLA-C*07:02:01:03	HLA-B*07:02:01	HLA-DRB4*01:03:01:01/HLA-DRB4*01:03:01:03	HLA-DRB1*04:01:01:01	HLA-DQA1*03:01:01	HLA-DQB1*03:02:01	HLA-DPA1*01:03:01:04	HLA-DPB1*04:01:01:01/HLA-DPB1*04:01:01:02	0	0	0	0	0	1	0.001048	0	1	0	0	0	0	0
HLA-A*32:01:01	HLA-C*03:03:01:01	HLA-B*15:01:01:01	HLA-DRB3*02:02:01:02	HLA-DRB1*11:01:01:01	HLA-DQA1*05:05:01:01/HLA-DQA1*05:05:01:02/HLA-DQA1*05:05:01:04	HLA-DQB1*03:01:01:03	HLA-DPA1*01:03:01:01	HLA-DPB1*02:01:02/HLA-DPB1*02:01:19	0	0	0	0	0	1	0.001048	1	0	0	1	1	0	0.001048
HLA-A*02:01:01:01	HLA-C*05:01:01:01	HLA-B*18:01:01:01	HLA-DRB3*02:02:01:01	HLA-DRB1*03:01:01:01/HLA-DRB1*03:01:01:02	HLA-DQA1*05:01:01:01	HLA-DQB1*02:01:01	HLA-DPA1*01:03:01:04	HLA-DPB1*04:01:01:01/HLA-DPB1*04:01:01:02	0	0	0	0	0	1	0.001048	1	0	0	1	1	0	0.001048
HLA-A*32:01:01	HLA-C*08:02:01:02	HLA-B*14:01:01	HLA-DRB4*01:03:01:01/HLA-DRB4*01:03:01:03	HLA-DRB1*07:01:01:01/HLA-DRB1*07:01:01:02	HLA-DQA1*02:01:01:01/HLA-DQA1*02:01:01:02	HLA-DQB1*02:02:01:01	HLA-DPA1*01:03:01:05	HLA-DPB1*04:02:01:02	0	0	0	0	0	1	0.001048	1	0	0	1	1	0	0.001048
HLA-A*01:01:01:01	HLA-C*06:02:01:01	HLA-B*57:01:01	HLA-DRB4*01:03:01:02N	HLA-DRB1*07:01:01:01/HLA-DRB1*07:01:01:02	HLA-DQA1*02:01:01:01/HLA-DQA1*02:01:01:02	HLA-DQB1*03:03:02:01	HLA-DPA1*01:03:01:02	HLA-DPB1*02:01:02/HLA-DPB1*02:01:19	0	0	0	0	0	1	0.001048	0	1	0	0	0	0	0
HLA-A*01:01:01:01	HLA-C*16:02:01	HLA-B*51:01:01:01	HLA-DRB4*01:01:01:01	HLA-DRB1*07:01:01:01/HLA-DRB1*07:01:01:02	HLA-DQA1*02:01:01:01/HLA-DQA1*02:01:01:02	HLA-DQB1*02:02:01:01	HLA-DPA1*01:03:01:02	HLA-DPB1*04:01:01:01/HLA-DPB1*04:01:01:02	0	0	0	0	0	1	0.001048	1	0	0	1	1	0	0.001048
HLA-A*24:02:01:01	HLA-C*07:02:01:03	HLA-B*07:02:01	HLA-DRB4*01:03:01:01/HLA-DRB4*01:03:01:03	HLA-DRB1*04:04:01	HLA-DQA1*03:01:01	HLA-DQB1*03:02:01	HLA-DPA1*01:03:01:03	HLA-DPB1*06:01:01	0	0	0	0	0	1	0.001048	0	1	0	0	0	0	0
HLA-A*01:01:01:01	HLA-C*07:01:02	HLA-B*15:17:01:01	HLA-DRB3*03:01:01	HLA-DRB1*13:02:01	HLA-DQA1*01:02:01:04/HLA-DQA1*01:02:01:06/HLA-DQA1*01:02:01:07	HLA-DQB1*06:04:01	HLA-DPA1*02:01:02	HLA-DPB1*01:01:01	0	0	0	0	0	1	0.001048	1	0	0	1	1	0	0.001048
HLA-A*02:05:01	HLA-C*04:01:01:01	HLA-B*44:03:01:01	HLA-DRB4*01:01:01:01	HLA-DRB1*07:01:01:01/HLA-DRB1*07:01:01:02	HLA-DQA1*02:01:01:01/HLA-DQA1*02:01:01:02	HLA-DQB1*02:02:01:01	HLA-DPA1*01:03:01:04	HLA-DPB1*04:01:01:01/HLA-DPB1*04:01:01:02	0	0	0	0	0	1	0.001048	1	0	0	1	1	0	0.001048
HLA-A*02:01:01:01	HLA-C*03:04:01:01	HLA-B*55:01:01	HLA-DRB5*01:01:01	HLA-DRB1*15:01:01:01/HLA-DRB1*15:01:01:02/HLA-DRB1*15:01:01:03	HLA-DQA1*01:02:01:01/HLA-DQA1*01:02:01:03/HLA-DQA1*01:02:01:05	HLA-DQB1*06:02:01	HLA-DPA1*01:03:01:02	HLA-DPB1*04:01:01:01/HLA-DPB1*04:01:01:02	0	0	0	0	0	1	0.001048	1	0	0	1	1	0	0.001048
HLA-A*01:01:01:01	HLA-C*03:04:01:01	HLA-B*15:01:01:01	HLA-DRB4*01:03:01:01/HLA-DRB4*01:03:01:03	HLA-DRB1*04:01:01:01	HLA-DQA1*03:01:01	HLA-DQB1*03:02:01	HLA-DPA1*01:03:01:02	HLA-DPB1*04:01:01:01/HLA-DPB1*04:01:01:02	0	0	0	0	0	1	0.001048	1	0	0	1	1	0	0.001048
HLA-A*03:01:01:01	HLA-C*04:01:01:06	HLA-B*35:02:01	HLA-DRB3*02:02:01:02	HLA-DRB1*11:04:01	HLA-DQA1*05:05:01:01/HLA-DQA1*05:05:01:02/HLA-DQA1*05:05:01:04	HLA-DQB1*03:01:01:02	HLA-DPA1*01:03:01:04	HLA-DPB1*04:02:01:02	0	0	0	0	0	1	0.001048	0	1	0	0	0	0	0
HLA-A*29:02:01:01	HLA-C*07:02:01:03	HLA-B*07:02:01	HLA-DRB5*01:01:01	HLA-DRB1*15:01:01:01/HLA-DRB1*15:01:01:02/HLA-DRB1*15:01:01:03	HLA-DQA1*01:02:01:01/HLA-DQA1*01:02:01:03/HLA-DQA1*01:02:01:05	HLA-DQB1*06:03:01	HLA-DPA1*01:03:01:02	HLA-DPB1*04:01:01:01/HLA-DPB1*04:01:01:02	0	0	0	0	0	1	0.001048	0	1	0	0	0	0	0
HLA-A*02:01:01:01	HLA-C*12:03:01:01	HLA-B*39:01:01:03	HLA-DRB5*01:01:01	HLA-DRB1*15:01:01:01/HLA-DRB1*15:01:01:02/HLA-DRB1*15:01:01:03	HLA-DQA1*01:02:01:01/HLA-DQA1*01:02:01:03/HLA-DQA1*01:02:01:05	HLA-DQB1*06:02:01	HLA-DPA1*01:03:01:02	HLA-DPB1*04:01:01:01/HLA-DPB1*04:01:01:02	0	0	0	0	0	1	0.001048	1	0	0	1	1	0	0.001048
HLA-A*02:01:01:01	HLA-C*06:02:01:01	HLA-B*13:02:01	HLA-DRB4*01:03:01:01/HLA-DRB4*01:03:01:03	HLA-DRB1*07:01:01:01/HLA-DRB1*07:01:01:02	HLA-DQA1*02:01:01:01/HLA-DQA1*02:01:01:02	HLA-DQB1*02:02:01:01	HLA-DPA1*02:01:01:02	HLA-DPB1*14:01:01	0	0	0	0	0	1	0.001048	0	1	0	0	0	0	0
HLA-A*02:01:01:01	HLA-C*07:01:01:01	HLA-B*18:01:01:02	HLA-DRB3*02:02:01:02	HLA-DRB1*11:01:01:01	HLA-DQA1*05:05:01:01/HLA-DQA1*05:05:01:02/HLA-DQA1*05:05:01:04	HLA-DQB1*03:01:01:03	HLA-DPA1*01:03:01:03	HLA-DPB1*03:01:01	0	0	0	0	0	1	0.001048	1	0	0	1	1	0	0.001048
HLA-A*24:02:01:01	HLA-C*06:02:01:01	HLA-B*13:02:01	HLA-DRB4*01:03:01:01/HLA-DRB4*01:03:01:03	HLA-DRB1*04:01:01:01	HLA-DQA1*03:03:01:01	HLA-DQB1*03:02:01	HLA-DPA1*01:03:01:03	HLA-DPB1*03:01:01	0	0	0	0	0	1	0.001048	1	0	0	1	1	0	0.001048
HLA-A*02:01:01:01	HLA-C*07:01:01:01	HLA-B*49:01:01	HLA-DRB3*02:02:01:02	HLA-DRB1*11:04:01	HLA-DQA1*05:05:01:01/HLA-DQA1*05:05:01:02/HLA-DQA1*05:05:01:04	HLA-DQB1*03:01:01:03	HLA-DPA1*01:03:01:04	HLA-DPB1*04:01:01:01/HLA-DPB1*04:01:01:02	0	0	0	0	0	1	0.001048	1	0	0	1	1	0	0.001048
HLA-A*26:01:01:01	HLA-C*07:01:01:01	HLA-B*49:01:01		HLA-DRB1*01:01:01	HLA-DQA1*01:02:01:01/HLA-DQA1*01:02:01:03/HLA-DQA1*01:02:01:05	HLA-DQB1*05:04	HLA-DPA1*01:03:01:01	HLA-DPB1*02:01:02/HLA-DPB1*02:01:19	0	0	0	0	0	1	0.001048	0	1	0	0	0	0	0
HLA-A*02:01:01:01	HLA-C*06:02:01:03	HLA-B*45:01:01	HLA-DRB4*01:03:01:01/HLA-DRB4*01:03:01:03	HLA-DRB1*04:01:01:01	HLA-DQA1*03:03:01:01	HLA-DQB1*03:01:01:01	HLA-DPA1*01:03:01:02	HLA-DPB1*04:01:01:01/HLA-DPB1*04:01:01:02	0	0	0	0	0	1	0.001048	1	0	0	1	1	0	0.001048
HLA-A*24:02:01:01	HLA-C*07:02:01:03	HLA-B*07:02:01	HLA-DRB4*01:03:01:01/HLA-DRB4*01:03:01:03	HLA-DRB1*04:01:01:01	HLA-DQA1*03:03:01:01	HLA-DQB1*03:01:01:01	HLA-DPA1*01:03:01:04	HLA-DPB1*04:01:01:01/HLA-DPB1*04:01:01:02	0	0	0	0	0	1	0.001048	0	1	0	0	0	0	0
HLA-A*01:01:01:01	HLA-C*02:02:02:03	HLA-B*27:02:01	HLA-DRB5*02:02	HLA-DRB1*16:01:01	HLA-DQA1*01:02:02	HLA-DQB1*05:02:01	HLA-DPA1*01:03:01:04	HLA-DPB1*04:01:01:01/HLA-DPB1*04:01:01:02	0	0	0	0	0	1	0.001048	1	0	0	1	1	0	0.001048
HLA-A*03:01:01:01	HLA-C*03:03:01:01	HLA-B*15:01:01:01	HLA-DRB3*02:02:01:02	HLA-DRB1*13:01:01:01/HLA-DRB1*13:01:01:02	HLA-DQA1*01:03:01:02/HLA-DQA1*01:03:01:06	HLA-DQB1*06:03:01	HLA-DPA1*01:03:01:04	HLA-DPB1*04:01:01:01/HLA-DPB1*04:01:01:02	0	0	0	0	0	1	0.001048	1	0	0	1	1	0	0.001048
HLA-A*01:01:01:01	HLA-C*05:01:01:01	HLA-B*18:01:01:01	HLA-DRB3*02:02:01:01	HLA-DRB1*03:01:01:01/HLA-DRB1*03:01:01:02	HLA-DQA1*05:01:01:01	HLA-DQB1*02:01:01	HLA-DPA1*01:03:01:02	HLA-DPB1*104:01	0	0	0	0	0	1	0.001048	1	0	0	1	1	0	0.001048
HLA-A*24:02:01:01	HLA-C*12:03:01:01	HLA-B*08:01:01:01	HLA-DRB3*01:01:02:01	HLA-DRB1*03:01:01:01/HLA-DRB1*03:01:01:02	HLA-DQA1*05:01:01:02	HLA-DQB1*02:01:01	HLA-DPA1*02:01:02	HLA-DPB1*01:01:01	0	0	0	0	0	1	0.001048	1	0	0	1	1	0	0.001048
HLA-A*03:01:01:01	HLA-C*07:01:01:01	HLA-B*08:01:01:01	HLA-DRB3*01:01:02:01	HLA-DRB1*03:01:01:01/HLA-DRB1*03:01:01:02	HLA-DQA1*05:01:01:02	HLA-DQB1*02:01:01	HLA-DPA1*01:03:01:02	HLA-DPB1*04:01:01:01/HLA-DPB1*04:01:01:02	0	0	0	0	0	1	0.001048	1	0	0	1	1	0	0.001048
HLA-A*68:01:02:02	HLA-C*07:04:01:01	HLA-B*44:02:01:03	HLA-DRB3*02:02:01:02	HLA-DRB1*11:01:01:01	HLA-DQA1*05:05:01:01/HLA-DQA1*05:05:01:02/HLA-DQA1*05:05:01:04	HLA-DQB1*03:01:01:03	HLA-DPA1*01:03:01:03	HLA-DPB1*03:01:01	0	0	0	0	0	1	0.001048	0	1	0	0	0	0	0
HLA-A*02:01:01:01	HLA-C*03:04:01:01	HLA-B*15:01:01:01	HLA-DRB4*01:03:01:01/HLA-DRB4*01:03:01:03	HLA-DRB1*04:01:01:01	HLA-DQA1*03:03:01:01	HLA-DQB1*03:01:01:01	HLA-DPA1*01:03:01:02	HLA-DPB1*04:01:01:01/HLA-DPB1*04:01:01:02	0	0	0	0	0	1	0.001048	0	1	0	0	0	0	0
HLA-A*68:01:02:02	HLA-C*08:02:01:01	HLA-B*14:02:01:01	HLA-DRB3*03:01:01	HLA-DRB1*13:02:01	HLA-DQA1*01:02:01:04/HLA-DQA1*01:02:01:06/HLA-DQA1*01:02:01:07	HLA-DQB1*06:09:01	HLA-DPA1*02:01:01:01	HLA-DPB1*05:01:01	0	0	0	0	0	1	0.001048	1	0	0	1	1	0	0.001048
HLA-A*33:01:01	HLA-C*08:02:01:01	HLA-B*14:02:01:01	HLA-DRB3*02:02:01:02	HLA-DRB1*11:01:01:01	HLA-DQA1*05:05:01:01/HLA-DQA1*05:05:01:02/HLA-DQA1*05:05:01:04	HLA-DQB1*03:01:01:03	HLA-DPA1*01:03:01:04	HLA-DPB1*04:01:01:01/HLA-DPB1*04:01:01:02	0	0	0	0	0	1	0.001048	0	1	0	0	0	0	0
HLA-A*02:01:01:01	HLA-C*07:02:01:01	HLA-B*39:01:01:03	HLA-DRB3*02:02:01:01	HLA-DRB1*03:01:01:01/HLA-DRB1*03:01:01:02	HLA-DQA1*05:01:01:01	HLA-DQB1*02:01:01	HLA-DPA1*01:03:01:02	HLA-DPB1*04:01:01:01/HLA-DPB1*04:01:01:02	0	0	0	0	0	1	0.001048	1	0	0	1	1	0	0.001048
HLA-A*02:01:01:01	HLA-C*06:02:01:01	HLA-B*13:02:01	HLA-DRB5*01:01:01	HLA-DRB1*15:01:01:01/HLA-DRB1*15:01:01:02/HLA-DRB1*15:01:01:03	HLA-DQA1*01:02:01:01/HLA-DQA1*01:02:01:03/HLA-DQA1*01:02:01:05	HLA-DQB1*06:02:01	HLA-DPA1*01:03:01:02	HLA-DPB1*04:01:01:01/HLA-DPB1*04:01:01:02	0	0	0	0	0	1	0.001048	1	0	0	1	1	0	0.001048
HLA-A*26:01:01:02	HLA-C*15:02:01:01	HLA-B*51:01:01:01	HLA-DRB3*03:01:01	HLA-DRB1*13:02:01	HLA-DQA1*01:02:01:04/HLA-DQA1*01:02:01:06/HLA-DQA1*01:02:01:07	HLA-DQB1*06:09:01	HLA-DPA1*01:03:01:04	HLA-DPB1*04:01:01:01/HLA-DPB1*04:01:01:02	0	0	0	0	0	1	0.001048	1	0	0	1	1	0	0.001048
HLA-A*03:01:01:01	HLA-C*07:02:01:03	HLA-B*07:02:01	HLA-DRB5*01:01:01	HLA-DRB1*15:01:01:01/HLA-DRB1*15:01:01:02/HLA-DRB1*15:01:01:03	HLA-DQA1*01:02:01:01/HLA-DQA1*01:02:01:03/HLA-DQA1*01:02:01:05	HLA-DQB1*06:02:01	HLA-DPA1*02:06	HLA-DPB1*05:01:01	0	0	0	0	0	1	0.001048	0	1	0	0	0	0	0
HLA-A*26:01:01:01	HLA-C*12:03:01:01	HLA-B*38:01:01	HLA-DRB4*01:03:01:01/HLA-DRB4*01:03:01:03	HLA-DRB1*04:02:01	HLA-DQA1*03:01:01	HLA-DQB1*03:02:01	HLA-DPA1*01:03:01:02	HLA-DPB1*04:01:01:01/HLA-DPB1*04:01:01:02	0	0	0	0	0	1	0.001048	0	1	0	0	0	0	0
HLA-A*23:01:01	HLA-C*07:01:01:01	HLA-B*49:01:01	HLA-DRB3*01:01:02:01	HLA-DRB1*11:01:01:01	HLA-DQA1*05:05:01:01/HLA-DQA1*05:05:01:02/HLA-DQA1*05:05:01:04	HLA-DQB1*02:01:01	HLA-DPA1*02:01:02	HLA-DPB1*01:01:01	0	0	0	0	0	1	0.001048	1	0	0	1	1	0	0.001048
HLA-A*30:02:01:01	HLA-C*05:01:01:01	HLA-B*18:01:01:01	HLA-DRB3*02:02:01:01	HLA-DRB1*03:01:01:01/HLA-DRB1*03:01:01:02	HLA-DQA1*05:01:01:01	HLA-DQB1*02:01:01	HLA-DPA1*01:03:01:05	HLA-DPB1*04:02:01:01	0	0	0	0	0	1	0.001048	1	0	0	1	1	0	0.001048
HLA-A*24:02:01:01	HLA-C*17:03	HLA-B*41:02:01	HLA-DRB3*01:01:02:01	HLA-DRB1*13:03:01	HLA-DQA1*05:05:01:01/HLA-DQA1*05:05:01:02/HLA-DQA1*05:05:01:04	HLA-DQB1*03:01:01:03	HLA-DPA1*01:03:01:01	HLA-DPB1*02:01:02/HLA-DPB1*02:01:19	0	0	0	0	0	1	0.001048	1	0	0	1	1	0	0.001048
HLA-A*23:01:01	HLA-C*04:01:01:01	HLA-B*44:03:01:01	HLA-DRB3*03:01:01	HLA-DRB1*13:02:01	HLA-DQA1*01:02:01:04/HLA-DQA1*01:02:01:06/HLA-DQA1*01:02:01:07	HLA-DQB1*06:09:01	HLA-DPA1*02:02:02	HLA-DPB1*05:01:01	0	0	0	0	0	1	0.001048	0	1	0	0	0	0	0
HLA-A*29:02:01:01	HLA-C*16:01:01:01	HLA-B*44:03:01:01		HLA-DRB1*01:03	HLA-DQA1*01:01:01:02/HLA-DQA1*01:01:01:03	HLA-DQB1*05:01:01:03	HLA-DPA1*02:01:02	HLA-DPB1*01:01:01	0	0	0	0	0	1	0.001048	1	0	0	1	1	0	0.001048
HLA-A*02:02:01:01	HLA-C*17:01:01:05	HLA-B*41:01:01	HLA-DRB4*01:03:01:01/HLA-DRB4*01:03:01:03	HLA-DRB1*04:05:01	HLA-DQA1*03:03:01:01	HLA-DQB1*02:02:01:02	HLA-DPA1*01:03:01:01	HLA-DPB1*04:01:01:01/HLA-DPB1*04:01:01:02	0	0	0	0	0	1	0.001048	1	0	0	1	1	0	0.001048
HLA-A*24:02:01:01	HLA-C*15:06:01	HLA-B*51:01:01:01	HLA-DRB5*02:02	HLA-DRB1*16:02:01:02	HLA-DQA1*01:02:02	HLA-DQB1*05:02:01	HLA-DPA1*01:03:01:02	HLA-DPB1*04:01:01:01/HLA-DPB1*04:01:01:02	0	0	0	0	0	1	0.001048	1	0	0	1	1	0	0.001048
HLA-A*30:02:01:01	HLA-C*07:02:01:03	HLA-B*07:02:01	HLA-DRB5*01:01:01	HLA-DRB1*15:01:01:01/HLA-DRB1*15:01:01:02/HLA-DRB1*15:01:01:03	HLA-DQA1*01:02:01:01/HLA-DQA1*01:02:01:03/HLA-DQA1*01:02:01:05	HLA-DQB1*06:02:01	HLA-DPA1*01:03:01:02	HLA-DPB1*04:01:01:01/HLA-DPB1*04:01:01:02	0	0	0	0	0	1	0.001048	1	0	0	1	1	0	0.001048
HLA-A*02:01:01:01	HLA-C*02:02:02:01	HLA-B*51:01:01:01	HLA-DRB3*02:02:01:02	HLA-DRB1*12:01:01:03	HLA-DQA1*05:05:01:03/HLA-DQA1*05:05:01:05/HLA-DQA1*05:05:01:06	HLA-DQB1*03:01:01:01	HLA-DPA1*01:03:01:02	HLA-DPB1*04:01:01:01/HLA-DPB1*04:01:01:02	0	0	0	0	0	1	0.001048	1	0	0	1	1	0	0.001048
HLA-A*25:01:01	HLA-C*03:03:01:01	HLA-B*15:01:01:01	HLA-DRB3*01:01:02:02	HLA-DRB1*13:01:01:01/HLA-DRB1*13:01:01:02	HLA-DQA1*01:03:01:02/HLA-DQA1*01:03:01:06	HLA-DQB1*06:03:01	HLA-DPA1*01:03:01:01	HLA-DPB1*02:01:02/HLA-DPB1*02:01:19	0	0	0	0	0	1	0.001048	1	0	0	1	1	0	0.001048
HLA-A*02:01:01:01	HLA-C*03:03:01:01	HLA-B*15:01:01:01	HLA-DRB3*02:02:01:02	HLA-DRB1*11:01:01:01	HLA-DQA1*05:05:01:01/HLA-DQA1*05:05:01:02/HLA-DQA1*05:05:01:04	HLA-DQB1*03:01:01:03	HLA-DPA1*01:03:01:05	HLA-DPB1*04:02:01:01	0	0	0	0	0	1	0.001048	1	0	0	1	1	0	0.001048
HLA-A*02:06:01:01	HLA-C*03:04:01:01	HLA-B*40:01:02	HLA-DRB3*02:02:01:02	HLA-DRB1*13:01:01:01/HLA-DRB1*13:01:01:02	HLA-DQA1*01:03:01:02/HLA-DQA1*01:03:01:06	HLA-DQB1*06:03:01	HLA-DPA1*02:02:01	HLA-DPB1*19:01	0	0	0	0	0	1	0.001048	0	1	0	0	0	0	0
HLA-A*68:01:02:02	HLA-C*03:04:01:02	HLA-B*40:01:02	HLA-DRB3*02:02:01:02	HLA-DRB1*13:01:01:01/HLA-DRB1*13:01:01:02	HLA-DQA1*01:03:01:02/HLA-DQA1*01:03:01:06	HLA-DQB1*06:03:01	HLA-DPA1*02:02:01	HLA-DPB1*19:01	0	0	0	0	0	1	0.001048	1	0	0	1	1	0	0.001048
HLA-A*03:01:01:01	HLA-C*02:02:02:01	HLA-B*27:05:02	HLA-DRB5*01:01:01	HLA-DRB1*15:01:01:01/HLA-DRB1*15:01:01:02/HLA-DRB1*15:01:01:03	HLA-DQA1*01:02:01:01/HLA-DQA1*01:02:01:03/HLA-DQA1*01:02:01:05	HLA-DQB1*06:02:01	HLA-DPA1*01:03:01:02	HLA-DPB1*04:01:01:01/HLA-DPB1*04:01:01:02	0	0	0	0	0	1	0.001048	1	0	0	1	1	0	0.001048
HLA-A*02:01:01:01	HLA-C*07:01:01:01	HLA-B*08:01:01:01	HLA-DRB3*02:02:01:01	HLA-DRB1*14:54:01	HLA-DQA1*01:04:01:01/HLA-DQA1*01:04:01:02/HLA-DQA1*01:04:01:04	HLA-DQB1*05:03:01:01/HLA-DQB1*05:03:01:02	HLA-DPA1*01:03:01:01	HLA-DPB1*02:02	0	0	0	0	0	1	0.001048	0	1	0	0	0	0	0
HLA-A*23:01:01	HLA-C*04:01:01:01	HLA-B*35:01:01:02	HLA-DRB3*03:01:01	HLA-DRB1*13:02:01	HLA-DQA1*01:02:01:04/HLA-DQA1*01:02:01:06/HLA-DQA1*01:02:01:07	HLA-DQB1*06:04:01	HLA-DPA1*01:03:01:01	HLA-DPB1*02:01:02/HLA-DPB1*02:01:19	0	0	0	0	0	1	0.001048	0	1	0	0	0	0	0
HLA-A*29:02:01:01	HLA-C*16:01:01:01	HLA-B*44:03:01:01	HLA-DRB4*01:01:01:01	HLA-DRB1*07:01:01:01/HLA-DRB1*07:01:01:02	HLA-DQA1*02:01:01:01/HLA-DQA1*02:01:01:02	HLA-DQB1*02:02:01:01	HLA-DPA1*01:03:01:01	HLA-DPB1*02:01:02/HLA-DPB1*02:01:19	0	0	0	0	0	1	0.001048	0	1	0	0	0	0	0
HLA-A*23:01:01	HLA-C*07:01:01:01	HLA-B*49:01:01		HLA-DRB1*08:03:02	HLA-DQA1*06:01:01	HLA-DQB1*03:01:01:01	HLA-DPA1*01:03:01:04	HLA-DPB1*04:01:01:01/HLA-DPB1*04:01:01:02	0	0	0	0	0	1	0.001048	1	0	0	1	1	0	0.001048
HLA-A*03:01:01:01	HLA-C*12:03:01:01	HLA-B*38:01:01	HLA-DRB3*02:24	HLA-DRB1*14:01:01	HLA-DQA1*01:04:01:01/HLA-DQA1*01:04:01:02/HLA-DQA1*01:04:01:04	HLA-DQB1*05:03:01:01/HLA-DQB1*05:03:01:02	HLA-DPA1*01:03:01:01	HLA-DPB1*04:01:01:01/HLA-DPB1*04:01:01:02	0	0	0	0	0	1	0.001048	0	1	0	0	0	0	0
HLA-A*03:01:01:01	HLA-C*07:02:01:03	HLA-B*07:02:01	HLA-DRB5*01:01:01	HLA-DRB1*15:01:01:01/HLA-DRB1*15:01:01:02/HLA-DRB1*15:01:01:03	HLA-DQA1*01:02:01:01/HLA-DQA1*01:02:01:03/HLA-DQA1*01:02:01:05	HLA-DQB1*06:02:01	HLA-DPA1*02:01:01:02	HLA-DPB1*10:01:01	0	0	0	0	0	1	0.001048	1	0	0	1	1	0	0.001048
HLA-A*02:01:01:01	HLA-C*02:02:02:01	HLA-B*27:05:02	HLA-DRB5*01:01:01	HLA-DRB1*15:02:01:02	HLA-DQA1*01:02:01:01/HLA-DQA1*01:02:01:03/HLA-DQA1*01:02:01:05	HLA-DQB1*06:02:01	HLA-DPA1*01:03:01:02	HLA-DPB1*04:01:01:01/HLA-DPB1*04:01:01:02	0	0	0	0	0	1	0.001048	1	0	0	1	1	0	0.001048
HLA-A*32:01:01	HLA-C*12:03:01:01	HLA-B*38:01:01	HLA-DRB3*02:02:01:01	HLA-DRB1*14:54:01	HLA-DQA1*01:04:01:01/HLA-DQA1*01:04:01:02/HLA-DQA1*01:04:01:04	HLA-DQB1*05:03:01:01/HLA-DQB1*05:03:01:02	HLA-DPA1*01:03:01:03	HLA-DPB1*03:01:01	0	0	0	0	0	1	0.001048	0	1	0	0	0	0	0
HLA-A*02:01:01:01	HLA-C*03:03:01:01	HLA-B*15:01:01:01	HLA-DRB5*01:01:01	HLA-DRB1*15:01:01:01/HLA-DRB1*15:01:01:02/HLA-DRB1*15:01:01:03	HLA-DQA1*01:02:01:01/HLA-DQA1*01:02:01:03/HLA-DQA1*01:02:01:05	HLA-DQB1*06:03:01	HLA-DPA1*02:01:01:02	HLA-DPB1*14:01:01	0	0	0	0	0	1	0.001048	1	0	0	1	1	0	0.001048
HLA-A*01:01:01:01	HLA-C*08:02:01:01	HLA-B*14:02:01:01		HLA-DRB1*01:02:01	HLA-DQA1*01:01:02	HLA-DQB1*05:01:01:01	HLA-DPA1*01:03:01:05	HLA-DPB1*04:02:01:02	0	0	0	0	0	1	0.001048	1	0	0	1	1	0	0.001048
HLA-A*33:03:01	HLA-C*06:02:01:02	HLA-B*50:01:01	HLA-DRB4*01:03:01:01/HLA-DRB4*01:03:01:03	HLA-DRB1*07:01:01:01/HLA-DRB1*07:01:01:02	HLA-DQA1*02:01:01:01/HLA-DQA1*02:01:01:02	HLA-DQB1*02:02:01:01	HLA-DPA1*02:01:01:02	HLA-DPB1*14:01:01	0	0	0	0	0	1	0.001048	1	0	0	1	1	0	0.001048
HLA-A*03:01:01:01	HLA-C*07:02:01:03	HLA-B*07:02:01	HLA-DRB5*01:02	HLA-DRB1*15:02:01:02	HLA-DQA1*01:03:01:01	HLA-DQB1*06:01:01	HLA-DPA1*02:01:01:02	HLA-DPB1*14:01:01	0	0	0	0	0	1	0.001048	0	1	0	0	0	0	0
HLA-A*02:01:01:01	HLA-C*04:01:01:01	HLA-B*35:03:01	HLA-DRB5*01:01:01	HLA-DRB1*15:01:01:01/HLA-DRB1*15:01:01:02/HLA-DRB1*15:01:01:03	HLA-DQA1*01:02:01:01/HLA-DQA1*01:02:01:03/HLA-DQA1*01:02:01:05	HLA-DQB1*06:02:01	HLA-DPA1*01:03:01:02	HLA-DPB1*04:01:01:01/HLA-DPB1*04:01:01:02	0	0	0	0	0	1	0.001048	1	0	0	1	1	0	0.001048
HLA-A*68:01:02:01	HLA-C*03:04:01:02	HLA-B*40:04	HLA-DRB4*01:03:01:01/HLA-DRB4*01:03:01:03	HLA-DRB1*04:04:01	HLA-DQA1*03:01:01	HLA-DQB1*03:02:01	HLA-DPA1*01:03:01:02	HLA-DPB1*04:01:01:01/HLA-DPB1*04:01:01:02	0	0	0	0	0	1	0.001048	0	1	0	0	0	0	0
HLA-A*29:02:01:01	HLA-C*16:01:01:01	HLA-B*44:03:01:01	HLA-DRB4*01:01:01:01	HLA-DRB1*07:01:01:01/HLA-DRB1*07:01:01:02	HLA-DQA1*02:01:01:01/HLA-DQA1*02:01:01:02	HLA-DQB1*02:02:01:01	HLA-DPA1*02:01:01:02	HLA-DPB1*14:01:01	0	0	0	0	0	1	0.001048	1	0	0	1	1	0	0.001048
HLA-A*02:01:01:01	HLA-C*03:04:01:01	HLA-B*40:01:02	HLA-DRB5*01:01:01	HLA-DRB1*15:01:01:01/HLA-DRB1*15:01:01:02/HLA-DRB1*15:01:01:03	HLA-DQA1*01:02:01:01/HLA-DQA1*01:02:01:03/HLA-DQA1*01:02:01:05	HLA-DQB1*06:02:01	HLA-DPA1*02:01:01:01	HLA-DPB1*11:01:01	0	0	0	0	0	1	0.001048	1	0	0	1	1	0	0.001048
HLA-A*11:01:01:01	HLA-C*02:02:02:01	HLA-B*27:05:02	HLA-DRB4*01:03:01:01/HLA-DRB4*01:03:01:03	HLA-DRB1*04:04:01	HLA-DQA1*03:01:01	HLA-DQB1*03:02:01	HLA-DPA1*01:03:01:02	HLA-DPB1*04:01:01:01/HLA-DPB1*04:01:01:02	0	0	0	0	0	1	0.001048	0	1	0	0	0	0	0
HLA-A*01:01:01:01	HLA-C*03:03:01:01	HLA-B*15:01:01:01	HLA-DRB5*01:01:01	HLA-DRB1*15:01:01:01/HLA-DRB1*15:01:01:02/HLA-DRB1*15:01:01:03	HLA-DQA1*01:02:01:01/HLA-DQA1*01:02:01:03/HLA-DQA1*01:02:01:05	HLA-DQB1*06:02:01	HLA-DPA1*01:03:01:04	HLA-DPB1*04:01:01:01/HLA-DPB1*04:01:01:02	0	0	0	0	0	1	0.001048	1	0	0	1	1	0	0.001048
HLA-A*02:01:01:01	HLA-C*04:01:01:01	HLA-B*44:03:01:01	HLA-DRB4*01:01:01:01	HLA-DRB1*07:01:01:01/HLA-DRB1*07:01:01:02	HLA-DQA1*02:01:01:01/HLA-DQA1*02:01:01:02	HLA-DQB1*02:02:01:01	HLA-DPA1*01:03:01:01	HLA-DPB1*02:01:02/HLA-DPB1*02:01:19	0	0	0	0	0	1	0.001048	1	0	0	1	1	0	0.001048
HLA-A*11:01:01:01	HLA-C*02:02:02:01	HLA-B*40:02:01	HLA-DRB4*01:03:01:01/HLA-DRB4*01:03:01:03	HLA-DRB1*04:07:01	HLA-DQA1*03:03:01:01	HLA-DQB1*03:01:01:01	HLA-DPA1*01:03:01:03	HLA-DPB1*03:01:01	0	0	0	0	0	1	0.001048	1	0	0	1	1	0	0.001048
HLA-A*01:01:01:01	HLA-C*06:02:01:01	HLA-B*37:01:01	HLA-DRB3*01:01:02:01	HLA-DRB1*13:03:01	HLA-DQA1*05:05:01:01/HLA-DQA1*05:05:01:02/HLA-DQA1*05:05:01:04	HLA-DQB1*03:01:01:03	HLA-DPA1*01:03:01:04	HLA-DPB1*04:01:01:01/HLA-DPB1*04:01:01:02	0	0	0	0	0	1	0.001048	1	0	0	1	1	0	0.001048
HLA-A*02:01:01:01	HLA-C*03:04:01:01	HLA-B*40:01:02	HLA-DRB4*01:03:01:01/HLA-DRB4*01:03:01:03	HLA-DRB1*04:01:01:01	HLA-DQA1*03:03:01:01	HLA-DQB1*03:01:01:01	HLA-DPA1*01:03:01:04	HLA-DPB1*04:01:01:01/HLA-DPB1*04:01:01:02	0	0	0	0	0	1	0.001048	0	1	0	0	0	0	0
HLA-A*03:01:01:01	HLA-C*04:01:01:01	HLA-B*35:01:01:02	HLA-DRB5*01:01:01	HLA-DRB1*15:01:01:01/HLA-DRB1*15:01:01:02/HLA-DRB1*15:01:01:03	HLA-DQA1*01:02:01:01/HLA-DQA1*01:02:01:03/HLA-DQA1*01:02:01:05	HLA-DQB1*06:02:01	HLA-DPA1*01:03:01:02	HLA-DPB1*04:01:01:01/HLA-DPB1*04:01:01:02	0	0	0	0	0	1	0.001048	0	1	0	0	0	0	0
HLA-A*02:01:01:01	HLA-C*05:01:01:02	HLA-B*44:02:01:01	HLA-DRB4*01:03:01:01/HLA-DRB4*01:03:01:03	HLA-DRB1*04:05:01	HLA-DQA1*03:03:01:01	HLA-DQB1*03:02:01	HLA-DPA1*01:03:01:02	HLA-DPB1*104:01	0	0	0	0	0	1	0.001048	1	0	0	1	1	0	0.001048
HLA-A*24:02:01:01	HLA-C*07:01:01:01	HLA-B*08:01:01:01	HLA-DRB3*01:01:02:01	HLA-DRB1*03:01:01:01/HLA-DRB1*03:01:01:02	HLA-DQA1*05:01:01:02	HLA-DQB1*02:01:01	HLA-DPA1*01:03:01:02	HLA-DPB1*04:01:01:01/HLA-DPB1*04:01:01:02	0	0	0	0	0	1	0.001048	1	0	0	1	1	0	0.001048
HLA-A*11:01:01:01	HLA-C*06:02:01:03	HLA-B*45:01:01	HLA-DRB4*01:01:01:01	HLA-DRB1*04:01:01:01	HLA-DQA1*03:01:01	HLA-DQB1*03:02:01	HLA-DPA1*01:03:01:03	HLA-DPB1*03:01:01	0	0	0	0	0	1	0.001048	1	0	0	1	1	0	0.001048
HLA-A*01:01:01:01	HLA-C*06:02:01:01	HLA-B*13:02:01	HLA-DRB4*01:03:01:01/HLA-DRB4*01:03:01:03	HLA-DRB1*07:01:01:01/HLA-DRB1*07:01:01:02	HLA-DQA1*02:01:01:01/HLA-DQA1*02:01:01:02	HLA-DQB1*02:02:01:01	HLA-DPA1*02:01:01:02	HLA-DPB1*14:01:01	0	0	0	0	0	1	0.001048	0	1	0	0	0	0	0
HLA-A*24:02:01:04	HLA-C*05:01:01:02	HLA-B*44:02:01:01	HLA-DRB3*02:02:01:02	HLA-DRB1*11:04:01	HLA-DQA1*05:05:01:01/HLA-DQA1*05:05:01:02/HLA-DQA1*05:05:01:04	HLA-DQB1*03:01:01:03	HLA-DPA1*01:03:01:05	HLA-DPB1*04:02:01:02	0	0	0	0	0	1	0.001048	1	0	0	1	1	0	0.001048
HLA-A*02:01:01:01	HLA-C*14:02:01:01	HLA-B*51:01:01:01		HLA-DRB1*08:01:01	HLA-DQA1*04:02	HLA-DQB1*04:02:01	HLA-DPA1*01:03:01:03	HLA-DPB1*03:01:01	0	0	0	0	0	1	0.001048	1	0	0	1	1	0	0.001048
HLA-A*24:02:01:01	HLA-C*07:01:02	HLA-B*15:17:01:01	HLA-DRB3*03:01:01	HLA-DRB1*13:02:01	HLA-DQA1*01:02:01:04/HLA-DQA1*01:02:01:06/HLA-DQA1*01:02:01:07	HLA-DQB1*06:04:01	HLA-DPA1*01:03:01:01	HLA-DPB1*16:01:01	0	0	0	0	0	1	0.001048	1	0	0	1	1	0	0.001048
HLA-A*02:01:01:01	HLA-C*04:09N	HLA-B*44:03:01:01	HLA-DRB5*01:01:01	HLA-DRB1*15:01:01:01/HLA-DRB1*15:01:01:02/HLA-DRB1*15:01:01:03	HLA-DQA1*01:02:01:01/HLA-DQA1*01:02:01:03/HLA-DQA1*01:02:01:05	HLA-DQB1*06:02:01	HLA-DPA1*01:03:01:03	HLA-DPB1*03:01:01	0	0	0	0	0	1	0.001048	1	0	0	1	1	0	0.001048
HLA-A*03:01:01:01	HLA-C*07:02:01:03	HLA-B*07:02:01	HLA-DRB5*01:01:01	HLA-DRB1*15:01:01:01/HLA-DRB1*15:01:01:02/HLA-DRB1*15:01:01:03	HLA-DQA1*01:02:01:01/HLA-DQA1*01:02:01:03/HLA-DQA1*01:02:01:05	HLA-DQB1*06:02:01	HLA-DPA1*02:01:01:01	HLA-DPB1*05:01:01	0	0	0	0	0	1	0.001048	1	0	0	1	1	0	0.001048
HLA-A*24:02:01:01	HLA-C*12:03:01:01	HLA-B*38:01:01	HLA-DRB3*02:24	HLA-DRB1*14:01:01	HLA-DQA1*01:04:01:01/HLA-DQA1*01:04:01:02/HLA-DQA1*01:04:01:04	HLA-DQB1*05:03:01:01/HLA-DQB1*05:03:01:02	HLA-DPA1*01:03:01:01	HLA-DPB1*04:01:01:01/HLA-DPB1*04:01:01:02	0	0	0	0	0	1	0.001048	0	1	0	0	0	0	0
HLA-A*01:01:01:01	HLA-C*05:01:01:02	HLA-B*44:02:01:01		HLA-DRB1*08:01:01	HLA-DQA1*04:01:01	HLA-DQB1*04:02:01	HLA-DPA1*01:03:01:04	HLA-DPB1*04:01:01:01/HLA-DPB1*04:01:01:02	0	0	0	0	0	1	0.001048	1	0	0	1	1	0	0.001048
HLA-A*11:01:01:01	HLA-C*15:02:01:01	HLA-B*51:01:01:01	HLA-DRB4*01:03:01:01/HLA-DRB4*01:03:01:03	HLA-DRB1*04:04:01	HLA-DQA1*03:01:01	HLA-DQB1*03:02:01	HLA-DPA1*01:03:01:03	HLA-DPB1*03:01:01	0	0	0	0	0	1	0.001048	1	0	0	1	1	0	0.001048
HLA-A*01:01:01:01	HLA-C*14:02:01:01	HLA-B*51:01:01:01		HLA-DRB1*01:01:01	HLA-DQA1*01:01:01:02/HLA-DQA1*01:01:01:03	HLA-DQB1*05:01:01:03	HLA-DPA1*01:03:01:04	HLA-DPB1*04:01:01:01/HLA-DPB1*04:01:01:02	0	0	0	0	0	1	0.001048	1	0	0	1	1	0	0.001048
HLA-A*32:01:01	HLA-C*05:01:01:02	HLA-B*40:01:02		HLA-DRB1*01:01:01	HLA-DQA1*01:01:01:02/HLA-DQA1*01:01:01:03	HLA-DQB1*05:01:01:03	HLA-DPA1*01:03:01:04	HLA-DPB1*04:01:31	0	0	0	0	0	1	0.001048	0	1	0	0	0	0	0
HLA-A*01:01:01:01	HLA-C*06:02:01:01	HLA-B*57:01:01	HLA-DRB3*01:01:02:01	HLA-DRB1*13:03:01	HLA-DQA1*05:05:01:01/HLA-DQA1*05:05:01:02/HLA-DQA1*05:05:01:04	HLA-DQB1*03:01:01:03	HLA-DPA1*01:03:01:02	HLA-DPB1*124:01	0	0	0	0	0	1	0.001048	1	0	0	1	1	0	0.001048
HLA-A*25:01:01	HLA-C*06:02:01:01	HLA-B*57:01:01	HLA-DRB5*01:01:01	HLA-DRB1*15:01:01:01/HLA-DRB1*15:01:01:02/HLA-DRB1*15:01:01:03	HLA-DQA1*01:02:01:01/HLA-DQA1*01:02:01:03/HLA-DQA1*01:02:01:05	HLA-DQB1*06:02:01	HLA-DPA1*01:03:01:02	HLA-DPB1*02:01:02/HLA-DPB1*02:01:19	0	0	0	0	0	1	0.001048	0	1	0	0	0	0	0
HLA-A*01:01:01:01	HLA-C*06:02:01:01	HLA-B*57:01:01	HLA-DRB3*01:01:02:01	HLA-DRB1*13:01:01:01/HLA-DRB1*13:01:01:02	HLA-DQA1*01:03:01:02/HLA-DQA1*01:03:01:06	HLA-DQB1*06:03:01	HLA-DPA1*01:03:01:04	HLA-DPB1*04:01:01:01/HLA-DPB1*04:01:01:02	0	0	0	0	0	1	0.001048	1	0	0	1	1	0	0.001048
HLA-A*29:02:01:02	HLA-C*06:02:01:03	HLA-B*45:01:01	HLA-DRB4*01:03:01:01/HLA-DRB4*01:03:01:03	HLA-DRB1*04:01:01:01	HLA-DQA1*03:01:01	HLA-DQB1*03:02:01	HLA-DPA1*01:03:01:02	HLA-DPB1*02:01:02/HLA-DPB1*02:01:19	0	0	0	0	0	1	0.001048	0	1	0	0	0	0	0
HLA-A*02:01:01:01	HLA-C*12:02:02	HLA-B*52:01:01:02	HLA-DRB4*01:01:01:01	HLA-DRB1*07:01:01:01/HLA-DRB1*07:01:01:02	HLA-DQA1*02:01:01:01/HLA-DQA1*02:01:01:02	HLA-DQB1*02:02:01:01	HLA-DPA1*02:01:01:01	HLA-DPB1*17:01	0	0	0	0	0	1	0.001048	1	0	0	1	1	0	0.001048
HLA-A*11:12	HLA-C*07:01:01:01	HLA-B*35:03:01	HLA-DRB3*02:02:01:02	HLA-DRB1*12:01:01:03	HLA-DQA1*05:05:01:03/HLA-DQA1*05:05:01:05/HLA-DQA1*05:05:01:06	HLA-DQB1*03:01:01:01	HLA-DPA1*02:01:01:01	HLA-DPB1*04:01:01:01/HLA-DPB1*04:01:01:02	0	0	0	0	0	1	0.001048	0	1	0	0	0	0	0
HLA-A*11:01:01:01	HLA-C*05:01:01:02	HLA-B*44:02:01:01	HLA-DRB4*01:03:01:01/HLA-DRB4*01:03:01:03	HLA-DRB1*04:01:01:01	HLA-DQA1*03:03:01:01	HLA-DQB1*03:01:01:01	HLA-DPA1*01:03:01:02	HLA-DPB1*04:01:01:01/HLA-DPB1*04:01:01:02	0	0	0	0	0	2	0.002096	2	0	0	2	2	0	0.002096
HLA-A*32:01:01	HLA-C*07:04:01:01	HLA-B*44:02:01:03	HLA-DRB3*02:02:01:02	HLA-DRB1*11:01:01:01	HLA-DQA1*05:05:01:01/HLA-DQA1*05:05:01:02/HLA-DQA1*05:05:01:04	HLA-DQB1*03:01:01:03	HLA-DPA1*01:03:01:01	HLA-DPB1*02:01:02/HLA-DPB1*02:01:19	0	0	0	0	0	1	0.001048	0	1	0	0	0	0	0
HLA-A*24:02:01:01	HLA-C*07:02:01:03	HLA-B*07:02:01	HLA-DRB3*03:01:01	HLA-DRB1*13:02:01	HLA-DQA1*01:02:01:04/HLA-DQA1*01:02:01:06/HLA-DQA1*01:02:01:07	HLA-DQB1*06:09:01	HLA-DPA1*01:03:01:05	HLA-DPB1*04:02:01:02	0	0	0	0	0	1	0.001048	1	0	0	1	1	0	0.001048
HLA-A*03:01:01:01	HLA-C*07:02:01:03	HLA-B*07:02:01	HLA-DRB4*01:03:01:01/HLA-DRB4*01:03:01:03	HLA-DRB1*04:01:01:01	HLA-DQA1*03:03:01:01	HLA-DQB1*03:02:01	HLA-DPA1*01:03:01:05	HLA-DPB1*04:02:01:02	0	0	0	0	0	1	0.001048	1	0	0	1	1	0	0.001048
HLA-A*02:01:01:01	HLA-C*06:02:01:02	HLA-B*50:01:01	HLA-DRB4*01:01:01:01	HLA-DRB1*07:01:01:01/HLA-DRB1*07:01:01:02	HLA-DQA1*02:01:01:01/HLA-DQA1*02:01:01:02	HLA-DQB1*02:02:01:01	HLA-DPA1*02:02:02	HLA-DPB1*04:01:01:01/HLA-DPB1*04:01:01:02	0	0	0	0	0	1	0.001048	0	1	0	0	0	0	0
HLA-A*01:01:01:01	HLA-C*07:01:01:01	HLA-B*08:01:01:01		HLA-DRB1*01:01:01	HLA-DQA1*01:01:01:02/HLA-DQA1*01:01:01:03	HLA-DQB1*05:01:01:03	HLA-DPA1*02:01:01:02	HLA-DPB1*10:01:01	0	0	0	0	0	1	0.001048	0	1	0	0	0	0	0
HLA-A*32:01:01	HLA-C*05:01:01:02	HLA-B*44:02:01:01	HLA-DRB3*02:02:01:01	HLA-DRB1*12:01:01:03	HLA-DQA1*05:05:01:03/HLA-DQA1*05:05:01:05/HLA-DQA1*05:05:01:06	HLA-DQB1*03:01:01:01	HLA-DPA1*02:01:02	HLA-DPB1*01:01:01	0	0	0	0	0	1	0.001048	1	0	0	1	1	0	0.001048
HLA-A*26:01:01:01	HLA-C*01:02:01	HLA-B*27:05:02		HLA-DRB1*01:03	HLA-DQA1*05:05:01:01/HLA-DQA1*05:05:01:02/HLA-DQA1*05:05:01:04	HLA-DQB1*03:01:01:03	HLA-DPA1*01:03:01:05	HLA-DPB1*04:02:01:01	0	0	0	0	0	1	0.001048	0	1	0	0	0	0	0
HLA-A*24:02:01:01	HLA-C*03:03:01:01	HLA-B*55:01:01	HLA-DRB3*02:02:01:01	HLA-DRB1*14:54:01	HLA-DQA1*01:04:01:01/HLA-DQA1*01:04:01:02/HLA-DQA1*01:04:01:04	HLA-DQB1*05:03:01:01/HLA-DQB1*05:03:01:02	HLA-DPA1*01:03:01:02	HLA-DPB1*04:01:01:01/HLA-DPB1*04:01:01:02	0	0	0	0	0	1	0.001048	0	1	0	0	0	0	0
HLA-A*24:02:01:01	HLA-C*05:01:01:02	HLA-B*44:02:01:01	HLA-DRB4*01:03:01:01/HLA-DRB4*01:03:01:03	HLA-DRB1*04:01:01:01	HLA-DQA1*03:03:01:01	HLA-DQB1*03:01:01:01	HLA-DPA1*01:03:01:03	HLA-DPB1*03:01:01	0	0	0	0	0	1	0.001048	0	1	0	0	0	0	0
HLA-A*23:01:01	HLA-C*07:01:01:01	HLA-B*49:01:01	HLA-DRB5*01:01:01	HLA-DRB1*15:01:01:01/HLA-DRB1*15:01:01:02/HLA-DRB1*15:01:01:03	HLA-DQA1*01:02:01:01/HLA-DQA1*01:02:01:03/HLA-DQA1*01:02:01:05	HLA-DQB1*06:02:01	HLA-DPA1*01:03:01:04	HLA-DPB1*02:01:02/HLA-DPB1*02:01:19	0	0	0	0	0	1	0.001048	1	0	0	1	1	0	0.001048
HLA-A*02:01:01:05	HLA-C*07:02:01:03	HLA-B*07:02:01	HLA-DRB4*01:03:01:02N	HLA-DRB1*07:01:01:01/HLA-DRB1*07:01:01:02	HLA-DQA1*02:01:01:01/HLA-DQA1*02:01:01:02	HLA-DQB1*03:03:02:01	HLA-DPA1*01:03:01:04	HLA-DPB1*04:01:01:01/HLA-DPB1*04:01:01:02	0	0	0	0	0	1	0.001048	1	0	0	1	1	0	0.001048
HLA-A*02:01:01:01	HLA-C*07:02:01:03	HLA-B*07:02:01	HLA-DRB4*01:03:01:01/HLA-DRB4*01:03:01:03	HLA-DRB1*04:01:01:01	HLA-DQA1*03:01:01	HLA-DQB1*03:02:01	HLA-DPA1*02:01:01:02	HLA-DPB1*14:01:01	0	0	0	0	0	1	0.001048	1	0	0	1	1	0	0.001048
HLA-A*02:01:01:01	HLA-C*12:03:01:01	HLA-B*44:03:01:01	HLA-DRB5*01:01:01	HLA-DRB1*15:01:01:01/HLA-DRB1*15:01:01:02/HLA-DRB1*15:01:01:03	HLA-DQA1*01:02:01:01/HLA-DQA1*01:02:01:03/HLA-DQA1*01:02:01:05	HLA-DQB1*06:02:01	HLA-DPA1*01:03:01:04	HLA-DPB1*04:01:01:01/HLA-DPB1*04:01:01:02	0	0	0	0	0	1	0.001048	1	0	0	1	1	0	0.001048
HLA-A*24:02:01:01	HLA-C*15:02:01:01	HLA-B*51:01:01:01	HLA-DRB3*02:02:01:01	HLA-DRB1*14:54:01	HLA-DQA1*01:04:01:01/HLA-DQA1*01:04:01:02/HLA-DQA1*01:04:01:04	HLA-DQB1*05:03:01:01/HLA-DQB1*05:03:01:02	HLA-DPA1*01:03:01:05	HLA-DPB1*04:02:01:02	0	0	0	0	0	1	0.001048	0	1	0	0	0	0	0
HLA-A*23:01:01	HLA-C*04:01:01:01	HLA-B*44:03:01:01	HLA-DRB4*01:01:01:01	HLA-DRB1*07:01:01:01/HLA-DRB1*07:01:01:02	HLA-DQA1*02:01:01:01/HLA-DQA1*02:01:01:02	HLA-DQB1*02:02:01:01	HLA-DPA1*01:03:01:04	HLA-DPB1*02:01:02/HLA-DPB1*02:01:19	0	0	0	0	0	1	0.001048	0	1	0	0	0	0	0
HLA-A*24:02:01:01	HLA-C*01:02:01	HLA-B*55:01:01	HLA-DRB3*02:02:01:01	HLA-DRB1*14:54:01	HLA-DQA1*01:04:01:01/HLA-DQA1*01:04:01:02/HLA-DQA1*01:04:01:04	HLA-DQB1*05:03:01:01/HLA-DQB1*05:03:01:02	HLA-DPA1*01:03:01:04	HLA-DPB1*04:01:01:01/HLA-DPB1*04:01:01:02	0	0	0	0	0	1	0.001048	0	1	0	0	0	0	0
HLA-A*23:01:01	HLA-C*17:03	HLA-B*41:02:01	HLA-DRB3*02:02:01:02	HLA-DRB1*11:04:01	HLA-DQA1*05:05:01:01/HLA-DQA1*05:05:01:02/HLA-DQA1*05:05:01:04	HLA-DQB1*03:01:01:02	HLA-DPA1*01:03:01:01	HLA-DPB1*02:01:02/HLA-DPB1*02:01:19	0	0	0	0	0	1	0.001048	1	0	0	1	1	0	0.001048
HLA-A*02:01:01:01	HLA-C*07:02:01:01	HLA-B*39:01:01:03		HLA-DRB1*08:11	HLA-DQA1*04:01:01	HLA-DQB1*04:02:01	HLA-DPA1*01:03:01:01	HLA-DPB1*02:01:02/HLA-DPB1*02:01:19	0	0	0	0	0	1	0.001048	0	1	0	0	0	0	0
HLA-A*01:01:01:01	HLA-C*03:04:01:01	HLA-B*40:01:02	HLA-DRB4*01:03:01:01/HLA-DRB4*01:03:01:03	HLA-DRB1*04:04:01	HLA-DQA1*03:01:01	HLA-DQB1*03:02:01	HLA-DPA1*01:03:01:02	HLA-DPB1*04:01:01:01/HLA-DPB1*04:01:01:02	0	0	0	0	0	1	0.001048	1	0	0	1	1	0	0.001048
HLA-A*01:01:01:01	HLA-C*02:02:02:01	HLA-B*27:05:02	HLA-DRB5*01:01:01	HLA-DRB1*15:01:01:01/HLA-DRB1*15:01:01:02/HLA-DRB1*15:01:01:03	HLA-DQA1*01:02:01:01/HLA-DQA1*01:02:01:03/HLA-DQA1*01:02:01:05	HLA-DQB1*06:02:01	HLA-DPA1*01:03:01:02	HLA-DPB1*04:01:01:01/HLA-DPB1*04:01:01:02	0	0	0	0	0	1	0.001048	1	0	0	1	1	0	0.001048
HLA-A*24:02:01:05	HLA-C*03:03:01:01	HLA-B*15:01:01:01	HLA-DRB4*01:03:01:01/HLA-DRB4*01:03:01:03	HLA-DRB1*04:03:01	HLA-DQA1*03:01:01	HLA-DQB1*03:02:01	HLA-DPA1*01:03:01:01	HLA-DPB1*02:01:02/HLA-DPB1*02:01:19	0	0	0	0	0	1	0.001048	1	0	0	1	1	0	0.001048
HLA-A*24:02:01:01	HLA-C*04:01:01:01	HLA-B*35:03:01	HLA-DRB3*02:02:01:01	HLA-DRB1*12:01:01:03	HLA-DQA1*05:05:01:03/HLA-DQA1*05:05:01:05/HLA-DQA1*05:05:01:06	HLA-DQB1*03:01:01:01	HLA-DPA1*02:01:01:02	HLA-DPB1*04:01:01:01/HLA-DPB1*04:01:01:02	0	0	0	0	0	1	0.001048	1	0	0	1	1	0	0.001048
HLA-A*29:02:01:01	HLA-C*16:01:01:01	HLA-B*44:03:01:01	HLA-DRB3*02:02:01:02	HLA-DRB1*13:01:01:01/HLA-DRB1*13:01:01:02	HLA-DQA1*01:03:01:02/HLA-DQA1*01:03:01:06	HLA-DQB1*06:03:01	HLA-DPA1*02:01:01:02	HLA-DPB1*10:01:01	0	0	0	0	0	1	0.001048	0	1	0	0	0	0	0
HLA-A*24:02:01:01	HLA-C*03:03:01:01	HLA-B*15:01:01:01	HLA-DRB4*01:03:01:01/HLA-DRB4*01:03:01:03	HLA-DRB1*04:01:01:01	HLA-DQA1*03:03:01:01	HLA-DQB1*03:01:01:01	HLA-DPA1*01:03:01:02	HLA-DPB1*04:01:01:01/HLA-DPB1*04:01:01:02	0	0	0	0	0	1	0.001048	1	0	0	1	1	0	0.001048
HLA-A*11:01:01:01	HLA-C*04:01:01:05	HLA-B*35:01:01:02		HLA-DRB1*01:03	HLA-DQA1*01:01:01:02/HLA-DQA1*01:01:01:03	HLA-DQB1*05:01:01:03	HLA-DPA1*01:03:01:02	HLA-DPB1*02:01:02/HLA-DPB1*02:01:19	0	0	0	0	0	1	0.001048	1	0	0	1	1	0	0.001048
HLA-A*02:01:01:01	HLA-C*05:01:01:02	HLA-B*44:02:01:01	HLA-DRB4*01:03:01:01/HLA-DRB4*01:03:01:03	HLA-DRB1*07:01:01:01/HLA-DRB1*07:01:01:02	HLA-DQA1*02:01:01:01/HLA-DQA1*02:01:01:02	HLA-DQB1*02:02:01:01	HLA-DPA1*01:03:01:02	HLA-DPB1*04:01:01:01/HLA-DPB1*04:01:01:02	0	0	0	0	0	1	0.001048	0	1	0	0	0	0	0
HLA-A*02:01:01:01	HLA-C*07:02:01:03	HLA-B*07:02:01	HLA-DRB5*01:01:01	HLA-DRB1*15:01:01:01/HLA-DRB1*15:01:01:02/HLA-DRB1*15:01:01:03	HLA-DQA1*01:02:01:01/HLA-DQA1*01:02:01:03/HLA-DQA1*01:02:01:05	HLA-DQB1*06:03:01	HLA-DPA1*01:03:01:03	HLA-DPB1*03:01:01	0	0	0	0	0	1	0.001048	1	0	0	1	1	0	0.001048
HLA-A*03:01:01:01	HLA-C*08:02:01:02	HLA-B*14:01:01	HLA-DRB4*01:01:01:01	HLA-DRB1*04:01:01:01	HLA-DQA1*03:01:01	HLA-DQB1*03:02:01	HLA-DPA1*01:03:01:03	HLA-DPB1*03:01:01	0	0	0	0	0	1	0.001048	0	1	0	0	0	0	0
HLA-A*02:01:01:01	HLA-C*12:02:02	HLA-B*52:01:01:02	HLA-DRB5*01:02	HLA-DRB1*15:02:01:02	HLA-DQA1*01:03:01:01	HLA-DQB1*06:01:01	HLA-DPA1*02:02:01	HLA-DPB1*04:01:01:01/HLA-DPB1*04:01:01:02	0	0	0	0	0	1	0.001048	0	1	0	0	0	0	0
HLA-A*01:01:01:01	HLA-C*06:02:01:01	HLA-B*37:01:01	HLA-DRB3*02:02:01:01	HLA-DRB1*11:04:01	HLA-DQA1*05:05:01:01/HLA-DQA1*05:05:01:02/HLA-DQA1*05:05:01:04	HLA-DQB1*03:01:01:03	HLA-DPA1*01:03:04	HLA-DPB1*02:01:02/HLA-DPB1*02:01:19	0	0	0	0	0	1	0.001048	0	1	0	0	0	0	0
HLA-A*03:01:01:01	HLA-C*12:03:01:01	HLA-B*35:03:01	HLA-DRB3*02:02:01:01	HLA-DRB1*14:54:01	HLA-DQA1*01:04:01:01/HLA-DQA1*01:04:01:02/HLA-DQA1*01:04:01:04	HLA-DQB1*05:03:01:01/HLA-DQB1*05:03:01:02	HLA-DPA1*01:03:01:01	HLA-DPB1*02:01:02/HLA-DPB1*02:01:19	0	0	0	0	0	1	0.001048	0	1	0	0	0	0	0
HLA-A*02:01:01:01	HLA-C*07:04:01:01	HLA-B*44:02:01:03	HLA-DRB3*02:02:01:02	HLA-DRB1*11:01:01:01	HLA-DQA1*05:05:01:01/HLA-DQA1*05:05:01:02/HLA-DQA1*05:05:01:04	HLA-DQB1*03:01:01:03	HLA-DPA1*02:01:01:02	HLA-DPB1*14:01:01	0	0	0	0	0	1	0.001048	0	1	0	0	0	0	0
HLA-A*01:01:01:01	HLA-C*04:01:01:06	HLA-B*35:02:01		HLA-DRB1*08:04:01	HLA-DQA1*05:05:01:01/HLA-DQA1*05:05:01:02/HLA-DQA1*05:05:01:04	HLA-DQB1*03:01:04	HLA-DPA1*01:03:01:04	HLA-DPB1*04:01:01:01/HLA-DPB1*04:01:01:02	0	0	0	0	0	1	0.001048	0	1	0	0	0	0	0
HLA-A*01:01:01:01	HLA-C*05:01:01:02	HLA-B*44:02:01:01		HLA-DRB1*01:01:01	HLA-DQA1*01:01:01:02/HLA-DQA1*01:01:01:03	HLA-DQB1*05:01:01:03	HLA-DPA1*01:03:01:02	HLA-DPB1*02:01:02/HLA-DPB1*02:01:19	0	0	0	0	0	1	0.001048	0	1	0	0	0	0	0
HLA-A*11:01:01:01	HLA-C*03:03:01:01	HLA-B*55:01:01	HLA-DRB3*02:02:01:01	HLA-DRB1*14:54:01	HLA-DQA1*01:04:01:01/HLA-DQA1*01:04:01:02/HLA-DQA1*01:04:01:04	HLA-DQB1*05:03:01:01/HLA-DQB1*05:03:01:02	HLA-DPA1*01:03:01:02	HLA-DPB1*04:01:01:01/HLA-DPB1*04:01:01:02	0	0	0	0	0	1	0.001048	0	1	0	0	0	0	0
HLA-A*24:03:01:01	HLA-C*04:01:01:06	HLA-B*35:01:01:02	HLA-DRB4*01:03:01:01/HLA-DRB4*01:03:01:03	HLA-DRB1*04:02:01	HLA-DQA1*03:01:01	HLA-DQB1*03:02:01	HLA-DPA1*01:03:01:02	HLA-DPB1*04:01:01:01/HLA-DPB1*04:01:01:02	0	0	0	0	0	1	0.001048	0	1	0	0	0	0	0
HLA-A*11:01:01:01	HLA-C*03:03:01:01	HLA-B*15:01:01:01	HLA-DRB4*01:03:01:01/HLA-DRB4*01:03:01:03	HLA-DRB1*04:01:01:01	HLA-DQA1*03:03:01:01	HLA-DQB1*03:01:01:01	HLA-DPA1*01:03:01:02	HLA-DPB1*04:01:01:01/HLA-DPB1*04:01:01:02	0	0	0	0	0	1	0.001048	0	1	0	0	0	0	0
HLA-A*11:01:01:01	HLA-C*15:02:01:01	HLA-B*51:01:01:01	HLA-DRB5*01:01:01	HLA-DRB1*15:01:01:01/HLA-DRB1*15:01:01:02/HLA-DRB1*15:01:01:03	HLA-DQA1*01:02:01:01/HLA-DQA1*01:02:01:03/HLA-DQA1*01:02:01:05	HLA-DQB1*06:02:01	HLA-DPA1*01:03:01:01	HLA-DPB1*02:01:02/HLA-DPB1*02:01:19	0	0	0	0	0	1	0.001048	1	0	0	1	1	0	0.001048
HLA-A*32:01:01	HLA-C*05:01:01:02	HLA-B*44:02:01:01	HLA-DRB4*01:03:01:01/HLA-DRB4*01:03:01:03	HLA-DRB1*04:04:01	HLA-DQA1*03:01:01	HLA-DQB1*03:02:01	HLA-DPA1*01:03:01:01	HLA-DPB1*02:01:02/HLA-DPB1*02:01:19	0	0	0	0	0	1	0.001048	0	1	0	0	0	0	0
HLA-A*01:01:01:01	HLA-C*03:03:01:01	HLA-B*15:01:01:01	HLA-DRB3*02:02:01:02	HLA-DRB1*13:01:01:01/HLA-DRB1*13:01:01:02	HLA-DQA1*01:03:01:02/HLA-DQA1*01:03:01:06	HLA-DQB1*06:03:01	HLA-DPA1*01:03:01:04	HLA-DPB1*04:01:01:01/HLA-DPB1*04:01:01:02	0	0	0	0	0	1	0.001048	0	1	0	0	0	0	0
HLA-A*11:01:01:01	HLA-C*03:03:01:01	HLA-B*15:01:01:01	HLA-DRB3*01:01:02:01	HLA-DRB1*03:01:01:01/HLA-DRB1*03:01:01:02	HLA-DQA1*05:01:01:02	HLA-DQB1*02:01:01	HLA-DPA1*02:01:02	HLA-DPB1*01:01:01	0	0	0	0	0	1	0.001048	1	0	0	1	1	0	0.001048
HLA-A*24:03:01:01	HLA-C*04:01:01:06	HLA-B*35:01:01:02	HLA-DRB4*01:03:01:01/HLA-DRB4*01:03:01:03	HLA-DRB1*04:02:01	HLA-DQA1*03:01:01	HLA-DQB1*03:02:01	HLA-DPA1*01:03:01:02	HLA-DPB1*02:01:02/HLA-DPB1*02:01:19	0	0	0	0	0	1	0.001048	1	0	0	1	1	0	0.001048
HLA-A*02:01:01:01	HLA-C*07:02:01:03	HLA-B*07:02:01	HLA-DRB3*01:01:02:01	HLA-DRB1*03:01:01:01/HLA-DRB1*03:01:01:02	HLA-DQA1*05:01:01:02	HLA-DQB1*02:01:01	HLA-DPA1*02:01:02	HLA-DPB1*01:01:01	0	0	0	0	0	1	0.001048	0	1	0	0	0	0	0
HLA-A*02:01:01:01	HLA-C*15:02:01:01	HLA-B*51:01:01:01	HLA-DRB4*01:03:01:01/HLA-DRB4*01:03:01:03	HLA-DRB1*04:07:01	HLA-DQA1*03:03:01:01	HLA-DQB1*03:01:01:01	HLA-DPA1*01:03:01:03	HLA-DPB1*03:01:01	0	0	0	0	0	1	0.001048	1	0	0	1	1	0	0.001048
HLA-A*02:01:01:01	HLA-C*07:02:01:03	HLA-B*07:02:01	HLA-DRB4*01:03:01:01/HLA-DRB4*01:03:01:03	HLA-DRB1*04:04:01	HLA-DQA1*03:01:01	HLA-DQB1*03:02:01	HLA-DPA1*01:03:01:03	HLA-DPB1*06:01:01	0	0	0	0	0	1	0.001048	1	0	0	1	1	0	0.001048
HLA-A*02:01:01:01	HLA-C*02:02:02:01	HLA-B*27:05:02		HLA-DRB1*08:01:01	HLA-DQA1*04:01:01	HLA-DQB1*04:02:01	HLA-DPA1*01:03:01:03	HLA-DPB1*03:01:01	0	0	0	0	0	1	0.001048	0	1	0	0	0	0	0
HLA-A*24:02:01:01	HLA-C*06:02:01:01	HLA-B*37:01:01	HLA-DRB4*01:03:01:02N	HLA-DRB1*07:01:01:01/HLA-DRB1*07:01:01:02	HLA-DQA1*02:01:01:01/HLA-DQA1*02:01:01:02	HLA-DQB1*03:03:02:01	HLA-DPA1*01:03:01:02	HLA-DPB1*04:01:01:01/HLA-DPB1*04:01:01:02	0	0	0	0	0	1	0.001048	0	1	0	0	0	0	0
HLA-A*29:02:01:01	HLA-C*16:01:01:01	HLA-B*44:03:01:01	HLA-DRB3*02:02:01:02	HLA-DRB1*11:01:01:01	HLA-DQA1*05:05:01:01/HLA-DQA1*05:05:01:02/HLA-DQA1*05:05:01:04	HLA-DQB1*03:01:01:03	HLA-DPA1*02:01:02	HLA-DPB1*01:01:01	0	0	0	0	0	2	0.002096	0	2	0	0	0	0	0
HLA-A*68:02:01:01	HLA-C*08:02:01:01	HLA-B*14:02:01:01	HLA-DRB3*01:01:02:01	HLA-DRB1*03:01:01:01/HLA-DRB1*03:01:01:02	HLA-DQA1*05:01:01:02	HLA-DQB1*02:01:01	HLA-DPA1*01:03:01:04	HLA-DPB1*04:01:01:01/HLA-DPB1*04:01:01:02	0	0	0	0	0	1	0.001048	1	0	0	1	1	0	0.001048
HLA-A*03:01:01:01	HLA-C*05:01:01:02	HLA-B*44:02:01:01	HLA-DRB3*02:02:01:01	HLA-DRB1*12:01:01:03	HLA-DQA1*05:05:01:03/HLA-DQA1*05:05:01:05/HLA-DQA1*05:05:01:06	HLA-DQB1*03:01:01:01	HLA-DPA1*01:03:01:05	HLA-DPB1*04:02:01:02	0	0	0	0	0	1	0.001048	1	0	0	1	1	0	0.001048
HLA-A*24:02:01:01	HLA-C*06:02:01:01	HLA-B*47:01:01:03	HLA-DRB3*01:01:02:01	HLA-DRB1*13:01:01:01/HLA-DRB1*13:01:01:02	HLA-DQA1*01:03:01:02/HLA-DQA1*01:03:01:06	HLA-DQB1*06:03:01	HLA-DPA1*01:03:01:02	HLA-DPB1*04:01:01:01/HLA-DPB1*04:01:01:02	0	0	0	0	0	1	0.001048	0	1	0	0	0	0	0
HLA-A*03:01:01:01	HLA-C*04:01:01:01	HLA-B*35:03:01	HLA-DRB4*01:03:01:01/HLA-DRB4*01:03:01:03	HLA-DRB1*04:03:01	HLA-DQA1*03:01:01	HLA-DQB1*03:02:01	HLA-DPA1*01:03:01:02	HLA-DPB1*04:01:01:01/HLA-DPB1*04:01:01:02	0	0	0	0	0	1	0.001048	0	1	0	0	0	0	0
HLA-A*68:01:02:02	HLA-C*05:01:01:02	HLA-B*44:02:01:01		HLA-DRB1*01:01:01	HLA-DQA1*01:01:01:02/HLA-DQA1*01:01:01:03	HLA-DQB1*05:01:01:03	HLA-DPA1*02:01:01:02	HLA-DPB1*05:01:01	0	0	0	0	0	1	0.001048	0	1	0	0	0	0	0
HLA-A*11:01:01:01	HLA-C*04:01:01:05	HLA-B*35:01:01:02	HLA-DRB4*01:03:01:01/HLA-DRB4*01:03:01:03	HLA-DRB1*04:04:01	HLA-DQA1*03:01:01	HLA-DQB1*03:02:01	HLA-DPA1*01:03:01:03	HLA-DPB1*03:01:01	0	0	0	0	0	1	0.001048	1	0	0	1	1	0	0.001048
HLA-A*02:01:01:01	HLA-C*06:02:01:01	HLA-B*37:01:01		HLA-DRB1*08:01:01	HLA-DQA1*04:02	HLA-DQB1*04:02:01	HLA-DPA1*01:03:01:02	HLA-DPB1*04:01:01:01/HLA-DPB1*04:01:01:02	0	0	0	0	0	1	0.001048	1	0	0	1	1	0	0.001048
HLA-A*29:02:01:01	HLA-C*07:02:01:01	HLA-B*50:01:01	HLA-DRB4*01:03:01:01/HLA-DRB4*01:03:01:03	HLA-DRB1*04:01:01:01	HLA-DQA1*03:03:01:01	HLA-DQB1*03:02:01	HLA-DPA1*02:01:01:01	HLA-DPB1*13:01:01/HLA-DPB1*107:01	0	0	0	0	0	1	0.001048	1	0	0	1	1	0	0.001048
HLA-A*01:01:01:01	HLA-C*07:01:01:01	HLA-B*08:01:01:01	HLA-DRB3*01:01:02:01	HLA-DRB1*03:01:01:01/HLA-DRB1*03:01:01:02	HLA-DQA1*05:01:01:02	HLA-DQB1*02:01:01	HLA-DPA1*01:03:01:05	HLA-DPB1*04:02:01:01	0	0	0	0	0	1	0.001048	1	0	0	1	1	0	0.001048
HLA-A*33:01:01	HLA-C*06:02:01:02	HLA-B*50:02	HLA-DRB4*01:03:01:01/HLA-DRB4*01:03:01:03	HLA-DRB1*04:06:02	HLA-DQA1*03:03:01:01	HLA-DQB1*04:02:01	HLA-DPA1*01:03:01:05	HLA-DPB1*04:02:01:02	0	0	0	0	0	1	0.001048	1	0	0	1	1	0	0.001048
HLA-A*01:01:01:01	HLA-C*06:02:01:03	HLA-B*45:01:01	HLA-DRB4*01:01:01:01	HLA-DRB1*07:01:01:01/HLA-DRB1*07:01:01:02	HLA-DQA1*02:01:01:01/HLA-DQA1*02:01:01:02	HLA-DQB1*02:02:01:01	HLA-DPA1*01:03:01:04	HLA-DPB1*04:01:01:01/HLA-DPB1*04:01:01:02	0	0	0	0	0	1	0.001048	0	1	0	0	0	0	0
HLA-A*03:01:01:01	HLA-C*06:02:01:01	HLA-B*37:01:01	HLA-DRB3*02:02:01:02	HLA-DRB1*11:04:01	HLA-DQA1*05:05:01:01/HLA-DQA1*05:05:01:02/HLA-DQA1*05:05:01:04	HLA-DQB1*03:01:01:03	HLA-DPA1*01:03:01:05	HLA-DPB1*04:02:01:01	0	0	0	0	0	1	0.001048	1	0	0	1	1	0	0.001048
HLA-A*24:02:01:01	HLA-C*12:03:01:01	HLA-B*38:01:01	HLA-DRB3*02:02:01:01	HLA-DRB1*14:54:01	HLA-DQA1*01:04:01:01/HLA-DQA1*01:04:01:02/HLA-DQA1*01:04:01:04	HLA-DQB1*05:03:01:01/HLA-DQB1*05:03:01:02	HLA-DPA1*01:03:01:02	HLA-DPB1*04:01:01:01/HLA-DPB1*04:01:01:02	0	0	0	0	0	2	0.002096	0	2	0	0	0	0	0
HLA-A*68:02:01:01	HLA-C*04:01:01:01	HLA-B*53:01:01	HLA-DRB5*01:01:01	HLA-DRB1*15:01:01:01/HLA-DRB1*15:01:01:02/HLA-DRB1*15:01:01:03	HLA-DQA1*01:02:01:01/HLA-DQA1*01:02:01:03/HLA-DQA1*01:02:01:05	HLA-DQB1*06:02:01	HLA-DPA1*01:03:01:02	HLA-DPB1*04:01:01:01/HLA-DPB1*04:01:01:02	0	0	0	0	0	1	0.001048	0	1	0	0	0	0	0
HLA-A*23:01:01	HLA-C*02:02:02:01	HLA-B*44:03:01:02	HLA-DRB5*01:01:01	HLA-DRB1*15:01:01:01/HLA-DRB1*15:01:01:02/HLA-DRB1*15:01:01:03	HLA-DQA1*01:02:01:01/HLA-DQA1*01:02:01:03/HLA-DQA1*01:02:01:05	HLA-DQB1*06:02:01	HLA-DPA1*01:03:01:04	HLA-DPB1*04:01:01:01/HLA-DPB1*04:01:01:02	0	0	0	0	0	1	0.001048	1	0	0	1	1	0	0.001048
HLA-A*29:02:01:01	HLA-C*07:01:01:01	HLA-B*08:01:01:01	HLA-DRB3*01:01:02:01	HLA-DRB1*03:01:01:01/HLA-DRB1*03:01:01:02	HLA-DQA1*05:01:01:02	HLA-DQB1*02:01:01	HLA-DPA1*01:03:01:03	HLA-DPB1*03:01:01	0	0	0	0	0	1	0.001048	0	1	0	0	0	0	0
HLA-A*31:01:02:01	HLA-C*03:04:01:01	HLA-B*40:01:02	HLA-DRB3*03:01:01	HLA-DRB1*13:02:01	HLA-DQA1*01:02:01:04/HLA-DQA1*01:02:01:06/HLA-DQA1*01:02:01:07	HLA-DQB1*06:04:01	HLA-DPA1*01:03:01:02	HLA-DPB1*02:01:02/HLA-DPB1*02:01:19	0	0	0	0	0	1	0.001048	1	0	0	1	1	0	0.001048
HLA-A*11:01:01:01	HLA-C*03:04:01:01	HLA-B*15:01:01:01	HLA-DRB5*01:01:01	HLA-DRB1*15:01:01:01/HLA-DRB1*15:01:01:02/HLA-DRB1*15:01:01:03	HLA-DQA1*01:02:01:01/HLA-DQA1*01:02:01:03/HLA-DQA1*01:02:01:05	HLA-DQB1*06:02:01	HLA-DPA1*01:03:01:04	HLA-DPB1*02:01:02/HLA-DPB1*02:01:19	0	0	0	0	0	1	0.001048	1	0	0	1	1	0	0.001048
HLA-A*68:01:02:01	HLA-C*08:02:01:01	HLA-B*14:02:01:01	HLA-DRB3*02:02:01:02	HLA-DRB1*13:02:01	HLA-DQA1*01:02:01:04/HLA-DQA1*01:02:01:06/HLA-DQA1*01:02:01:07	HLA-DQB1*06:09:01	HLA-DPA1*02:01:01:01	HLA-DPB1*05:01:01	0	0	0	0	0	1	0.001048	1	0	0	1	1	0	0.001048
HLA-A*01:01:01:01	HLA-C*07:01:01:01	HLA-B*08:01:01:01	HLA-DRB5*01:01:01	HLA-DRB1*15:01:01:01/HLA-DRB1*15:01:01:02/HLA-DRB1*15:01:01:03	HLA-DQA1*01:02:01:01/HLA-DQA1*01:02:01:03/HLA-DQA1*01:02:01:05	HLA-DQB1*06:02:01	HLA-DPA1*02:06	HLA-DPB1*05:01:01	0	0	0	0	0	1	0.001048	1	0	0	1	1	0	0.001048
HLA-A*26:01:01:01	HLA-C*01:02:01	HLA-B*51:01:01:01	HLA-DRB5*01:01:01	HLA-DRB1*15:01:01:01/HLA-DRB1*15:01:01:02/HLA-DRB1*15:01:01:03	HLA-DQA1*01:02:01:01/HLA-DQA1*01:02:01:03/HLA-DQA1*01:02:01:05	HLA-DQB1*06:02:01	HLA-DPA1*01:03:01:02	HLA-DPB1*04:01:01:01/HLA-DPB1*04:01:01:02	0	0	0	0	0	1	0.001048	0	1	0	0	0	0	0
HLA-A*03:01:01:01	HLA-C*07:10	HLA-B*07:02:01	HLA-DRB5*01:01:01	HLA-DRB1*15:01:01:01/HLA-DRB1*15:01:01:02/HLA-DRB1*15:01:01:03	HLA-DQA1*01:02:01:01/HLA-DQA1*01:02:01:03/HLA-DQA1*01:02:01:05	HLA-DQB1*06:02:01	HLA-DPA1*01:03:01:02	HLA-DPB1*04:01:01:01/HLA-DPB1*04:01:01:02	0	0	0	0	0	1	0.001048	1	0	0	1	1	0	0.001048
HLA-A*02:01:01:01	HLA-C*05:01:01:02	HLA-B*44:02:01:01	HLA-DRB3*01:01:02:01	HLA-DRB1*13:01:01:01/HLA-DRB1*13:01:01:02	HLA-DQA1*01:03:01:02/HLA-DQA1*01:03:01:06	HLA-DQB1*06:03:01	HLA-DPA1*01:03:01:04	HLA-DPB1*02:01:02/HLA-DPB1*02:01:19	0	0	0	0	0	1	0.001048	0	1	0	0	0	0	0
HLA-A*24:02:01:04	HLA-C*12:03:01:01	HLA-B*35:03:01	HLA-DRB4*01:03:02	HLA-DRB1*09:01:02	HLA-DQA1*03:02	HLA-DQB1*03:03:02:02/HLA-DQB1*03:03:02:03	HLA-DPA1*01:03:01:02	HLA-DPB1*04:01:01:01/HLA-DPB1*04:01:01:02	0	0	0	0	0	1	0.001048	0	1	0	0	0	0	0
HLA-A*30:02:01:02	HLA-C*07:01:01:01	HLA-B*49:01:01	HLA-DRB4*01:01:01:01	HLA-DRB1*07:01:01:01/HLA-DRB1*07:01:01:02	HLA-DQA1*02:01:01:01/HLA-DQA1*02:01:01:02	HLA-DQB1*02:02:01:01	HLA-DPA1*02:01:01:01	HLA-DPB1*17:01	0	0	0	0	0	1	0.001048	1	0	0	1	1	0	0.001048
HLA-A*02:05:01	HLA-C*06:02:01:02	HLA-B*50:01:01	HLA-DRB4*01:03:01:01/HLA-DRB4*01:03:01:03	HLA-DRB1*07:01:01:01/HLA-DRB1*07:01:01:02	HLA-DQA1*02:01:01:01/HLA-DQA1*02:01:01:02	HLA-DQB1*02:02:01:01	HLA-DPA1*01:03:01:01	HLA-DPB1*02:01:02/HLA-DPB1*02:01:19	0	0	0	0	0	1	0.001048	0	1	0	0	0	0	0
HLA-A*02:01:01:01	HLA-C*05:01:01:02	HLA-B*44:02:01:01	HLA-DRB4*01:03:01:01/HLA-DRB4*01:03:01:03	HLA-DRB1*04:01:01:01	HLA-DQA1*03:03:01:01	HLA-DQB1*03:02:01	HLA-DPA1*01:03:01:02	HLA-DPB1*04:01:01:01/HLA-DPB1*04:01:01:02	0	0	0	0	0	1	0.001048	0	1	0	0	0	0	0
HLA-A*11:01:01:01	HLA-C*03:03:01:01	HLA-B*55:01:01	HLA-DRB5*01:01:01	HLA-DRB1*15:01:01:01/HLA-DRB1*15:01:01:02/HLA-DRB1*15:01:01:03	HLA-DQA1*01:02:01:01/HLA-DQA1*01:02:01:03/HLA-DQA1*01:02:01:05	HLA-DQB1*06:02:01	HLA-DPA1*01:03:01:03	HLA-DPB1*03:01:01	0	0	0	0	0	1	0.001048	1	0	0	1	1	0	0.001048
HLA-A*29:02:01:01	HLA-C*16:01:01:01	HLA-B*44:03:01:01	HLA-DRB4*01:01:01:01	HLA-DRB1*07:01:01:01/HLA-DRB1*07:01:01:02	HLA-DQA1*02:01:01:01/HLA-DQA1*02:01:01:02	HLA-DQB1*02:02:01:01	HLA-DPA1*01:03:01:01	HLA-DPB1*04:01:01:01/HLA-DPB1*04:01:01:02	0	0	0	0	0	1	0.001048	1	0	0	1	1	0	0.001048
HLA-A*02:01:01:01	HLA-C*01:02:01	HLA-B*27:05:02		HLA-DRB1*08:01:01	HLA-DQA1*04:01:01	HLA-DQB1*04:02:01	HLA-DPA1*01:03:01:04	HLA-DPB1*04:01:01:01/HLA-DPB1*04:01:01:02	0	0	0	0	0	1	0.001048	0	1	0	0	0	0	0
HLA-A*01:01:01:01	HLA-C*06:02:01:01	HLA-B*57:01:01	HLA-DRB4*01:03:01:02N	HLA-DRB1*07:01:01:01/HLA-DRB1*07:01:01:02	HLA-DQA1*02:01:01:01/HLA-DQA1*02:01:01:02	HLA-DQB1*03:03:02:01	HLA-DPA1*01:03:01:03	HLA-DPB1*03:01:01	0	0	0	0	0	2	0.002096	1	1	0	1	1	0	0.001048
HLA-A*31:01:02:01	HLA-C*07:01:01:01	HLA-B*08:01:01:01	HLA-DRB3*01:01:02:01	HLA-DRB1*03:01:01:01/HLA-DRB1*03:01:01:02	HLA-DQA1*05:01:01:02	HLA-DQB1*02:01:01	HLA-DPA1*01:03:01:01	HLA-DPB1*02:01:02/HLA-DPB1*02:01:19	0	0	0	0	0	1	0.001048	0	1	0	0	0	0	0
HLA-A*03:01:01:01	HLA-C*03:04:01:01	HLA-B*55:01:01	HLA-DRB3*01:01:02:01	HLA-DRB1*13:01:01:01/HLA-DRB1*13:01:01:02	HLA-DQA1*01:03:01:02/HLA-DQA1*01:03:01:06	HLA-DQB1*06:03:01	HLA-DPA1*01:03:01:04	HLA-DPB1*04:01:01:01/HLA-DPB1*04:01:01:02	0	0	0	0	0	1	0.001048	1	0	0	1	1	0	0.001048
HLA-A*26:01:01:01	HLA-C*01:02:01	HLA-B*27:05:02		HLA-DRB1*01:01:01	HLA-DQA1*01:01:01:02/HLA-DQA1*01:01:01:03	HLA-DQB1*05:01:01:03	HLA-DPA1*01:03:01:02	HLA-DPB1*04:01:01:01/HLA-DPB1*04:01:01:02	0	0	0	0	0	1	0.001048	0	1	0	0	0	0	0
HLA-A*32:01:01	HLA-C*03:03:01:01	HLA-B*15:01:01:01	HLA-DRB3*02:02:01:02	HLA-DRB1*11:01:01:01	HLA-DQA1*05:05:01:01/HLA-DQA1*05:05:01:02/HLA-DQA1*05:05:01:04	HLA-DQB1*03:01:01:03	HLA-DPA1*01:03:01:04	HLA-DPB1*04:01:01:01/HLA-DPB1*04:01:01:02	0	0	0	0	0	1	0.001048	1	0	0	1	1	0	0.001048
HLA-A*31:01:02:01	HLA-C*15:02:01:01	HLA-B*51:01:01:01	HLA-DRB4*01:03:01:01/HLA-DRB4*01:03:01:03	HLA-DRB1*04:04:01	HLA-DQA1*03:01:01	HLA-DQB1*03:02:01	HLA-DPA1*01:03:01:02	HLA-DPB1*04:01:01:01/HLA-DPB1*04:01:01:02	0	0	0	0	0	1	0.001048	1	0	0	1	1	0	0.001048
HLA-A*24:02:01:01	HLA-C*07:01:01:01	HLA-B*18:01:01:02	HLA-DRB3*02:02:01:02	HLA-DRB1*13:01:01:01/HLA-DRB1*13:01:01:02	HLA-DQA1*01:03:01:02/HLA-DQA1*01:03:01:06	HLA-DQB1*06:03:01	HLA-DPA1*01:03:01:03	HLA-DPB1*03:01:01	0	0	0	0	0	1	0.001048	1	0	0	1	1	0	0.001048
HLA-A*24:02:01:01	HLA-C*07:01:01:01	HLA-B*18:01:01:02	HLA-DRB3*02:02:01:02	HLA-DRB1*11:04:01	HLA-DQA1*05:05:01:01/HLA-DQA1*05:05:01:02/HLA-DQA1*05:05:01:04	HLA-DQB1*03:01:01:03	HLA-DPA1*01:03:01:04	HLA-DPB1*04:01:01:01/HLA-DPB1*04:01:01:02	0	0	0	0	0	1	0.001048	0	1	0	0	0	0	0
HLA-A*23:01:01	HLA-C*07:01:01:01	HLA-B*08:01:01:01	HLA-DRB3*01:01:02:01	HLA-DRB1*03:01:01:01/HLA-DRB1*03:01:01:02	HLA-DQA1*05:01:01:02	HLA-DQB1*02:01:01	HLA-DPA1*02:01:01:02	HLA-DPB1*09:01:01	0	0	0	0	0	1	0.001048	0	1	0	0	0	0	0
HLA-A*02:01:01:01	HLA-C*07:01:01:01	HLA-B*08:01:01:01	HLA-DRB3*01:01:02:01	HLA-DRB1*03:01:01:01/HLA-DRB1*03:01:01:02	HLA-DQA1*05:01:01:02	HLA-DQB1*02:01:01	HLA-DPA1*01:03:01:01	HLA-DPB1*02:01:02/HLA-DPB1*02:01:19	0	0	0	0	0	1	0.001048	0	1	0	0	0	0	0
HLA-A*01:01:01:01	HLA-C*12:02:02	HLA-B*52:01:01:02	HLA-DRB5*01:02	HLA-DRB1*15:02:01:02	HLA-DQA1*01:03:01:01	HLA-DQB1*06:01:01	HLA-DPA1*01:03:01:02	HLA-DPB1*04:01:01:01/HLA-DPB1*04:01:01:02	0	0	0	0	0	1	0.001048	0	1	0	0	0	0	0
HLA-A*11:01:01:01	HLA-C*07:01:02	HLA-B*15:17:01:01	HLA-DRB3*03:01:01	HLA-DRB1*13:02:01	HLA-DQA1*01:02:01:04/HLA-DQA1*01:02:01:06/HLA-DQA1*01:02:01:07	HLA-DQB1*06:04:01	HLA-DPA1*01:03:01:02	HLA-DPB1*104:01	0	0	0	0	0	1	0.001048	0	1	0	0	0	0	0
HLA-A*24:02:01:01	HLA-C*03:03:01:01	HLA-B*55:01:01	HLA-DRB5*01:01:01	HLA-DRB1*15:01:01:01/HLA-DRB1*15:01:01:02/HLA-DRB1*15:01:01:03	HLA-DQA1*01:02:01:01/HLA-DQA1*01:02:01:03/HLA-DQA1*01:02:01:05	HLA-DQB1*06:02:01	HLA-DPA1*01:03:01:01	HLA-DPB1*02:01:02/HLA-DPB1*02:01:19	0	0	0	0	0	1	0.001048	1	0	0	1	1	0	0.001048
HLA-A*31:01:02:01	HLA-C*03:04:01:01	HLA-B*40:01:02	HLA-DRB3*03:01:01	HLA-DRB1*13:02:01	HLA-DQA1*01:02:01:04/HLA-DQA1*01:02:01:06/HLA-DQA1*01:02:01:07	HLA-DQB1*06:04:01	HLA-DPA1*01:03:01:03	HLA-DPB1*03:01:01	0	0	0	0	0	1	0.001048	0	1	0	0	0	0	0
HLA-A*03:01:01:01	HLA-C*07:02:01:03	HLA-B*07:02:01	HLA-DRB3*03:01:01	HLA-DRB1*13:02:01	HLA-DQA1*01:02:01:04/HLA-DQA1*01:02:01:06/HLA-DQA1*01:02:01:07	HLA-DQB1*06:04:01	HLA-DPA1*01:03:01:02	HLA-DPB1*04:01:01:01/HLA-DPB1*04:01:01:02	0	0	0	0	0	1	0.001048	0	1	0	0	0	0	0
HLA-A*02:01:01:01	HLA-C*05:01:01:02	HLA-B*44:02:01:01	HLA-DRB4*01:03:01:01/HLA-DRB4*01:03:01:03	HLA-DRB1*04:05:01	HLA-DQA1*03:03:01:01	HLA-DQB1*03:02:02	HLA-DPA1*01:03:01:04	HLA-DPB1*04:01:01:01/HLA-DPB1*04:01:01:02	0	0	0	0	0	1	0.001048	0	1	0	0	0	0	0
HLA-A*31:01:02:01	HLA-C*06:02:01:01	HLA-B*13:02:01	HLA-DRB4*01:03:01:01/HLA-DRB4*01:03:01:03	HLA-DRB1*07:01:01:01/HLA-DRB1*07:01:01:02	HLA-DQA1*02:01:01:01/HLA-DQA1*02:01:01:02	HLA-DQB1*02:02:01:01	HLA-DPA1*01:03:01:04	HLA-DPB1*04:01:01:01/HLA-DPB1*04:01:01:02	0	0	0	0	0	1	0.001048	1	0	0	1	1	0	0.001048
HLA-A*02:07:01	HLA-C*03:04:01:02	HLA-B*15:01:01:01	HLA-DRB4*01:03:02	HLA-DRB1*09:01:02	HLA-DQA1*03:02	HLA-DQB1*03:03:02:02/HLA-DQB1*03:03:02:03	HLA-DPA1*01:03:01:04	HLA-DPB1*04:01:01:01/HLA-DPB1*04:01:01:02	0	0	0	0	0	1	0.001048	1	0	0	1	1	0	0.001048
HLA-A*01:01:01:01	HLA-C*16:01:01:01	HLA-B*51:01:01:01	HLA-DRB3*03:01:01	HLA-DRB1*13:02:01	HLA-DQA1*01:02:01:04/HLA-DQA1*01:02:01:06/HLA-DQA1*01:02:01:07	HLA-DQB1*06:04:01	HLA-DPA1*01:04	HLA-DPB1*15:01:01	0	0	0	0	0	1	0.001048	1	0	0	1	1	0	0.001048
HLA-A*01:01:01:01	HLA-C*03:04:01:01	HLA-B*15:01:01:01	HLA-DRB4*01:03:01:01/HLA-DRB4*01:03:01:03	HLA-DRB1*04:01:01:01	HLA-DQA1*03:01:01	HLA-DQB1*03:02:01	HLA-DPA1*01:03:01:04	HLA-DPB1*02:01:02/HLA-DPB1*02:01:19	0	0	0	0	0	1	0.001048	0	1	0	0	0	0	0
HLA-A*66:01:01	HLA-C*17:03	HLA-B*41:02:01	HLA-DRB3*02:02:01:02	HLA-DRB1*11:01:01:01	HLA-DQA1*05:05:01:01/HLA-DQA1*05:05:01:02/HLA-DQA1*05:05:01:04	HLA-DQB1*03:01:01:03	HLA-DPA1*01:03:01:05	HLA-DPB1*04:02:01:02	0	0	0	0	0	1	0.001048	1	0	0	1	1	0	0.001048
HLA-A*24:02:01:01	HLA-C*02:02:02:01	HLA-B*27:05:02	HLA-DRB4*01:03:01:01/HLA-DRB4*01:03:01:03	HLA-DRB1*04:01:01:01	HLA-DQA1*03:03:01:01	HLA-DQB1*03:01:01:01	HLA-DPA1*01:03:01:02	HLA-DPB1*04:01:01:01/HLA-DPB1*04:01:01:02	0	0	0	0	0	1	0.001048	0	1	0	0	0	0	0
HLA-A*29:02:01:02	HLA-C*06:02:01:03	HLA-B*45:01:01	HLA-DRB4*01:03:01:01/HLA-DRB4*01:03:01:03	HLA-DRB1*04:01:01:01	HLA-DQA1*03:03:01:01	HLA-DQB1*03:01:01:01	HLA-DPA1*01:03:01:02	HLA-DPB1*04:01:01:01/HLA-DPB1*04:01:01:02	0	0	0	0	0	1	0.001048	1	0	0	1	1	0	0.001048
HLA-A*02:01:01:01	HLA-C*04:01:01:01	HLA-B*35:01:01:02	HLA-DRB5*01:01:01	HLA-DRB1*15:01:01:01/HLA-DRB1*15:01:01:02/HLA-DRB1*15:01:01:03	HLA-DQA1*01:02:01:01/HLA-DQA1*01:02:01:03/HLA-DQA1*01:02:01:05	HLA-DQB1*06:02:01	HLA-DPA1*01:03:01:01	HLA-DPB1*02:01:02/HLA-DPB1*02:01:19	0	0	0	0	0	1	0.001048	1	0	0	1	1	0	0.001048
HLA-A*30:01:01	HLA-C*07:18	HLA-B*58:01:01:01		HLA-DRB1*01:02:01	HLA-DQA1*01:01:02	HLA-DQB1*05:01:01:01	HLA-DPA1*02:01:01:02	HLA-DPB1*106:01	0	0	0	0	0	1	0.001048	0	1	0	0	0	0	0
HLA-A*02:01:01:01	HLA-C*03:04:01:01	HLA-B*15:01:01:01		HLA-DRB1*01:01:01	HLA-DQA1*01:01:01:02/HLA-DQA1*01:01:01:03	HLA-DQB1*05:01:01:03	HLA-DPA1*01:03:01:05	HLA-DPB1*04:02:01:02	0	0	0	0	0	1	0.001048	0	1	0	0	0	0	0
HLA-A*02:01:01:01	HLA-C*01:02:01	HLA-B*27:05:02		HLA-DRB1*01:01:01	HLA-DQA1*01:02:02	HLA-DQB1*05:01:01:03	HLA-DPA1*01:03:01:05	HLA-DPB1*138:01	0	0	0	0	0	1	0.001048	0	1	0	0	0	0	0
HLA-A*23:01:01	HLA-C*04:01:01:01	HLA-B*44:03:01:01	HLA-DRB3*01:01:02:01	HLA-DRB1*13:01:01:01/HLA-DRB1*13:01:01:02	HLA-DQA1*01:03:01:02/HLA-DQA1*01:03:01:06	HLA-DQB1*06:03:01	HLA-DPA1*01:03:01:03	HLA-DPB1*20:01:01	0	0	0	0	0	1	0.001048	0	1	0	0	0	0	0
HLA-A*11:01:01:01	HLA-C*03:02:02:01	HLA-B*58:01:01:01	HLA-DRB4*01:01:01:01	HLA-DRB1*07:01:01:01/HLA-DRB1*07:01:01:02	HLA-DQA1*02:01:01:01/HLA-DQA1*02:01:01:02	HLA-DQB1*02:02:01:01	HLA-DPA1*01:03:01:02	HLA-DPB1*04:01:01:01/HLA-DPB1*04:01:01:02	0	0	0	0	0	1	0.001048	1	0	0	1	1	0	0.001048
HLA-A*03:01:01:01	HLA-C*01:02:01	HLA-B*51:01:01:01	HLA-DRB5*01:01:01	HLA-DRB1*15:01:01:01/HLA-DRB1*15:01:01:02/HLA-DRB1*15:01:01:03	HLA-DQA1*01:02:01:01/HLA-DQA1*01:02:01:03/HLA-DQA1*01:02:01:05	HLA-DQB1*06:02:01	HLA-DPA1*01:03:01:01	HLA-DPB1*02:01:02/HLA-DPB1*02:01:19	0	0	0	0	0	2	0.002096	1	1	0	1	1	0	0.001048
HLA-A*24:02:01:01	HLA-C*12:03:01:01	HLA-B*38:01:01	HLA-DRB3*01:01:02:01	HLA-DRB1*13:01:01:01/HLA-DRB1*13:01:01:02	HLA-DQA1*01:03:01:02/HLA-DQA1*01:03:01:06	HLA-DQB1*06:03:01	HLA-DPA1*01:03:01:04	HLA-DPB1*04:01:01:01/HLA-DPB1*04:01:01:02	0	0	0	0	0	1	0.001048	0	1	0	0	0	0	0
HLA-A*02:01:01:01	HLA-C*08:02:01:01	HLA-B*14:02:01:01	HLA-DRB3*03:01:01	HLA-DRB1*13:02:01	HLA-DQA1*01:02:01:04/HLA-DQA1*01:02:01:06/HLA-DQA1*01:02:01:07	HLA-DQB1*06:09:01	HLA-DPA1*01:03:01:04	HLA-DPB1*04:01:01:01/HLA-DPB1*04:01:01:02	0	0	0	0	0	1	0.001048	0	1	0	0	0	0	0
HLA-A*01:01:01:01	HLA-C*04:01:01:01	HLA-B*35:03:01	HLA-DRB4*01:03:01:02N	HLA-DRB1*07:01:01:01/HLA-DRB1*07:01:01:02	HLA-DQA1*02:01:01:01/HLA-DQA1*02:01:01:02	HLA-DQB1*03:03:02:01	HLA-DPA1*01:03:01:03	HLA-DPB1*03:01:01	0	0	0	0	0	1	0.001048	1	0	0	1	1	0	0.001048
HLA-A*26:01:01:01	HLA-C*06:02:01:02	HLA-B*50:01:01	HLA-DRB4*01:03:01:01/HLA-DRB4*01:03:01:03	HLA-DRB1*07:01:01:01/HLA-DRB1*07:01:01:02	HLA-DQA1*02:01:01:01/HLA-DQA1*02:01:01:02	HLA-DQB1*02:02:01:01	HLA-DPA1*01:04	HLA-DPB1*15:01:01	0	0	0	0	0	1	0.001048	0	1	0	0	0	0	0
HLA-A*02:01:01:01	HLA-C*07:01:01:01	HLA-B*08:01:01:01	HLA-DRB3*01:01:02:01	HLA-DRB1*03:01:01:01/HLA-DRB1*03:01:01:02	HLA-DQA1*05:01:01:02	HLA-DQB1*02:01:01	HLA-DPA1*01:03:01:03	HLA-DPB1*03:01:01	0	0	0	0	0	1	0.001048	1	0	0	1	1	0	0.001048
HLA-A*01:01:01:01	HLA-C*07:01:01:01	HLA-B*08:01:01:01	HLA-DRB3*01:01:02:01	HLA-DRB1*03:01:01:01/HLA-DRB1*03:01:01:02	HLA-DQA1*05:01:01:02	HLA-DQB1*02:01:01	HLA-DPA1*01:03:01:01	HLA-DPB1*13:01:01/HLA-DPB1*107:01	0	0	0	0	0	1	0.001048	1	0	0	1	1	0	0.001048
HLA-A*32:01:01	HLA-C*07:04:01:01	HLA-B*44:02:01:01	HLA-DRB3*02:02:01:02	HLA-DRB1*11:01:01:01	HLA-DQA1*05:05:01:01/HLA-DQA1*05:05:01:02/HLA-DQA1*05:05:01:04	HLA-DQB1*03:01:01:03	HLA-DPA1*01:03:01:02	HLA-DPB1*04:01:01:01/HLA-DPB1*04:01:01:02	0	0	0	0	0	1	0.001048	0	1	0	0	0	0	0
HLA-A*02:01:01:01	HLA-C*04:01:01:06	HLA-B*15:01:01:01	HLA-DRB3*02:02:01:02	HLA-DRB1*11:03:01	HLA-DQA1*05:05:01:01/HLA-DQA1*05:05:01:02/HLA-DQA1*05:05:01:04	HLA-DQB1*03:01:01:03	HLA-DPA1*01:03:01:05	HLA-DPB1*04:02:01:02	0	0	0	0	0	1	0.001048	0	1	0	0	0	0	0
HLA-A*02:01:01:01	HLA-C*05:01:01:02	HLA-B*44:02:01:01	HLA-DRB4*01:03:01:01/HLA-DRB4*01:03:01:03	HLA-DRB1*04:03:01	HLA-DQA1*03:01:01	HLA-DQB1*03:02:01	HLA-DPA1*01:03:01:02	HLA-DPB1*04:01:01:01/HLA-DPB1*04:01:01:02	0	0	0	0	0	1	0.001048	1	0	0	1	1	0	0.001048
HLA-A*31:01:02:01	HLA-C*07:02:01:03	HLA-B*07:02:01	HLA-DRB5*01:01:01	HLA-DRB1*15:01:01:01/HLA-DRB1*15:01:01:02/HLA-DRB1*15:01:01:03	HLA-DQA1*01:02:01:01/HLA-DQA1*01:02:01:03/HLA-DQA1*01:02:01:05	HLA-DQB1*06:02:01	HLA-DPA1*01:03:01:04	HLA-DPB1*04:01:01:01/HLA-DPB1*04:01:01:02	0	0	0	0	0	1	0.001048	1	0	0	1	1	0	0.001048
HLA-A*23:01:01	HLA-C*07:01:01:01	HLA-B*49:01:01	HLA-DRB3*03:01:01	HLA-DRB1*13:02:01	HLA-DQA1*01:02:01:04/HLA-DQA1*01:02:01:06/HLA-DQA1*01:02:01:07	HLA-DQB1*06:04:01	HLA-DPA1*01:03:01:04	HLA-DPB1*04:01:01:01/HLA-DPB1*04:01:01:02	0	0	0	0	0	1	0.001048	0	1	0	0	0	0	0
HLA-A*02:01:01:01	HLA-C*01:02:01	HLA-B*51:01:01:01	HLA-DRB3*01:01:02:02	HLA-DRB1*13:01:01:01/HLA-DRB1*13:01:01:02	HLA-DQA1*03:02	HLA-DQB1*03:03:02:02/HLA-DQB1*03:03:02:03	HLA-DPA1*02:01:01:02	HLA-DPB1*14:01:01	0	0	0	0	0	1	0.001048	1	0	0	1	1	0	0.001048
HLA-A*66:01:01	HLA-C*14:02:01:01	HLA-B*51:01:01:01	HLA-DRB3*02:02:01:02	HLA-DRB1*11:04:01	HLA-DQA1*05:05:01:01/HLA-DQA1*05:05:01:02/HLA-DQA1*05:05:01:04	HLA-DQB1*03:01:01:03	HLA-DPA1*01:03:01:05	HLA-DPB1*04:02:01:01	0	0	0	0	0	1	0.001048	1	0	0	1	1	0	0.001048
HLA-A*01:01:01:01	HLA-C*03:04:01:02	HLA-B*40:01:02	HLA-DRB4*01:03:01:01/HLA-DRB4*01:03:01:03	HLA-DRB1*07:01:01:01/HLA-DRB1*07:01:01:02	HLA-DQA1*02:01:01:01/HLA-DQA1*02:01:01:02	HLA-DQB1*02:02:01:01	HLA-DPA1*02:01:01:01	HLA-DPB1*17:01	0	0	0	0	0	1	0.001048	0	1	0	0	0	0	0
HLA-A*30:01:01	HLA-C*06:02:01:01	HLA-B*13:02:01	HLA-DRB3*02:02:01:02	HLA-DRB1*11:04:01	HLA-DQA1*05:05:01:01/HLA-DQA1*05:05:01:02/HLA-DQA1*05:05:01:04	HLA-DQB1*03:01:01:03	HLA-DPA1*01:03:01:04	HLA-DPB1*04:01:01:01/HLA-DPB1*04:01:01:02	0	0	0	0	0	1	0.001048	0	1	0	0	0	0	0
HLA-A*02:01:01:01	HLA-C*06:02:01:03	HLA-B*45:01:01	HLA-DRB3*02:02:01:02	HLA-DRB1*11:04:01	HLA-DQA1*05:05:01:01/HLA-DQA1*05:05:01:02/HLA-DQA1*05:05:01:04	HLA-DQB1*03:01:01:03	HLA-DPA1*01:03:01:05	HLA-DPB1*04:02:01:01	0	0	0	0	0	1	0.001048	0	1	0	0	0	0	0
HLA-A*68:01:02:01	HLA-C*04:01:01:01	HLA-B*35:01:01:02		HLA-DRB1*01:01:01	HLA-DQA1*01:01:01:02/HLA-DQA1*01:01:01:03	HLA-DQB1*05:01:01:03	HLA-DPA1*01:03:01:01	HLA-DPB1*02:01:02/HLA-DPB1*02:01:19	0	0	0	0	0	1	0.001048	0	1	0	0	0	0	0
HLA-A*02:01:01:01	HLA-C*01:02:01	HLA-B*27:05:02		HLA-DRB1*01:03	HLA-DQA1*05:05:01:01/HLA-DQA1*05:05:01:02/HLA-DQA1*05:05:01:04	HLA-DQB1*03:01:01:03	HLA-DPA1*01:03:01:05	HLA-DPB1*04:02:01:02	0	0	0	0	0	1	0.001048	1	0	0	1	1	0	0.001048
HLA-A*02:01:01:01	HLA-C*02:02:02:01	HLA-B*18:01:01:02	HLA-DRB3*02:02:01:02	HLA-DRB1*11:01:01:01	HLA-DQA1*05:05:01:01/HLA-DQA1*05:05:01:02/HLA-DQA1*05:05:01:04	HLA-DQB1*03:01:01:03	HLA-DPA1*01:03:01:05	HLA-DPB1*04:02:01:02	0	0	0	0	0	1	0.001048	0	1	0	0	0	0	0
HLA-A*01:01:01:01	HLA-C*12:03:01:01	HLA-B*38:01:01	HLA-DRB5*01:02	HLA-DRB1*15:02:01:02	HLA-DQA1*01:03:01:01	HLA-DQB1*06:01:03	HLA-DPA1*02:01:01:02	HLA-DPB1*14:01:01	0	0	0	0	0	2	0.002096	2	0	0	2	2	0	0.002096
HLA-A*01:01:01:01	HLA-C*06:02:01:01	HLA-B*57:01:01	HLA-DRB5*01:01:01	HLA-DRB1*15:01:01:01/HLA-DRB1*15:01:01:02/HLA-DRB1*15:01:01:03	HLA-DQA1*01:02:01:01/HLA-DQA1*01:02:01:03/HLA-DQA1*01:02:01:05	HLA-DQB1*06:02:01	HLA-DPA1*02:01:01:01	HLA-DPB1*17:01	0	0	0	0	0	1	0.001048	0	1	0	0	0	0	0
HLA-A*02:01:01:01	HLA-C*03:04:01:02	HLA-B*40:01:02	HLA-DRB4*01:03:01:01/HLA-DRB4*01:03:01:03	HLA-DRB1*04:01:01:01	HLA-DQA1*03:03:01:01	HLA-DQB1*02:01:01	HLA-DPA1*01:03:01:02	HLA-DPB1*04:01:01:01/HLA-DPB1*04:01:01:02	0	0	0	0	0	1	0.001048	0	1	0	0	0	0	0
HLA-A*25:01:01	HLA-C*12:03:01:01	HLA-B*18:01:01:02	HLA-DRB4*01:01:01:01	HLA-DRB1*07:01:01:01/HLA-DRB1*07:01:01:02	HLA-DQA1*02:01:01:01/HLA-DQA1*02:01:01:02	HLA-DQB1*02:02:01:01	HLA-DPA1*01:03:01:04	HLA-DPB1*02:01:02/HLA-DPB1*02:01:19	0	0	0	0	0	1	0.001048	1	0	0	1	1	0	0.001048
HLA-A*24:02:01:01	HLA-C*12:02:02	HLA-B*52:01:01:02	HLA-DRB5*01:02	HLA-DRB1*15:02:01:02	HLA-DQA1*01:03:01:01	HLA-DQB1*06:01:01	HLA-DPA1*01:03:01:02	HLA-DPB1*04:01:01:01/HLA-DPB1*04:01:01:02	0	0	0	0	0	1	0.001048	0	1	0	0	0	0	0
HLA-A*32:01:01	HLA-C*04:01:01:01	HLA-B*44:03:01:01		HLA-DRB1*01:02:01	HLA-DQA1*01:01:02	HLA-DQB1*05:01:01:01	HLA-DPA1*01:03:01:02	HLA-DPB1*04:01:01:01/HLA-DPB1*04:01:01:02	0	0	0	0	0	1	0.001048	0	1	0	0	0	0	0
HLA-A*24:02:01:01	HLA-C*01:02:01	HLA-B*56:01:01:02		HLA-DRB1*01:01:01	HLA-DQA1*03:01:01	HLA-DQB1*03:02:01	HLA-DPA1*01:03:01:02	HLA-DPB1*04:01:01:01/HLA-DPB1*04:01:01:02	0	0	0	0	0	1	0.001048	0	1	0	0	0	0	0
HLA-A*03:01:01:01	HLA-C*07:02:01:03	HLA-B*07:02:01		HLA-DRB1*01:03	HLA-DQA1*01:01:01:02/HLA-DQA1*01:01:01:03	HLA-DQB1*05:01:01:03	HLA-DPA1*01:03:01:01	HLA-DPB1*02:01:02/HLA-DPB1*02:01:19	0	0	0	0	0	1	0.001048	0	1	0	0	0	0	0
HLA-A*01:01:01:01	HLA-C*07:01:01:01	HLA-B*08:01:01:01	HLA-DRB3*02:02:01:02	HLA-DRB1*11:01:01:01	HLA-DQA1*05:05:01:01/HLA-DQA1*05:05:01:02/HLA-DQA1*05:05:01:04	HLA-DQB1*03:01:01:03	HLA-DPA1*01:03:01:04	HLA-DPB1*04:01:01:01/HLA-DPB1*04:01:01:02	0	0	0	0	0	1	0.001048	1	0	0	1	1	0	0.001048
HLA-A*68:02:01:01	HLA-C*04:01:01:01	HLA-B*53:01:01	HLA-DRB3*03:01:01	HLA-DRB1*13:02:01	HLA-DQA1*01:02:01:04/HLA-DQA1*01:02:01:06/HLA-DQA1*01:02:01:07	HLA-DQB1*06:04:01	HLA-DPA1*01:03:01:03	HLA-DPB1*06:01:01	0	0	0	0	0	1	0.001048	1	0	0	1	1	0	0.001048
HLA-A*02:01:01:01	HLA-C*01:02:01	HLA-B*27:05:02		HLA-DRB1*01:01:01	HLA-DQA1*01:01:01:02/HLA-DQA1*01:01:01:03	HLA-DQB1*05:01:01:03	HLA-DPA1*01:03:01:01	HLA-DPB1*02:01:02/HLA-DPB1*02:01:19	0	0	0	0	0	1	0.001048	0	1	0	0	0	0	0
HLA-A*11:01:01:01	HLA-C*06:02:01:03	HLA-B*45:01:01	HLA-DRB4*01:01:01:01	HLA-DRB1*07:01:01:01/HLA-DRB1*07:01:01:02	HLA-DQA1*02:01:01:01/HLA-DQA1*02:01:01:02	HLA-DQB1*02:02:01:01	HLA-DPA1*01:03:01:05	HLA-DPB1*04:02:01:01	0	0	0	0	0	1	0.001048	0	1	0	0	0	0	0
HLA-A*29:02:02	HLA-C*16:01:01:01	HLA-B*44:03:01:01	HLA-DRB4*01:01:01:01	HLA-DRB1*07:01:01:01/HLA-DRB1*07:01:01:02	HLA-DQA1*02:01:01:01/HLA-DQA1*02:01:01:02	HLA-DQB1*02:02:01:01	HLA-DPA1*02:02:02	HLA-DPB1*01:01:01	0	0	0	0	0	1	0.001048	0	1	0	0	0	0	0
HLA-A*26:01:01:01	HLA-C*01:02:01	HLA-B*27:05:02		HLA-DRB1*01:01:01	HLA-DQA1*01:01:01:02/HLA-DQA1*01:01:01:03	HLA-DQB1*05:01:01:03	HLA-DPA1*01:03:01:05	HLA-DPB1*11:01:01	0	0	0	0	0	1	0.001048	0	1	0	0	0	0	0
HLA-A*01:01:01:01	HLA-C*07:01:01:01	HLA-B*08:01:01:01	HLA-DRB5*01:01:01	HLA-DRB1*15:01:01:01/HLA-DRB1*15:01:01:02/HLA-DRB1*15:01:01:03	HLA-DQA1*01:02:01:01/HLA-DQA1*01:02:01:03/HLA-DQA1*01:02:01:05	HLA-DQB1*06:02:01	HLA-DPA1*01:03:01:03	HLA-DPB1*03:01:01	0	0	0	0	0	1	0.001048	1	0	0	1	1	0	0.001048
HLA-A*24:02:01:01	HLA-C*03:03:01:01	HLA-B*15:01:01:01	HLA-DRB4*01:03:01:01/HLA-DRB4*01:03:01:03	HLA-DRB1*04:01:01:01	HLA-DQA1*03:03:01:01	HLA-DQB1*03:01:01:01	HLA-DPA1*01:03:01:05	HLA-DPB1*04:02:01:02	0	0	0	0	0	1	0.001048	0	1	0	0	0	0	0
HLA-A*29:02:01:01	HLA-C*16:01:01:01	HLA-B*44:03:01:01	HLA-DRB4*01:03:01:01/HLA-DRB4*01:03:01:03	HLA-DRB1*07:01:01:01/HLA-DRB1*07:01:01:02	HLA-DQA1*02:01:01:01/HLA-DQA1*02:01:01:02	HLA-DQB1*02:02:01:01	HLA-DPA1*02:02:02	HLA-DPB1*01:01:01	0	0	0	0	0	1	0.001048	0	1	0	0	0	0	0
HLA-A*02:01:01:01	HLA-C*06:02:01:01	HLA-B*37:01:01	HLA-DRB3*02:02:01:01	HLA-DRB1*03:01:01:01/HLA-DRB1*03:01:01:02	HLA-DQA1*05:01:01:02	HLA-DQB1*02:01:01	HLA-DPA1*01:03:01:01	HLA-DPB1*02:01:02/HLA-DPB1*02:01:19	0	0	0	0	0	1	0.001048	0	1	0	0	0	0	0
HLA-A*68:01:01:02	HLA-C*07:02:01:03	HLA-B*35:01:01:02	HLA-DRB4*01:03:01:02N	HLA-DRB1*07:01:01:01/HLA-DRB1*07:01:01:02	HLA-DQA1*02:01:01:01/HLA-DQA1*02:01:01:02	HLA-DQB1*03:03:02:01	HLA-DPA1*01:03:01:02	HLA-DPB1*02:01:02/HLA-DPB1*02:01:19	0	0	0	0	0	1	0.001048	0	1	0	0	0	0	0
HLA-A*02:01:01:01	HLA-C*12:03:01:01	HLA-B*15:01:01:01	HLA-DRB5*02:02	HLA-DRB1*16:01:01	HLA-DQA1*01:02:02	HLA-DQB1*05:02:01	HLA-DPA1*02:01:01:02	HLA-DPB1*10:01:01	0	0	0	0	0	1	0.001048	1	0	0	1	1	0	0.001048
HLA-A*03:01:01:01	HLA-C*07:01:01:01	HLA-B*18:01:01:02	HLA-DRB5*01:01:01	HLA-DRB1*15:01:01:01/HLA-DRB1*15:01:01:02/HLA-DRB1*15:01:01:03	HLA-DQA1*01:02:01:01/HLA-DQA1*01:02:01:03/HLA-DQA1*01:02:01:05	HLA-DQB1*06:02:01	HLA-DPA1*01:03:01:05	HLA-DPB1*04:02:01:02	0	0	0	0	0	1	0.001048	1	0	0	1	1	0	0.001048
HLA-A*11:01:01:01	HLA-C*12:03:01:01	HLA-B*18:01:01:02	HLA-DRB5*01:01:01	HLA-DRB1*15:01:01:01/HLA-DRB1*15:01:01:02/HLA-DRB1*15:01:01:03	HLA-DQA1*01:02:01:01/HLA-DQA1*01:02:01:03/HLA-DQA1*01:02:01:05	HLA-DQB1*06:02:01	HLA-DPA1*01:03:01:04	HLA-DPB1*02:01:02/HLA-DPB1*02:01:19	0	0	0	0	0	1	0.001048	1	0	0	1	1	0	0.001048
HLA-A*26:01:01:01	HLA-C*12:03:01:01	HLA-B*38:01:01	HLA-DRB4*01:03:01:01/HLA-DRB4*01:03:01:03	HLA-DRB1*04:02:01	HLA-DQA1*03:01:01	HLA-DQB1*03:02:01	HLA-DPA1*01:03:01:05	HLA-DPB1*04:02:01:02	0	0	0	0	0	1	0.001048	0	1	0	0	0	0	0
HLA-A*03:01:01:01	HLA-C*06:02:01:01	HLA-B*57:01:01	HLA-DRB4*01:03:01:02N	HLA-DRB1*07:01:01:01/HLA-DRB1*07:01:01:02	HLA-DQA1*02:01:01:01/HLA-DQA1*02:01:01:02	HLA-DQB1*03:03:02:01	HLA-DPA1*01:03:01:03	HLA-DPB1*03:01:01	0	0	0	0	0	1	0.001048	0	1	0	0	0	0	0
HLA-A*11:01:01:01	HLA-C*04:01:01:05	HLA-B*35:01:01:02	HLA-DRB3*02:02:01:01	HLA-DRB1*14:54:01	HLA-DQA1*01:04:01:01/HLA-DQA1*01:04:01:02/HLA-DQA1*01:04:01:04	HLA-DQB1*05:03:01:01/HLA-DQB1*05:03:01:02	HLA-DPA1*01:03:01:02	HLA-DPB1*04:01:01:01/HLA-DPB1*04:01:01:02	0	0	0	0	0	2	0.002096	1	1	0	1	1	0	0.001048
HLA-A*03:01:01:01	HLA-C*01:02:01	HLA-B*27:05:02	HLA-DRB4*01:01:01:01	HLA-DRB1*07:01:01:01/HLA-DRB1*07:01:01:02	HLA-DQA1*02:01:01:01/HLA-DQA1*02:01:01:02	HLA-DQB1*02:02:01:01	HLA-DPA1*02:01:01:01	HLA-DPB1*11:01:01	0	0	0	0	0	1	0.001048	0	1	0	0	0	0	0
HLA-A*23:01:01	HLA-C*04:01:01:01	HLA-B*44:03:01:01	HLA-DRB4*01:03:01:01/HLA-DRB4*01:03:01:03	HLA-DRB1*07:01:01:01/HLA-DRB1*07:01:01:02	HLA-DQA1*02:01:01:01/HLA-DQA1*02:01:01:02	HLA-DQB1*02:02:01:01	HLA-DPA1*01:03:01:02	HLA-DPB1*04:01:01:01/HLA-DPB1*04:01:01:02	0	0	0	0	0	1	0.001048	0	1	0	0	0	0	0
HLA-A*02:01:01:01	HLA-C*04:01:01:06	HLA-B*35:01:01:02	HLA-DRB3*01:01:02:01	HLA-DRB1*13:03:01	HLA-DQA1*05:05:01:01/HLA-DQA1*05:05:01:02/HLA-DQA1*05:05:01:04	HLA-DQB1*03:01:01:03	HLA-DPA1*01:03:01:04	HLA-DPB1*04:01:01:01/HLA-DPB1*04:01:01:02	0	0	0	0	0	1	0.001048	0	1	0	0	0	0	0
HLA-A*01:01:01:01	HLA-C*06:02:01:01	HLA-B*15:17:01:01		HLA-DRB1*01:02:01	HLA-DQA1*01:01:02	HLA-DQB1*05:01:01:01	HLA-DPA1*02:01:07	HLA-DPB1*11:01:01	0	0	0	0	0	1	0.001048	0	1	0	0	0	0	0
HLA-A*66:01:01	HLA-C*17:03	HLA-B*41:02:01	HLA-DRB3*01:01:02:01	HLA-DRB1*13:03:01	HLA-DQA1*05:05:01:01/HLA-DQA1*05:05:01:02/HLA-DQA1*05:05:01:04	HLA-DQB1*03:01:01:03	HLA-DPA1*01:03:01:04	HLA-DPB1*04:01:01:01/HLA-DPB1*04:01:01:02	0	0	0	0	0	1	0.001048	1	0	0	1	1	0	0.001048

## Sheet: FULL_TwoField
HLA-A	HLA-C	HLA-B	HLA-DRB[345]	HLA-DRB1	HLA-DQA1	HLA-DQB1	HLA-DPA1	HLA-DPB1	Father Hap Count	Father Frequency	Father Transmitted Count	Father Non-Transmitted Count	Father Homozygous Count	Mother Hap Count	Mother Frequency	Mother Transmitted Count	Mother Non-Transmitted Count	Mother Homozygous Count	Child Hap Count	Child Non-Homozygous Count	Child Homozygous Count	Child Frequency
HLA-A*03:01	HLA-C*07:02	HLA-B*07:02	HLA-DRB5*01:01	HLA-DRB1*15:01	HLA-DQA1*01:02	HLA-DQB1*06:02	HLA-DPA1*01:03	HLA-DPB1*04:01	30	0.031447	23	7	0	29	0.030398	21	8	1	44	44	0	0.046122
HLA-A*01:01	HLA-C*07:01	HLA-B*08:01	HLA-DRB3*01:01	HLA-DRB1*03:01	HLA-DQA1*05:01	HLA-DQB1*02:01	HLA-DPA1*01:03	HLA-DPB1*04:01	26	0.027254	11	15	0	23	0.024109	13	10	2	24	24	0	0.025157
HLA-A*24:02	HLA-C*07:02	HLA-B*07:02	HLA-DRB5*01:01	HLA-DRB1*15:01	HLA-DQA1*01:02	HLA-DQB1*06:02	HLA-DPA1*01:03	HLA-DPB1*04:01	13	0.013627	7	6	0	5	0.005241	2	3	1	9	9	0	0.009434
HLA-A*01:01	HLA-C*07:01	HLA-B*08:01	HLA-DRB3*01:01	HLA-DRB1*03:01	HLA-DQA1*05:01	HLA-DQB1*02:01	HLA-DPA1*02:01	HLA-DPB1*01:01	11	0.01153	5	6	0	15	0.015723	7	8	0	12	10	1	0.012579
HLA-A*02:01	HLA-C*07:02	HLA-B*07:02	HLA-DRB5*01:01	HLA-DRB1*15:01	HLA-DQA1*01:02	HLA-DQB1*06:02	HLA-DPA1*01:03	HLA-DPB1*04:01	8	0.008386	7	1	0	13	0.013627	7	6	0	14	12	1	0.014675
HLA-A*02:01	HLA-C*03:04	HLA-B*15:01	HLA-DRB4*01:03	HLA-DRB1*04:01	HLA-DQA1*03:01	HLA-DQB1*03:02	HLA-DPA1*01:03	HLA-DPB1*04:01	8	0.008386	5	3	0	5	0.005241	2	3	0	7	7	0	0.007338
HLA-A*02:01	HLA-C*05:01	HLA-B*44:02	HLA-DRB4*01:03	HLA-DRB1*04:01	HLA-DQA1*03:03	HLA-DQB1*03:01	HLA-DPA1*01:03	HLA-DPB1*04:01	7	0.007338	3	4	0	5	0.005241	2	3	0	5	5	0	0.005241
HLA-A*02:01	HLA-C*05:01	HLA-B*44:02	HLA-DRB5*01:01	HLA-DRB1*15:01	HLA-DQA1*01:02	HLA-DQB1*06:02	HLA-DPA1*01:03	HLA-DPB1*04:01	7	0.007338	3	4	0	0	0	0	0	0	3	3	0	0.003145
HLA-A*24:02	HLA-C*04:01	HLA-B*35:02	HLA-DRB3*02:02	HLA-DRB1*11:04	HLA-DQA1*05:05	HLA-DQB1*03:01	HLA-DPA1*01:03	HLA-DPB1*04:01	7	0.007338	3	4	0	0	0	0	0	0	3	3	0	0.003145
HLA-A*26:01	HLA-C*12:03	HLA-B*38:01	HLA-DRB4*01:03	HLA-DRB1*04:02	HLA-DQA1*03:01	HLA-DQB1*03:02	HLA-DPA1*01:03	HLA-DPB1*04:01	6	0.006289	0	6	0	3	0.003145	1	2	0	1	1	0	0.001048
HLA-A*30:01	HLA-C*06:02	HLA-B*13:02	HLA-DRB4*01:03	HLA-DRB1*07:01	HLA-DQA1*02:01	HLA-DQB1*02:02	HLA-DPA1*02:01	HLA-DPB1*17:01	6	0.006289	3	3	0	1	0.001048	0	1	0	3	3	0	0.003145
HLA-A*01:01	HLA-C*07:01	HLA-B*08:01	HLA-DRB5*01:01	HLA-DRB1*15:01	HLA-DQA1*01:02	HLA-DQB1*06:02	HLA-DPA1*01:03	HLA-DPB1*04:01	5	0.005241	3	2	0	3	0.003145	3	0	0	6	6	0	0.006289
HLA-A*02:01	HLA-C*07:01	HLA-B*08:01	HLA-DRB3*01:01	HLA-DRB1*03:01	HLA-DQA1*05:01	HLA-DQB1*02:01	HLA-DPA1*02:01	HLA-DPB1*01:01	4	0.004193	1	3	0	3	0.003145	0	3	0	1	1	0	0.001048
HLA-A*01:01	HLA-C*06:02	HLA-B*57:01	HLA-DRB4*01:03N	HLA-DRB1*07:01	HLA-DQA1*02:01	HLA-DQB1*03:03	HLA-DPA1*01:03	HLA-DPB1*04:01	4	0.004193	3	1	0	2	0.002096	0	2	0	3	3	0	0.003145
HLA-A*03:01	HLA-C*07:02	HLA-B*07:02	HLA-DRB5*01:01	HLA-DRB1*15:01	HLA-DQA1*01:02	HLA-DQB1*06:02	HLA-DPA1*01:03	HLA-DPB1*04:02	4	0.004193	3	1	0	2	0.002096	2	0	0	5	5	0	0.005241
HLA-A*25:01	HLA-C*12:03	HLA-B*18:01	HLA-DRB5*01:01	HLA-DRB1*15:01	HLA-DQA1*01:02	HLA-DQB1*06:02	HLA-DPA1*01:03	HLA-DPB1*02:01	4	0.004193	3	1	0	3	0.003145	2	1	0	5	5	0	0.005241
HLA-A*01:01	HLA-C*07:01	HLA-B*08:01	HLA-DRB3*01:01	HLA-DRB1*03:01	HLA-DQA1*05:01	HLA-DQB1*02:01	HLA-DPA1*01:03	HLA-DPB1*04:02	4	0.004193	1	3	0	4	0.004193	3	1	0	4	4	0	0.004193
HLA-A*29:02	HLA-C*16:01	HLA-B*44:03	HLA-DRB4*01:01	HLA-DRB1*07:01	HLA-DQA1*02:01	HLA-DQB1*02:02	HLA-DPA1*02:02	HLA-DPB1*01:01	4	0.004193	2	2	0	2	0.002096	1	1	0	3	3	0	0.003145
HLA-A*01:01	HLA-C*07:02	HLA-B*07:02	HLA-DRB5*01:01	HLA-DRB1*15:01	HLA-DQA1*01:02	HLA-DQB1*06:02	HLA-DPA1*01:03	HLA-DPB1*04:01	4	0.004193	4	0	0	5	0.005241	3	2	0	7	5	1	0.007338
HLA-A*03:01	HLA-C*07:02	HLA-B*07:02	HLA-DRB5*01:01	HLA-DRB1*15:01	HLA-DQA1*01:02	HLA-DQB1*06:02	HLA-DPA1*01:03	HLA-DPB1*03:01	4	0.004193	4	0	0	2	0.002096	2	0	0	6	6	0	0.006289
HLA-A*02:05	HLA-C*07:18	HLA-B*58:01	HLA-DRB3*03:01	HLA-DRB1*13:02	HLA-DQA1*01:02	HLA-DQB1*06:09	HLA-DPA1*01:03	HLA-DPB1*104:01	4	0.004193	3	1	0	1	0.001048	1	0	0	4	4	0	0.004193
HLA-A*02:01	HLA-C*06:02	HLA-B*57:01	HLA-DRB4*01:03N	HLA-DRB1*07:01	HLA-DQA1*02:01	HLA-DQB1*03:03	HLA-DPA1*01:03	HLA-DPB1*04:01	3	0.003145	1	2	0	1	0.001048	0	1	0	1	1	0	0.001048
HLA-A*30:01	HLA-C*06:02	HLA-B*13:02	HLA-DRB4*01:03	HLA-DRB1*07:01	HLA-DQA1*02:01	HLA-DQB1*02:02	HLA-DPA1*01:03	HLA-DPB1*04:01	3	0.003145	1	2	0	2	0.002096	1	1	0	2	2	0	0.002096
HLA-A*25:01	HLA-C*12:03	HLA-B*18:01	HLA-DRB5*01:01	HLA-DRB1*15:01	HLA-DQA1*01:02	HLA-DQB1*06:02	HLA-DPA1*01:03	HLA-DPB1*04:01	3	0.003145	1	2	0	2	0.002096	1	1	0	2	2	0	0.002096
HLA-A*11:01	HLA-C*07:02	HLA-B*07:02	HLA-DRB5*01:01	HLA-DRB1*15:01	HLA-DQA1*01:02	HLA-DQB1*06:02	HLA-DPA1*01:03	HLA-DPB1*04:01	3	0.003145	2	1	0	3	0.003145	2	1	0	4	4	0	0.004193
HLA-A*02:01	HLA-C*07:02	HLA-B*07:02	HLA-DRB5*01:01	HLA-DRB1*15:01	HLA-DQA1*01:02	HLA-DQB1*06:02	HLA-DPA1*02:06	HLA-DPB1*05:01	3	0.003145	3	0	0	1	0.001048	1	0	0	4	4	0	0.004193
HLA-A*02:01	HLA-C*03:04	HLA-B*40:01	HLA-DRB4*01:03	HLA-DRB1*04:01	HLA-DQA1*03:01	HLA-DQB1*03:02	HLA-DPA1*01:03	HLA-DPB1*04:01	3	0.003145	2	1	0	0	0	0	0	0	2	2	0	0.002096
HLA-A*03:01	HLA-C*07:02	HLA-B*07:02	HLA-DRB5*01:01	HLA-DRB1*15:01	HLA-DQA1*01:02	HLA-DQB1*06:02	HLA-DPA1*01:03	HLA-DPB1*02:01	3	0.003145	2	1	0	1	0.001048	1	0	0	3	3	0	0.003145
HLA-A*02:01	HLA-C*03:04	HLA-B*40:01	HLA-DRB3*03:01	HLA-DRB1*13:02	HLA-DQA1*01:02	HLA-DQB1*06:04	HLA-DPA1*01:03	HLA-DPB1*04:01	3	0.003145	1	2	0	2	0.002096	0	2	0	1	1	0	0.001048
HLA-A*23:01	HLA-C*17:03	HLA-B*41:02	HLA-DRB3*02:02	HLA-DRB1*11:04	HLA-DQA1*05:05	HLA-DQB1*03:01	HLA-DPA1*02:01	HLA-DPB1*13:01	3	0.003145	1	2	0	1	0.001048	1	0	0	2	2	0	0.002096
HLA-A*03:01	HLA-C*07:02	HLA-B*07:02	HLA-DRB3*01:01	HLA-DRB1*03:01	HLA-DQA1*05:01	HLA-DQB1*02:01	HLA-DPA1*02:01	HLA-DPB1*01:01	3	0.003145	0	3	0	0	0	0	0	0	0	0	0	0
HLA-A*11:01	HLA-C*04:01	HLA-B*35:01	HLA-DRB5*01:01	HLA-DRB1*15:01	HLA-DQA1*01:02	HLA-DQB1*06:02	HLA-DPA1*01:03	HLA-DPB1*04:01	3	0.003145	2	1	0	1	0.001048	1	0	0	3	3	0	0.003145
HLA-A*02:01	HLA-C*12:03	HLA-B*38:01	HLA-DRB3*01:01	HLA-DRB1*13:01	HLA-DQA1*01:03	HLA-DQB1*06:03	HLA-DPA1*01:03	HLA-DPB1*03:01	3	0.003145	1	2	0	0	0	0	0	0	1	1	0	0.001048
HLA-A*03:01	HLA-C*08:02	HLA-B*14:02	HLA-DRB5*01:01	HLA-DRB1*15:01	HLA-DQA1*01:02	HLA-DQB1*06:02	HLA-DPA1*01:03	HLA-DPB1*02:01	2	0.002096	2	0	0	0	0	0	0	0	2	2	0	0.002096
HLA-A*26:01	HLA-C*06:02	HLA-B*13:02	HLA-DRB4*01:03	HLA-DRB1*07:01	HLA-DQA1*02:01	HLA-DQB1*02:02	HLA-DPA1*01:03	HLA-DPB1*04:02	2	0.002096	2	0	0	0	0	0	0	0	2	2	0	0.002096
HLA-A*31:01	HLA-C*03:04	HLA-B*40:01	HLA-DRB4*01:03	HLA-DRB1*04:04	HLA-DQA1*03:01	HLA-DQB1*03:02	HLA-DPA1*01:03	HLA-DPB1*04:01	2	0.002096	1	1	0	1	0.001048	0	1	0	1	1	0	0.001048
HLA-A*01:01	HLA-C*07:01	HLA-B*08:01	HLA-DRB5*01:01	HLA-DRB1*15:01	HLA-DQA1*01:02	HLA-DQB1*06:02	HLA-DPA1*01:03	HLA-DPB1*04:02	2	0.002096	2	0	0	0	0	0	0	0	2	2	0	0.002096
HLA-A*24:02	HLA-C*06:02	HLA-B*57:01	HLA-DRB4*01:03N	HLA-DRB1*07:01	HLA-DQA1*02:01	HLA-DQB1*03:03	HLA-DPA1*01:03	HLA-DPB1*04:01	2	0.002096	0	2	0	1	0.001048	0	1	0	0	0	0	0
HLA-A*32:01	HLA-C*03:04	HLA-B*40:01	HLA-DRB3*03:01	HLA-DRB1*13:02	HLA-DQA1*01:02	HLA-DQB1*06:04	HLA-DPA1*01:03	HLA-DPB1*04:01	2	0.002096	1	1	0	0	0	0	0	0	1	1	0	0.001048
HLA-A*01:01	HLA-C*06:02	HLA-B*57:01	HLA-DRB3*02:02	HLA-DRB1*13:01	HLA-DQA1*01:03	HLA-DQB1*06:03	HLA-DPA1*03:01	HLA-DPB1*105:01	2	0.002096	2	0	0	1	0.001048	1	0	0	3	3	0	0.003145
HLA-A*03:01	HLA-C*07:01	HLA-B*08:01	HLA-DRB3*01:01	HLA-DRB1*03:01	HLA-DQA1*05:01	HLA-DQB1*02:01	HLA-DPA1*02:01	HLA-DPB1*01:01	2	0.002096	0	2	0	1	0.001048	0	1	0	0	0	0	0
HLA-A*30:01	HLA-C*06:02	HLA-B*13:02	HLA-DRB4*01:03	HLA-DRB1*07:01	HLA-DQA1*02:01	HLA-DQB1*02:02	HLA-DPA1*01:03	HLA-DPB1*04:02	2	0.002096	1	1	0	0	0	0	0	0	1	1	0	0.001048
HLA-A*02:01	HLA-C*03:03	HLA-B*15:01	HLA-DRB3*02:02	HLA-DRB1*13:01	HLA-DQA1*01:03	HLA-DQB1*06:03	HLA-DPA1*01:03	HLA-DPB1*04:01	2	0.002096	1	1	0	1	0.001048	1	0	0	2	2	0	0.002096
HLA-A*68:02	HLA-C*03:04	HLA-B*15:10	HLA-DRB3*02:02	HLA-DRB1*03:01	HLA-DQA1*05:01	HLA-DQB1*02:01	HLA-DPA1*01:03	HLA-DPB1*04:01	2	0.002096	0	2	0	0	0	0	0	0	0	0	0	0
HLA-A*30:01	HLA-C*07:02	HLA-B*07:02	HLA-DRB5*01:01	HLA-DRB1*15:01	HLA-DQA1*01:02	HLA-DQB1*06:02	HLA-DPA1*01:03	HLA-DPB1*04:01	2	0.002096	1	1	0	0	0	0	0	0	1	1	0	0.001048
HLA-A*02:01	HLA-C*07:01	HLA-B*08:01	HLA-DRB3*01:01	HLA-DRB1*03:01	HLA-DQA1*05:01	HLA-DQB1*02:01	HLA-DPA1*01:03	HLA-DPB1*04:02	2	0.002096	1	1	0	0	0	0	0	0	1	1	0	0.001048
HLA-A*01:01	HLA-C*07:01	HLA-B*49:01	HLA-DRB3*03:01	HLA-DRB1*13:02	HLA-DQA1*01:02	HLA-DQB1*06:04	HLA-DPA1*02:01	HLA-DPB1*14:01	2	0.002096	1	1	0	0	0	0	0	0	1	1	0	0.001048
HLA-A*24:02	HLA-C*07:02	HLA-B*07:02		HLA-DRB1*01:01	HLA-DQA1*01:01	HLA-DQB1*05:01	HLA-DPA1*01:03	HLA-DPB1*04:01	2	0.002096	1	1	0	1	0.001048	0	1	0	1	1	0	0.001048
HLA-A*26:01	HLA-C*04:01	HLA-B*35:01	HLA-DRB4*01:03	HLA-DRB1*04:02	HLA-DQA1*03:01	HLA-DQB1*03:02	HLA-DPA1*01:03	HLA-DPB1*04:01	2	0.002096	2	0	0	0	0	0	0	0	2	2	0	0.002096
HLA-A*03:01	HLA-C*04:01	HLA-B*35:01		HLA-DRB1*01:01	HLA-DQA1*01:01	HLA-DQB1*05:01	HLA-DPA1*01:03	HLA-DPB1*04:01	2	0.002096	1	1	0	5	0.005241	1	4	0	2	2	0	0.002096
HLA-A*03:01	HLA-C*04:01	HLA-B*35:01		HLA-DRB1*01:01	HLA-DQA1*01:01	HLA-DQB1*05:01	HLA-DPA1*01:03	HLA-DPB1*04:02	2	0.002096	1	1	0	3	0.003145	0	3	0	1	1	0	0.001048
HLA-A*03:01	HLA-C*12:03	HLA-B*38:01	HLA-DRB3*01:01	HLA-DRB1*13:01	HLA-DQA1*01:03	HLA-DQB1*06:03	HLA-DPA1*01:03	HLA-DPB1*04:01	2	0.002096	1	1	0	0	0	0	0	0	1	1	0	0.001048
HLA-A*01:01	HLA-C*07:01	HLA-B*08:01	HLA-DRB3*01:01	HLA-DRB1*03:01	HLA-DQA1*05:01	HLA-DQB1*02:01	HLA-DPA1*01:03	HLA-DPB1*02:01	2	0.002096	2	0	0	3	0.003145	1	2	0	3	3	0	0.003145
HLA-A*25:01	HLA-C*07:02	HLA-B*07:02	HLA-DRB5*01:01	HLA-DRB1*15:01	HLA-DQA1*01:02	HLA-DQB1*06:02	HLA-DPA1*01:03	HLA-DPB1*04:01	2	0.002096	2	0	0	0	0	0	0	0	2	2	0	0.002096
HLA-A*02:01	HLA-C*01:02	HLA-B*27:05		HLA-DRB1*01:01	HLA-DQA1*01:01	HLA-DQB1*05:01	HLA-DPA1*01:03	HLA-DPB1*04:01	2	0.002096	0	2	0	1	0.001048	0	1	0	0	0	0	0
HLA-A*29:02	HLA-C*16:01	HLA-B*44:03	HLA-DRB4*01:03	HLA-DRB1*07:01	HLA-DQA1*02:01	HLA-DQB1*02:02	HLA-DPA1*01:03	HLA-DPB1*04:01	2	0.002096	0	2	0	0	0	0	0	0	0	0	0	0
HLA-A*30:02	HLA-C*05:01	HLA-B*18:01	HLA-DRB3*02:02	HLA-DRB1*03:01	HLA-DQA1*05:01	HLA-DQB1*02:01	HLA-DPA1*01:03	HLA-DPB1*02:02	2	0.002096	2	0	0	1	0.001048	1	0	0	3	3	0	0.003145
HLA-A*03:01	HLA-C*03:03	HLA-B*55:01	HLA-DRB5*02:02	HLA-DRB1*16:01	HLA-DQA1*01:02	HLA-DQB1*05:02	HLA-DPA1*01:03	HLA-DPB1*04:01	2	0.002096	1	1	0	0	0	0	0	0	1	1	0	0.001048
HLA-A*02:01	HLA-C*06:02	HLA-B*13:02	HLA-DRB4*01:03	HLA-DRB1*07:01	HLA-DQA1*02:01	HLA-DQB1*02:02	HLA-DPA1*01:03	HLA-DPB1*04:01	2	0.002096	0	2	0	0	0	0	0	0	0	0	0	0
HLA-A*24:02	HLA-C*07:02	HLA-B*07:02	HLA-DRB5*01:01	HLA-DRB1*15:01	HLA-DQA1*01:02	HLA-DQB1*06:02	HLA-DPA1*01:03	HLA-DPB1*03:01	2	0.002096	2	0	0	0	0	0	0	0	2	2	0	0.002096
HLA-A*33:01	HLA-C*08:02	HLA-B*14:02		HLA-DRB1*01:02	HLA-DQA1*01:01	HLA-DQB1*05:01	HLA-DPA1*01:03	HLA-DPB1*104:01	2	0.002096	1	1	0	1	0.001048	0	1	0	1	1	0	0.001048
HLA-A*68:02	HLA-C*08:02	HLA-B*14:02		HLA-DRB1*01:02	HLA-DQA1*01:01	HLA-DQB1*05:01	HLA-DPA1*01:03	HLA-DPB1*04:02	2	0.002096	0	2	0	1	0.001048	1	0	0	1	1	0	0.001048
HLA-A*01:01	HLA-C*07:01	HLA-B*08:01	HLA-DRB3*01:01	HLA-DRB1*03:01	HLA-DQA1*05:01	HLA-DQB1*02:01	HLA-DPA1*02:01	HLA-DPB1*09:01	2	0.002096	0	2	0	0	0	0	0	0	0	0	0	0
HLA-A*03:01	HLA-C*07:02	HLA-B*07:02	HLA-DRB3*02:02	HLA-DRB1*11:04	HLA-DQA1*05:05	HLA-DQB1*03:01	HLA-DPA1*01:03	HLA-DPB1*04:02	2	0.002096	1	1	0	0	0	0	0	0	1	1	0	0.001048
HLA-A*02:01	HLA-C*16:01	HLA-B*44:03	HLA-DRB4*01:01	HLA-DRB1*07:01	HLA-DQA1*02:01	HLA-DQB1*02:02	HLA-DPA1*01:03	HLA-DPB1*02:01	2	0.002096	1	1	0	1	0.001048	0	1	0	1	1	0	0.001048
HLA-A*01:01	HLA-C*07:01	HLA-B*08:01	HLA-DRB3*02:02	HLA-DRB1*11:01	HLA-DQA1*05:05	HLA-DQB1*03:01	HLA-DPA1*01:03	HLA-DPB1*04:01	2	0.002096	0	2	0	1	0.001048	1	0	0	1	1	0	0.001048
HLA-A*03:01	HLA-C*07:02	HLA-B*07:02	HLA-DRB5*01:01	HLA-DRB1*15:01	HLA-DQA1*01:02	HLA-DQB1*06:02	HLA-DPA1*01:03	HLA-DPB1*06:01	2	0.002096	1	1	0	0	0	0	0	0	1	1	0	0.001048
HLA-A*26:01	HLA-C*12:03	HLA-B*38:01	HLA-DRB3*03:01	HLA-DRB1*13:02	HLA-DQA1*01:02	HLA-DQB1*06:09	HLA-DPA1*01:03	HLA-DPB1*04:01	2	0.002096	1	1	0	0	0	0	0	0	1	1	0	0.001048
HLA-A*03:01	HLA-C*07:02	HLA-B*07:02		HLA-DRB1*01:01	HLA-DQA1*01:01	HLA-DQB1*05:01	HLA-DPA1*02:01	HLA-DPB1*10:01	2	0.002096	0	2	0	0	0	0	0	0	0	0	0	0
HLA-A*02:05	HLA-C*06:02	HLA-B*50:01	HLA-DRB4*01:03	HLA-DRB1*07:01	HLA-DQA1*02:01	HLA-DQB1*02:02	HLA-DPA1*01:03	HLA-DPB1*104:01	2	0.002096	1	1	0	0	0	0	0	0	1	1	0	0.001048
HLA-A*23:01	HLA-C*07:01	HLA-B*49:01	HLA-DRB3*02:02	HLA-DRB1*11:04	HLA-DQA1*05:05	HLA-DQB1*03:01	HLA-DPA1*01:03	HLA-DPB1*04:01	2	0.002096	1	1	0	1	0.001048	0	1	0	1	1	0	0.001048
HLA-A*02:01	HLA-C*07:02	HLA-B*07:02	HLA-DRB4*01:03	HLA-DRB1*04:04	HLA-DQA1*03:01	HLA-DQB1*03:02	HLA-DPA1*01:03	HLA-DPB1*04:01	2	0.002096	1	1	0	0	0	0	0	0	1	1	0	0.001048
HLA-A*11:01	HLA-C*04:01	HLA-B*35:01	HLA-DRB4*01:03	HLA-DRB1*04:07	HLA-DQA1*03:03	HLA-DQB1*03:01	HLA-DPA1*01:03	HLA-DPB1*03:01	2	0.002096	1	1	0	0	0	0	0	0	1	1	0	0.001048
HLA-A*11:01	HLA-C*07:01	HLA-B*08:01	HLA-DRB3*01:01	HLA-DRB1*03:01	HLA-DQA1*05:01	HLA-DQB1*02:01	HLA-DPA1*01:03	HLA-DPB1*04:01	2	0.002096	1	1	0	2	0.002096	2	0	0	3	3	0	0.003145
HLA-A*11:01	HLA-C*04:01	HLA-B*35:01		HLA-DRB1*01:03	HLA-DQA1*01:01	HLA-DQB1*05:01	HLA-DPA1*01:03	HLA-DPB1*04:01	2	0.002096	0	2	0	0	0	0	0	0	0	0	0	0
HLA-A*31:01	HLA-C*12:03	HLA-B*38:01	HLA-DRB4*01:03	HLA-DRB1*04:02	HLA-DQA1*03:01	HLA-DQB1*03:02	HLA-DPA1*01:03	HLA-DPB1*04:01	2	0.002096	1	1	0	0	0	0	0	0	1	1	0	0.001048
HLA-A*02:01	HLA-C*03:03	HLA-B*15:01	HLA-DRB5*01:01	HLA-DRB1*15:01	HLA-DQA1*01:02	HLA-DQB1*06:02	HLA-DPA1*01:03	HLA-DPB1*04:01	2	0.002096	2	0	0	0	0	0	0	0	2	2	0	0.002096
HLA-A*11:01	HLA-C*01:02	HLA-B*27:05		HLA-DRB1*01:01	HLA-DQA1*01:01	HLA-DQB1*05:01	HLA-DPA1*01:03	HLA-DPB1*04:01	2	0.002096	1	1	0	1	0.001048	1	0	0	2	2	0	0.002096
HLA-A*24:02	HLA-C*07:02	HLA-B*39:06	HLA-DRB4*01:03	HLA-DRB1*04:04	HLA-DQA1*03:01	HLA-DQB1*03:02	HLA-DPA1*01:03	HLA-DPB1*04:02	2	0.002096	2	0	0	0	0	0	0	0	2	2	0	0.002096
HLA-A*02:01	HLA-C*15:02	HLA-B*51:01	HLA-DRB5*01:01	HLA-DRB1*15:01	HLA-DQA1*01:02	HLA-DQB1*06:02	HLA-DPA1*01:03	HLA-DPB1*04:01	2	0.002096	2	0	0	0	0	0	0	0	2	2	0	0.002096
HLA-A*11:01	HLA-C*01:02	HLA-B*15:01		HLA-DRB1*01:01	HLA-DQA1*01:01	HLA-DQB1*05:01	HLA-DPA1*01:03	HLA-DPB1*03:01	2	0.002096	0	2	0	0	0	0	0	0	0	0	0	0
HLA-A*02:05	HLA-C*06:02	HLA-B*50:01	HLA-DRB4*01:03	HLA-DRB1*07:01	HLA-DQA1*02:01	HLA-DQB1*02:02	HLA-DPA1*01:03	HLA-DPB1*04:01	2	0.002096	1	1	0	0	0	0	0	0	1	1	0	0.001048
HLA-A*24:02	HLA-C*04:01	HLA-B*35:02	HLA-DRB3*02:02	HLA-DRB1*11:04	HLA-DQA1*05:05	HLA-DQB1*03:01	HLA-DPA1*01:03	HLA-DPB1*04:02	2	0.002096	0	2	0	0	0	0	0	0	0	0	0	0
HLA-A*01:01	HLA-C*06:02	HLA-B*57:01	HLA-DRB3*02:02	HLA-DRB1*13:05	HLA-DQA1*05:05	HLA-DQB1*03:01	HLA-DPA1*01:03	HLA-DPB1*04:01	2	0.002096	2	0	0	3	0.003145	1	2	0	3	3	0	0.003145
HLA-A*24:02	HLA-C*03:03	HLA-B*15:01	HLA-DRB3*02:02	HLA-DRB1*11:01	HLA-DQA1*05:05	HLA-DQB1*03:01	HLA-DPA1*01:03	HLA-DPB1*03:01	2	0.002096	0	2	0	0	0	0	0	0	0	0	0	0
HLA-A*02:01	HLA-C*05:01	HLA-B*44:02	HLA-DRB3*01:01	HLA-DRB1*13:01	HLA-DQA1*01:03	HLA-DQB1*06:03	HLA-DPA1*01:03	HLA-DPB1*04:01	2	0.002096	1	1	0	0	0	0	0	0	1	1	0	0.001048
HLA-A*31:01	HLA-C*15:02	HLA-B*51:01	HLA-DRB5*01:01	HLA-DRB1*15:01	HLA-DQA1*01:02	HLA-DQB1*06:02	HLA-DPA1*01:03	HLA-DPB1*04:01	2	0.002096	2	0	0	1	0.001048	1	0	0	3	3	0	0.003145
HLA-A*31:01	HLA-C*03:04	HLA-B*40:01	HLA-DRB4*01:03	HLA-DRB1*04:04	HLA-DQA1*03:01	HLA-DQB1*03:02	HLA-DPA1*01:03	HLA-DPB1*06:01	2	0.002096	0	2	0	4	0.004193	3	1	0	3	3	0	0.003145
HLA-A*01:01	HLA-C*07:01	HLA-B*08:01	HLA-DRB3*01:01	HLA-DRB1*03:01	HLA-DQA1*05:01	HLA-DQB1*02:01	HLA-DPA1*01:03	HLA-DPB1*03:01	2	0.002096	1	1	0	6	0.006289	4	2	0	5	5	0	0.005241
HLA-A*23:01	HLA-C*07:01	HLA-B*49:01	HLA-DRB3*02:02	HLA-DRB1*11:01	HLA-DQA1*05:05	HLA-DQB1*03:01	HLA-DPA1*01:03	HLA-DPB1*04:02	2	0.002096	1	1	0	0	0	0	0	0	1	1	0	0.001048
HLA-A*23:01	HLA-C*07:01	HLA-B*49:01	HLA-DRB3*02:02	HLA-DRB1*11:01	HLA-DQA1*05:05	HLA-DQB1*03:01	HLA-DPA1*01:03	HLA-DPB1*04:01	2	0.002096	0	2	0	0	0	0	0	0	0	0	0	0
HLA-A*02:01	HLA-C*05:01	HLA-B*44:02	HLA-DRB4*01:03	HLA-DRB1*04:02	HLA-DQA1*03:01	HLA-DQB1*03:02	HLA-DPA1*02:01	HLA-DPB1*05:01	2	0.002096	1	1	0	1	0.001048	1	0	0	2	2	0	0.002096
HLA-A*01:01	HLA-C*07:01	HLA-B*08:01	HLA-DRB5*01:01	HLA-DRB1*15:01	HLA-DQA1*01:02	HLA-DQB1*06:02	HLA-DPA1*01:03	HLA-DPB1*06:01	2	0.002096	2	0	0	0	0	0	0	0	2	2	0	0.002096
HLA-A*03:01	HLA-C*08:02	HLA-B*14:02	HLA-DRB3*03:01	HLA-DRB1*13:02	HLA-DQA1*01:02	HLA-DQB1*06:09	HLA-DPA1*02:01	HLA-DPB1*05:01	2	0.002096	0	2	0	0	0	0	0	0	0	0	0	0
HLA-A*11:01	HLA-C*04:01	HLA-B*35:01	HLA-DRB3*02:02	HLA-DRB1*14:54	HLA-DQA1*01:04	HLA-DQB1*05:03	HLA-DPA1*01:03	HLA-DPB1*16:01	1	0.001048	0	1	0	0	0	0	0	0	0	0	0	0
HLA-A*01:01	HLA-C*06:02	HLA-B*07:02	HLA-DRB5*01:01	HLA-DRB1*15:01	HLA-DQA1*01:02	HLA-DQB1*06:02	HLA-DPA1*01:03	HLA-DPB1*04:01	1	0.001048	1	0	0	0	0	0	0	0	1	1	0	0.001048
HLA-A*24:02	HLA-C*07:02	HLA-B*39:06	HLA-DRB4*01:03	HLA-DRB1*04:01	HLA-DQA1*03:03	HLA-DQB1*03:01	HLA-DPA1*01:03	HLA-DPB1*03:01	1	0.001048	1	0	0	0	0	0	0	0	1	1	0	0.001048
HLA-A*31:01	HLA-C*04:01	HLA-B*35:08	HLA-DRB3*01:01	HLA-DRB1*13:03	HLA-DQA1*05:05	HLA-DQB1*03:01	HLA-DPA1*01:03	HLA-DPB1*04:01	1	0.001048	1	0	0	0	0	0	0	0	1	1	0	0.001048
HLA-A*32:01	HLA-C*04:01	HLA-B*15:01	HLA-DRB5*01:01	HLA-DRB1*15:01	HLA-DQA1*01:02	HLA-DQB1*06:02	HLA-DPA1*01:03	HLA-DPB1*03:01	1	0.001048	1	0	0	0	0	0	0	0	1	1	0	0.001048
HLA-A*01:01	HLA-C*07:01	HLA-B*08:01		HLA-DRB1*01:01	HLA-DQA1*01:01	HLA-DQB1*05:01	HLA-DPA1*01:03	HLA-DPB1*04:01	1	0.001048	1	0	0	0	0	0	0	0	1	1	0	0.001048
HLA-A*03:01	HLA-C*01:02	HLA-B*27:05	HLA-DRB3*02:02	HLA-DRB1*11:01	HLA-DQA1*05:05	HLA-DQB1*03:01	HLA-DPA1*01:03	HLA-DPB1*04:02	1	0.001048	0	1	0	0	0	0	0	0	0	0	0	0
HLA-A*02:01	HLA-C*05:01	HLA-B*44:02	HLA-DRB3*02:02	HLA-DRB1*12:01	HLA-DQA1*05:05	HLA-DQB1*03:01	HLA-DPA1*02:02	HLA-DPB1*05:01	1	0.001048	0	1	0	0	0	0	0	0	0	0	0	0
HLA-A*03:01	HLA-C*07:01	HLA-B*18:01	HLA-DRB4*01:03	HLA-DRB1*04:04	HLA-DQA1*03:01	HLA-DQB1*03:02	HLA-DPA1*02:01	HLA-DPB1*13:01	1	0.001048	1	0	0	0	0	0	0	0	1	1	0	0.001048
HLA-A*32:01	HLA-C*02:02	HLA-B*44:02	HLA-DRB3*01:01	HLA-DRB1*13:01	HLA-DQA1*01:03	HLA-DQB1*06:03	HLA-DPA1*01:03	HLA-DPB1*03:01	1	0.001048	1	0	0	0	0	0	0	0	1	1	0	0.001048
HLA-A*24:02	HLA-C*03:03	HLA-B*15:01	HLA-DRB4*01:03	HLA-DRB1*07:01	HLA-DQA1*02:01	HLA-DQB1*02:02	HLA-DPA1*02:01	HLA-DPB1*17:01	1	0.001048	0	1	0	0	0	0	0	0	0	0	0	0
HLA-A*02:01	HLA-C*14:02	HLA-B*07:02	HLA-DRB3*01:01	HLA-DRB1*13:01	HLA-DQA1*01:03	HLA-DQB1*06:03	HLA-DPA1*01:03	HLA-DPB1*02:01	1	0.001048	0	1	0	0	0	0	0	0	0	0	0	0
HLA-A*02:01	HLA-C*05:01	HLA-B*44:02	HLA-DRB3*02:02	HLA-DRB1*13:01	HLA-DQA1*01:03	HLA-DQB1*06:03	HLA-DPA1*01:03	HLA-DPB1*03:01	1	0.001048	1	0	0	0	0	0	0	0	1	1	0	0.001048
HLA-A*23:01	HLA-C*07:01	HLA-B*57:03	HLA-DRB5*01:01	HLA-DRB1*15:01	HLA-DQA1*01:02	HLA-DQB1*06:02	HLA-DPA1*01:03	HLA-DPB1*04:01	1	0.001048	1	0	0	0	0	0	0	0	1	1	0	0.001048
HLA-A*11:01	HLA-C*01:02	HLA-B*27:05	HLA-DRB4*01:03	HLA-DRB1*04:04	HLA-DQA1*03:01	HLA-DQB1*03:02	HLA-DPA1*01:03	HLA-DPB1*06:01	1	0.001048	0	1	0	0	0	0	0	0	0	0	0	0
HLA-A*01:01	HLA-C*16:01	HLA-B*44:03	HLA-DRB4*01:03	HLA-DRB1*07:01	HLA-DQA1*02:01	HLA-DQB1*02:02	HLA-DPA1*01:03	HLA-DPB1*04:01	1	0.001048	0	1	0	0	0	0	0	0	0	0	0	0
HLA-A*30:01	HLA-C*06:02	HLA-B*13:02	HLA-DRB4*01:03	HLA-DRB1*07:01	HLA-DQA1*02:01	HLA-DQB1*02:02	HLA-DPA1*02:02	HLA-DPB1*04:01	1	0.001048	0	1	0	0	0	0	0	0	0	0	0	0
HLA-A*66:01	HLA-C*12:03	HLA-B*15:220		HLA-DRB1*01:01	HLA-DQA1*01:01	HLA-DQB1*05:01	HLA-DPA1*01:03	HLA-DPB1*04:01	1	0.001048	1	0	0	0	0	0	0	0	1	1	0	0.001048
HLA-A*11:01	HLA-C*03:03	HLA-B*15:01	HLA-DRB4*01:03	HLA-DRB1*04:01	HLA-DQA1*03:01	HLA-DQB1*03:02	HLA-DPA1*01:03	HLA-DPB1*03:01	1	0.001048	1	0	0	0	0	0	0	0	1	1	0	0.001048
HLA-A*02:01	HLA-C*07:01	HLA-B*49:01		HLA-DRB1*08:01	HLA-DQA1*04:01	HLA-DQB1*04:02	HLA-DPA1*01:03	HLA-DPB1*03:01	1	0.001048	1	0	0	0	0	0	0	0	1	1	0	0.001048
HLA-A*32:01	HLA-C*06:02	HLA-B*37:01		HLA-DRB1*10:01	HLA-DQA1*01:05	HLA-DQB1*05:01	HLA-DPA1*01:03	HLA-DPB1*02:01	1	0.001048	1	0	0	0	0	0	0	0	1	1	0	0.001048
HLA-A*23:01	HLA-C*16:01	HLA-B*44:03	HLA-DRB4*01:03	HLA-DRB1*07:01	HLA-DQA1*02:01	HLA-DQB1*02:02	HLA-DPA1*01:03	HLA-DPB1*03:01	1	0.001048	0	1	0	0	0	0	0	0	0	0	0	0
HLA-A*02:01	HLA-C*06:02	HLA-B*50:01	HLA-DRB3*01:01	HLA-DRB1*13:01	HLA-DQA1*01:03	HLA-DQB1*06:03	HLA-DPA1*01:03	HLA-DPB1*02:01	1	0.001048	1	0	0	0	0	0	0	0	1	1	0	0.001048
HLA-A*11:01	HLA-C*12:02	HLA-B*52:01	HLA-DRB5*01:01	HLA-DRB1*15:02	HLA-DQA1*01:03	HLA-DQB1*06:01	HLA-DPA1*02:02	HLA-DPB1*04:01	1	0.001048	0	1	0	0	0	0	0	0	0	0	0	0
HLA-A*03:01	HLA-C*07:02	HLA-B*07:02	HLA-DRB4*01:03	HLA-DRB1*07:01	HLA-DQA1*02:01	HLA-DQB1*02:02	HLA-DPA1*02:01	HLA-DPB1*11:01	1	0.001048	1	0	0	0	0	0	0	0	1	1	0	0.001048
[truncated: 1,247 more rows]

## Sheet: Class I
HLA-A	HLA-C	HLA-B	Father Hap Count	Father Frequency	Father Transmitted Count	Father Non-Transmitted Count	Father Homozygous Count	Mother Hap Count	Mother Frequency	Mother Transmitted Count	Mother Non-Transmitted Count	Mother Homozygous Count	Child Hap Count	Child Non-Homozygous Count	Child Homozygous Count	Child Frequency
[truncated: 575 more rows]

[truncated: 6 more sheets: Class I TwoField, DRB~DQ, DRB~DQ_TwoField, DP, DP_TwoField, Legend]
