# Supplementary material for: High Resolution Haplotype Analyses of Classical HLA Genes in Families With Multiple Sclerosis Highlights the Role of HLA-DP Alleles in Disease Susceptibility
Source: Front Immunol. 2021 May 25;12:644838. doi: 10.3389/fimmu.2021.644838 (PMC8240666; doi:10.3389/fimmu.2021.644838)
Supplement: Supplementary file 4 [file Table_3.xlsx]

## Sheet: Supplemental Table 3
Supplemental Table 1: Associations with MS of HLA alleles and haplotype fragments bearing HLA-DRB1*15:01 examined by TDT, mTDT and CC
HLA allele, haplotype or fragment	TDT				mTDT		CC (allele)				CC (haplotype)
	RR	CI.lower	CI.upper	p-Value	z value	Pr(>|z|)	OR	CI.lower	CI.upper	p.value	OR	CI.lower	CI.upper	p.value
HLA-DRB5*01:01:01~HLA-DRB1*15:01:01:01	3.4211	2.6495	4.4173	2.2e-16	5.239	1.61e-07	NA	NA	NA	NA	3.02	2.55	3.58	2.22e-16
HLA-DRB5*01:01~HLA-DRB1*15:01	3.4211	2.6495	4.4173	2.2e-16	5.19	2.11e-07	NA	NA	NA	NA	3.02	2.55	3.57	2.22e-16
HLA-DRB1*15:01	3.4211	2.6495	4.4173	2.2e-16	5.563	2.65e-08	3	2.54	3.55	2.22e-16	NA	NA	NA	NA
HLA-DRB1*15:01:01:01	3.4211	2.6495	4.4173	2.2e-16	5.524	3.31e-08	3	2.54	3.55	2.22e-16	NA	NA	NA	NA
HLA-DQB1*06:02:01	3.4444	2.64953	4.4778	2.2e-16	5.622	1.89e-08	2.98	2.51	3.53	2.22e-16	NA	NA	NA	NA
HLA-DQA1*01:02:01:01	3.3636	2.60809	4.3381	2.2e-16	5.577	2.44e-08	2.98	2.52	3.52	2.22e-16	NA	NA	NA	NA
HLA-DQB1*06:02	3.4444	2.64953	4.4778	2.2e-16	5.531	3.19e-08	2.98	2.51	3.53	2.22e-16	NA	NA	NA	NA
HLA-DQA1*01:02:01:01~HLA-DQB1*06:02:01	3.4167	2.62753	4.4428	2.2e-16	5.52	3.39e-08	NA	NA	NA	NA	2.96	2.49	3.51	2.22e-16
HLA-DQA1*01:02~HLA-DQB1*06:02	3.4167	2.62753	4.4428	2.2e-16	5.483	4.17e-08	NA	NA	NA	NA	2.96	2.49	3.51	2.22e-16
HLA-DRB1*15:01:01:01~HLA-DQB1*06:02:01	3.4028	2.61653	4.4253	2.2e-16	5.352	8.69e-08	NA	NA	NA	NA	3	2.52	3.56	2.22e-16
HLA-DRB1*15:01~HLA-DQB1*06:02	3.4028	2.61653	4.4253	2.2e-16	5.307	1.11e-07	NA	NA	NA	NA	3	2.52	3.56	2.22e-16
HLA-B*07:02:01~HLA-DRB1*15:01:01:01	3.2619	2.30855	4.609	2.037e-11	5.144	2.69e-07	NA	NA	NA	NA	2.34	1.89	2.88	2.22e-16
HLA-DRB5*01:01~HLA-DRB1*15:01~HLA-DQA1*01:02~HLA-DQB1*06:02	3.3889	2.60554	4.4078	2.2e-16	5.079	3.8e-07	NA	NA	NA	NA	3	2.52	3.56	2.22e-16
HLA-B*07:02~HLA-DRB1*15:01	3.186	2.26184	4.4879	3.376e-11	5.062	4.15e-07	NA	NA	NA	NA	2.33	1.89	2.87	2.22e-16
HLA-DRB5*01:01:01~HLA-DRB1*15:01:01:01~HLA-DQA1*01:02:01:01~HLA-DQB1*06:02:01	3.3889	2.60554	4.4078	2.2e-16	4.952	7.33e-07	NA	NA	NA	NA	3.01	2.53	3.57	2.22e-16
HLA-B*07:02:01~HLA-DQB1*06:02:01	3.1667	2.23842	4.4798	7.397e-11	4.827	1.38e-06	NA	NA	NA	NA	2.33	1.87	2.88	4.5071e-16
HLA-B*07:02~HLA-DQB1*06:02	3.093	2.19311	4.3622	1.222e-10	4.55	5.37e-06	NA	NA	NA	NA	2.33	1.87	2.88	4.5071e-16
HLA-C*07:02:01:03~HLA-DQB1*06:02:01	2.9773	2.11593	4.1892	3.816e-10	4.406	1.05e-05	NA	NA	NA	NA	2.38	1.91	2.95	2.22e-16
HLA-C*07:02~HLA-DQB1*06:02	2.9773	2.11593	4.1892	3.816e-10	4.382	1.18e-05	NA	NA	NA	NA	2.26	1.82	2.79	4.3986e-15
HLA-C*07:02:01:03~HLA-DRB1*15:01:01:01	3.0682	2.18332	4.3117	1.06e-10	4.347	1.38e-05	NA	NA	NA	NA	2.39	1.93	2.95	2.22e-16
HLA-C*07:02:01:03~HLA-B*07:02:01~HLA-DRB5*01:01:01~HLA-DRB1*15:01:01:01~HLA-DQA1*01:02:01:01~HLA-DQB1*06:02:01	3.0714	2.1683	4.3507	2.677e-10	4.331	1.49e-05	NA	NA	NA	NA	2.39	1.92	2.97	2.22e-16
HLA-DQA1*01:02	2.5463	2.0382	3.181	2.2e-16	4.286	1.82e-05	2.31	1.98	2.7	2.22e-16	NA	NA	NA	NA
HLA-C*07:02~HLA-DRB1*15:01	3.0682	2.18332	4.3117	1.06e-10	4.266	1.99e-05	NA	NA	NA	NA	2.29	1.85	2.82	4.8277e-16
HLA-C*07:02~HLA-B*07:02~HLA-DRB5*01:01~HLA-DRB1*15:01~HLA-DQA1*01:02~HLA-DQB1*06:02	3	2.12438	4.2365	4.406e-10	4.254	2.1e-05	NA	NA	NA	NA	2.3	1.85	2.85	2.5561e-15
HLA-C*07:02~HLA-B*07:02~HLA-DRB1*15:01~HLA-DQB1*06:02	3.0233	2.14156	4.2679	3.199e-10	4.051	5.11e-05	NA	NA	NA	NA	2.3	1.85	2.85	2.0049e-15
HLA-C*07:02:01:03~HLA-B*07:02:01~HLA-DRB1*15:01:01:01~HLA-DQB1*06:02:01	3.0952	2.18583	4.383	1.942e-10	4.025	5.7e-05	NA	NA	NA	NA	2.4	1.93	2.98	2.22e-16
HLA-B*07:02:01	2.0769	1.5853	2.721	1.137e-07	3.166	0.00154	1.71	1.42	2.06	4.811e-09	NA	NA	NA	NA
HLA-B*07:02	2.0506	1.56704	2.6835	1.665e-07	3.119	0.00182	1.71	1.42	2.06	5.5178e-09	NA	NA	NA	NA
HLA-C*07:02:01:03	1.8916	1.44979	2.468	2.643e-06	2.831	0.00464	1.72	1.42	2.08	5.0605e-09	NA	NA	NA	NA
HLA-C*07:02	1.8333	1.41808	2.3702	3.736e-06	2.767	0.00565	1.66	1.38	1.99	2.0309e-08	NA	NA	NA	NA
HLA-DRB1*15:01~HLA-DQB1*06:02~HLA-DPB1*03:01	11	2.58666	46.7785	0.0011672	2.666	0.00767	NA	NA	NA	NA	4.99	2.61	9.61	7.4709e-09
HLA-B*18:01~HLA-DQB1*06:02	3.5	1.41266	8.6716	0.006804	2.664	0.00773	NA	NA	NA	NA	3.7	1.85	7.32	1.4841e-05
HLA-C*07:01~HLA-DQB1*06:02	3.1429	1.3426	7.357	0.008318	2.656	0.0079	NA	NA	NA	NA	2.45	1.35	4.31	0.00080557
HLA-DRB1*15:01:01:01~HLA-DQB1*06:02:01~HLA-DPB1*03:01:01	11	2.58666	46.7785	0.0011672	2.623	0.00872	NA	NA	NA	NA	5.02	2.58	9.84	1.4222e-08
HLA-C*07:02:01:03~HLA-B*07:02:01	2.0526	1.56041	2.7001	2.736e-07	2.614	0.00896	NA	NA	NA	NA	1.75	1.45	2.11	1.9957e-09
HLA-DRB5*01:01~HLA-DRB1*15:01~HLA-DQA1*01:02~HLA-DQB1*06:02~HLA-DPA1*01:03~HLA-DPB1*03:01	11	2.58666	46.7785	0.0011672	2.572	0.0101	NA	NA	NA	NA	5.3	2.7	10.52	5.9721e-09
HLA-C*07:02~HLA-B*07:02	2.039	1.55233	2.6781	3.043e-07	2.535	0.01123	NA	NA	NA	NA	1.7	1.4	2.04	1.3204e-08
HLA-B*18:01~HLA-DRB1*15:01	3.1429	1.3426	7.357	0.008318	2.504	0.0123	NA	NA	NA	NA	3.2	1.69	5.94	3.6817e-05
HLA-B*18:01:01:02~HLA-DQB1*06:02:01	3.1667	1.26471	7.9289	0.013838	2.47	0.0135	NA	NA	NA	NA	3.83	1.82	7.98	2.9573e-05
HLA-DRB5*01:01:01~HLA-DRB1*15:01:01:01~HLA-DQA1*01:02:01:01~HLA-DQB1*06:02:01~HLA-DPA1*01:03:01:03~HLA-DPB1*03:01:01	11	2.58666	46.779	0.001167	2.381	0.0173	NA	NA	NA	NA	4.34	2.41	7.83	1.0792e-08
HLA-C*07:01:01:01~HLA-DQB1*06:02:01	3	1.27534	7.0569	0.011828	2.326	0.02	NA	NA	NA	NA	2.41	1.29	4.36	0.0017194
HLA-C*07:01~HLA-DRB1*15:01	3.1429	1.3426	7.357	0.008318	2.242	0.025	NA	NA	NA	NA	2.5	1.31	4.63	0.0015154
HLA-DRB5*01:01~HLA-DRB1*15:01~HLA-DQA1*01:02~HLA-DQB1*06:03	4.3333	1.23486	15.2064	0.022061	2.232	0.02561	NA	NA	NA	NA	3.1	1.39	6.72	0.0011215
HLA-DRB5*01:01~HLA-DRB1*15:01~HLA-DQA1*01:02~HLA-DQB1*06:02~HLA-DPA1*01:03~HLA-DPB1*04:02	8.5	1.96385	36.7901	0.0041993	2.212	0.027	NA	NA	NA	NA	3.43	1.46	7.88	0.00074509
HLA-B*18:01:01:02~HLA-DRB1*15:01:01:01	2.8571	1.20815	6.7568	0.016823	2.191	0.0284	NA	NA	NA	NA	3.2	1.69	5.94	3.6817e-05
HLA-DQA1*01:02~HLA-DQB1*06:03	4.6667	1.34111	16.2386	0.01547	2.173	0.02976	NA	NA	NA	NA	3.17	1.46	6.69	0.00059473
HLA-DRB5*01:01:01~HLA-DRB1*15:01:01:01~HLA-DQA1*01:02:01:01~HLA-DQB1*06:03:01	4.3333	1.23486	15.2064	0.022061	2.159	0.03082	NA	NA	NA	NA	3.1	1.39	6.72	0.0011215
HLA-DRB1*15:01:01:01~HLA-DQB1*06:03:01	4.3333	1.23486	15.2064	0.02206	2.157	0.031	NA	NA	NA	NA	3.1	1.39	6.72	0.0011215
HLA-DRB1*15:01~HLA-DQB1*06:02~HLA-DPB1*04:02	8.5	1.96385	36.7901	0.0041993	2.14	0.03238	NA	NA	NA	NA	2.77	1.17	6.3	0.0061935
HLA-DQA1*01:02:01:01~HLA-DQB1*06:03:01	4.3333	1.23486	15.2064	0.0220609	2.124	0.0336	NA	NA	NA	NA	3.1	1.39	6.72	0.0011215
HLA-DRB1*15:01~HLA-DQB1*06:03	4.3333	1.23486	15.2064	0.022061	2.125	0.0336	NA	NA	NA	NA	3.1	1.39	6.72	0.0011215
HLA-C*03:03~HLA-DRB1*15:01	7.5	1.71514	32.7961	0.007436	2.037	0.0417	NA	NA	NA	NA	2.5	1.19	5.06	0.0050012
HLA-DRB1*15:01:01:01~HLA-DQB1*06:02:01~HLA-DPB1*04:02:01:02	15	1.98141	113.556	0.00874	2.03	0.04238	NA	NA	NA	NA	NA	NA	NA	NA
HLA-C*03:03:01:01~HLA-DQB1*06:02:01	6	1.34287	26.8082	0.018978	1.991	0.0464	NA	NA	NA	NA	3.43	1.46	7.88	0.00074509
HLA-C*03:03~HLA-DQB1*06:02	6	1.34287	26.8082	0.018978	1.98	0.0477	NA	NA	NA	NA	3.43	1.46	7.88	0.00074509
HLA-DRB1*15:01~HLA-DQB1*06:03	4.3333	1.23486	15.2064	0.022061	2.135	0.03273	NA	NA	NA	NA	3.07	1.38	6.66	0.0012319
Haplotype column shows various halpotypes/alleles associated with HLA-DRB1*15:01 allele. TDT, mTDT and CC results are shown for each haplotype/allele. RR: relative risk, CI: confidence interval, OR: odds ratio. We compared the statistical significance of the extended HLA-C~HLA-B~HLA-DRB3/4/5~HLA-DRB1~HLA-DQA1~HLA-DQB1 haplotypes containing HLA-DRB1*15:01 allele. We observed reduced significance o…
