# Supplementary material for: High Resolution Haplotype Analyses of Classical HLA Genes in Families With Multiple Sclerosis Highlights the Role of HLA-DP Alleles in Disease Susceptibility
Source: Front Immunol. 2021 May 25;12:644838. doi: 10.3389/fimmu.2021.644838 (PMC8240666; doi:10.3389/fimmu.2021.644838)
Supplement: Supplementary file 5 [file Table_4.xlsx]

## Sheet: Supplemental Table 4
Supplemental Table 2A: Associations with MS of HLA alleles and haplotype fragments bearing HLA-DPB1*104:01 examined by TDT, mTDT and CC
HLA allele, haplotype or fragment	TDT				mTDT		CC (allele)				CC (haplotype)
	RR	CI.lower	CI.upper	p-Value	z value	Pr(>|z|)	OR	CI.lower	CI.upper	p.value	OR	CI.lower	CI.upper	p.value
HLA-DPB1*104:01	2.9	1.41334	5.9504	0.003692	2.969	0.00299	1.75	1.1	2.72	0.010003	NA	NA	NA	NA
HLA-DPA1*01:03:01:02~HLA-DPB1*104:01	2.9	1.41334	5.9504	0.003692	2.615	0.00892	NA	NA	NA	NA	1.77	1.11	2.76	0.0083836
HLA-DPA1*01:03~HLA-DPB1*104:01	2.9	1.41334	5.9504	0.003692	2.845	0.00445	NA	NA	NA	NA	1.75	1.1	2.72	0.010003
HLA-DPA1*01:03:01:02	1.066	0.87766	1.2947	0.5194	NA	NA	1.2	1.03	1.4	0.018867	NA	NA	NA	NA
HLA-DPA1*01:03	1.2296	0.9798	1.543	0.07448	NA	NA	1.11	0.92	1.34	0.29046	NA	NA	NA	NA
HLA-DPA1*01:03:01:03	1.1609	0.87156	1.5464	0.30768	0.534	0.5935	1.23	0.98	1.54	0.068684	NA	NA	NA	NA
HLA-DPA1*01:03:01:03~HLA-DPB1*03:01:01	1.1549	0.84056	1.5869	0.374256	0.318	0.75084	NA	NA	NA	NA	1.2	0.93	1.54	0.14329
HLA-DPA1*01:03~HLA-DPB1*03:01	1.1528	0.84074	1.5806	0.377346	0.608	0.54342	NA	NA	NA	NA	1.2	0.93	1.53	0.1511
HLA-DPB1*03:01	1.1528	0.84074	1.5806	0.377346	0.687	0.49211	1.19	0.92	1.53	0.15871	NA	NA	NA	NA
HLA-DPB1*03:01:01	1.1389	0.82987	1.563	0.420672	0.598	0.54997	1.18	0.91	1.51	0.19162	NA	NA	NA	NA
Table shows TDT, mTDT and CC results for HLA-DPB1*104:01 and haplotypes
Supplemental Table 2B: Stratification analysis
HLA allele, haplotype or fragment	TDT				mTDT		CC (allele)				CC (haplotype)
	RR	CI.lower	CI.upper	p-Value	z value	Pr(>|z|)	OR	CI.lower	CI.upper	p.value	OR	CI.lower	CI.upper	p.value
HLA-DPB1*104:01	3.2	1.1723	8.735	0.023193	2.734	0.00625	2.3	1.34	3.82	0.0006368	NA	NA	NA	NA
HLA-DPA1*01:03:01:02~HLA-DPB1*104:01	3.2	1.1723	8.735	0.02319	2.661	0.00779	NA	NA	NA	NA	2.34	1.36	3.89	0.00050968
HLA-DPA1*01:03~HLA-DPB1*104:01	3.2	1.1723	8.735	0.02319	2.618	0.00884	NA	NA	NA	NA	2.3	1.34	3.82	0.0006368
HLA-DPA1*01:03:01:02	0.8625	0.62504	1.19	0.36794	NA	NA	1.05	0.83	1.32	0.66739	NA	NA	NA	NA
HLA-DPA1*01:03	0.9649	0.6662	1.398	0.8501	NA	NA	0.97	0.76	1.26	0.81333	NA	NA	NA	NA
HLA-DPA1*01:03:01:03	1.125	0.69879	1.811	0.62782	0.772	0.4404	1.08	0.76	1.5	0.64509	NA	NA	NA	NA
HLA-DPA1*01:03:01:03~HLA-DPB1*03:01:01	1	0.58659	1.705	1	0.35	0.72626	NA	NA	NA	NA	1.07	0.73	1.54	0.69893
HLA-DPA1*01:03~HLA-DPB1*03:01	1.037	0.61123	1.759	0.89274	0.868	0.38516	NA	NA	NA	NA	1.08	0.74	1.55	0.67008
HLA-DPB1*03:01	1.037	0.61123	1.7595	0.892744	0.889	0.37381	1.08	0.73	1.54	0.68782	NA	NA	NA	NA
HLA-DPB1*03:01:01	1	0.58659	1.7048	1	0.642	0.52062	1.04	0.71	1.5	0.80911	NA	NA	NA	NA
When stratification analyses were performed by eliminating haplotypes bearing HLA-DRB1*15:01, HLA-DPB1*104:01 allele remained susceptible for TDT, mTDT and CC (Highlighted with yellow)
