# Supplementary material for: High Resolution Haplotype Analyses of Classical HLA Genes in Families With Multiple Sclerosis Highlights the Role of HLA-DP Alleles in Disease Susceptibility
Source: Front Immunol. 2021 May 25;12:644838. doi: 10.3389/fimmu.2021.644838 (PMC8240666; doi:10.3389/fimmu.2021.644838)
Supplement: Supplementary file 6 [file Table_5.xlsx]

## Sheet: Supplemental Table 5
Supplemental Table 3A: Protective effect of HLA allele and haplotype fragments bearing HLA-DRB1*01:01:01 examined by TDT, mTDT and CC
HLA allele, haplotype or fragment	TDT				mTDT		CC (allele)				CC (haplotype)
	RR	CI.lower	CI.upper	p-Value	z value	Pr(>|z|)	OR	CI.lower	CI.upper	p.value	OR	CI.lower	CI.upper	p.value
HLA-DRB1*01:01:01	0.3846	0.25244	0.586	8.681e-06	-2.841	0.0045	0.44	0.3	0.62	1.9592e-06	NA	NA	NA	NA
HLA-DRB1*01:01	0.3846	0.25244	0.586	8.681e-06	-2.824	0.00474	0.43	0.3	0.62	1.6023e-06	NA	NA	NA	NA
HLA-DRB1*01:01~HLA-DQB1*05:01	0.3733	0.24187	0.5762	8.631e-06	-2.995	0.00274	NA	NA	NA	NA	0.43	0.29	0.62	1.8081e-06
HLA-DRB1*01:01:01~HLA-DQB1*05:01:01:03	0.3733	0.24187	0.5762	8.631e-06	-2.967	0.003	NA	NA	NA	NA	0.43	0.29	0.62	2.212e-06
HLA-DQA1*01:01	0.4608	0.32616	0.651	1.108e-05	-2.901	0.00372	0.53	0.39	0.71	1.0785e-05	NA	NA	NA	NA
HLA-DRB1*01:01:01~HLA-DQA1*01:01:01:02~HLA-DQB1*05:01:01:03	0.3784	0.24494	0.5845	1.185e-05	-2.968	0.003	NA	NA	NA	NA	0.43	0.3	0.62	2.4459e-06
HLA-DRB1*01:01~HLA-DQA1*01:01~HLA-DQB1*05:01	0.3784	0.24494	0.5845	1.185e-05	-2.738	0.00618	NA	NA	NA	NA	0.43	0.29	0.62	2.0001e-06
HLA-DQA1*01:01~HLA-DQB1*05:01	0.4653	0.32921	0.6578	1.475e-05	-2.756	0.00585	NA	NA	NA	NA	0.53	0.39	0.71	1.1778e-05
HLA-DQB1*05:01	0.4954	0.35753	0.6865	2.436e-05	-2.641	0.00826	0.54	0.4	0.71	6.588e-06	NA	NA	NA	NA
HLA-DQB1*05:01:01:03	0.4706	0.32317	0.6853	8.453e-05	-2.427	0.0152	0.5	0.36	0.69	1.1447e-05	NA	NA	NA	NA
HLA-DQA1*01:01:01:02	0.4706	0.32317	0.6853	8.453e-05	-2.049	0.0404	0.5	0.36	0.69	1.5064e-05	NA	NA	NA	NA
HLA-DQA1*01:01:01:02~HLA-DQB1*05:01:01:03	0.4762	0.32678	0.6939	0.0001124	-1.986	0.0471	NA	NA	NA	NA	0.51	0.36	0.7	1.6501e-05
HLA-C*04:01:01:01~HLA-B*35:01:01:02	0.3611	0.19152	0.6809	0.001645	-2.564	0.01033	NA	NA	NA	NA	0.43	0.23	0.75	0.0021203
HLA-C*04:01~HLA-DQB1*05:01	0.375	0.19315	0.7281	0.003761	-2.124	0.0337	NA	NA	NA	NA	0.5	0.27	0.84	0.0073173
HLA-C*04:01~HLA-DRB1*01:01	0.2917	0.12567	0.6769	0.004126	-2.185	0.0289	NA	NA	NA	NA	0.28	0.11	0.61	0.00061954
HLA-C*04:01:01:01~HLA-DRB1*01:01:01	0.3182	0.13592	0.7448	0.008318	-2.111	0.0348	NA	NA	NA	NA	0.31	0.12	0.66	0.0015579
Table shows TDT, mTDT and CC results for HLA-DRB1*01:01:01 allele and haplotypes
Supplemental Table 3B: Stratification analyses performed by eliminating families with haplotypes bearing HLA-DRB1*15:01
HLA allele, haplotype or fragment	TDT				mTDT		CC (allele)				CC (haplotype)
	RR	CI.lower	CI.upper	p-Value	z value	Pr(>|z|)	OR	CI.lower	CI.upper	p.value	OR	CI.lower	CI.upper	p.value
HLA-DRB1*01:01:01	0.5357	0.28614	1.003	0.0511	-2.333	0.0197	0.61	0.39	0.92	0.015385	NA	NA	NA	NA
HLA-DRB1*01:01~HLA-DQB1*05:01	0.5385	0.28118	1.031	0.06184	-2.424	0.0154	NA	NA	NA	NA	0.61	0.39	0.93	0.017991
HLA-DRB1*01:01	0.5357	0.28614	1.003	0.0511	-2.269	0.0233	0.6	0.39	0.91	0.013846	NA	NA	NA	NA
HLA-DRB1*01:01:01~HLA-DQA1*01:01:01:02~HLA-DQB1*05:01:01:03	0.5385	0.28118	1.031	0.06184	-2.392	0.0168	NA	NA	NA	NA	0.62	0.4	0.94	0.021
HLA-DRB1*01:01~HLA-DQA1*01:01~HLA-DQB1*05:01	0.5385	0.28118	1.031	0.06184	-2.055	0.0399	NA	NA	NA	NA	0.62	0.39	0.93	0.018946
HLA-DRB1*01:01:01~HLA-DQB1*05:01:01:03	0.5385	0.28118	1.031	0.06184	-2.342	0.0192	NA	NA	NA	NA	0.62	0.4	0.93	0.019949
When stratification analyses were performed by eliminating haplotypes bearing HLA-DRB1*15:01, HLA-DRB1*01:01:01 allele showed weak protective effects for TDT, mTDT and CC (Highlighted with yellow)
