# Supplementary material for: High Resolution Haplotype Analyses of Classical HLA Genes in Families With Multiple Sclerosis Highlights the Role of HLA-DP Alleles in Disease Susceptibility
Source: Front Immunol. 2021 May 25;12:644838. doi: 10.3389/fimmu.2021.644838 (PMC8240666; doi:10.3389/fimmu.2021.644838)
Supplement: Supplementary file 7 [file Table_6.xlsx]

## Sheet: Supplemental Table 6
Supplemental Table 4: Protective effect of HLA allele and haplotype fragments bearing HLA-DQB1*03:01 examined by TDT, mTDT and CC
HLA allele, haplotype or fragment	TDT				mTDT		CC (allele)				CC (haplotype)
	RR	CI.lower	CI.upper	p-Value	z value	Pr(>|z|)	OR	CI.lower	CI.upper	p.value	OR	CI.lower	CI.upper	p.value
HLA-DRB3*02:02~HLA-DRB1*11:01	0.4915	0.31514	0.7666	0.001738	-2.426	0.01525	NA	NA	NA	NA	0.63	0.43	0.91	0.011373
HLA-DRB1*11:01~HLA-DQB1*03:01	0.4915	0.31514	0.7666	0.001738	-2.5	0.01244	NA	NA	NA	NA	0.65	0.44	0.94	0.018856
HLA-DRB1*11:01:01:01	0.5085	0.32764	0.7891	0.00256	-2.402	0.0163	0.62	0.42	0.89	0.0083314	NA	NA	NA	NA
HLA-DRB3*02:02:01:02~HLA-DRB1*11:01:01:01	0.5	0.31765	0.787	0.002747	-2.228	0.02586	NA	NA	NA	NA	0.63	0.42	0.92	0.013886
HLA-DRB1*11:01	0.5167	0.33491	0.7971	0.002831	-2.365	0.01805	0.63	0.43	0.9	0.010564	NA	NA	NA	NA
HLA-DQB1*03:01	0.6842	0.53317	0.878	0.002863	-1.914	0.05561	0.67	0.55	0.81	4.0752e-05	NA	NA	NA	NA
HLA-DRB1*11:01:01:01~HLA-DQB1*03:01:01:03	0.5088	0.32536	0.7956	0.00305	-2.4	0.0164	NA	NA	NA	NA	0.63	0.42	0.92	0.013886
HLA-DRB3*02:02~HLA-DRB1*11:01~HLA-DQA1*05:05~HLA-DQB1*03:01	0.5091	0.32299	0.8024	0.003636	-2.385	0.01706	NA	NA	NA	NA	0.67	0.45	0.97	0.030508
HLA-C*07:04	0.2917	0.12567	0.6769	0.004126	-2.719	0.00656	0.44	0.17	0.96	0.034534	NA	NA	NA	NA
HLA-C*07:04:01:01	0.2917	0.12567	0.6769	0.004126	-2.703	0.00688	0.44	0.17	0.96	0.034534	NA	NA	NA	NA
HLA-DRB3*02:02:01:02~HLA-DRB1*11:01:01:01~HLA-DQA1*05:05:01:01~HLA-DQB1*03:01:01:03	0.5094	0.3205	0.8097	0.004337	-2.633	0.00845	NA	NA	NA	NA	0.66	0.44	0.97	0.032455
HLA-DQA1*05:05:01:01	0.6667	0.49678	0.8946	0.006898	-1.822	0.0685	0.8	0.62	1.01	0.058806	NA	NA	NA	NA
HLA-C*07:04~HLA-B*44:02	0.1875	0.05463	0.6435	0.007798	-2.555	0.01061	NA	NA	NA	NA	0.32	0.06	1	0.043097
HLA-B*44:02:01:03	0.1875	0.05463	0.6435	0.0077982	-2.341	0.01922	0.37	0.07	1.19	0.08927	NA	NA	NA	NA
HLA-DQA1*05:05:01:01~HLA-DQB1*03:01:01:03	0.6667	0.49051	0.9061	0.0096003	-1.645	0.1	NA	NA	NA	NA	0.83	0.64	1.07	0.14647
HLA-B*44:02	0.6184	0.42986	0.8897	0.0096019	-1.699	0.08939	0.62	0.45	0.86	0.0031379	NA	NA	NA	NA
HLA-C*07:04:01:01~HLA-B*44:02:01:03	0.2	0.0579	0.6908	0.010936	-2.326	0.02003	NA	NA	NA	NA	0.37	0.07	1.19	0.08927
HLA-DQB1*03:01:01:03	0.6796	0.50166	0.9207	0.012652	-1.96	0.05	0.82	0.63	1.04	0.099932	NA	NA	NA	NA
HLA-B*27:05~HLA-DQB1*03:01	0.1667	0.0373	0.7447	0.018978	-1.755	0.07921	NA	NA	NA	NA	NA	NA	NA	NA
HLA-C*07:04:01:01~HLA-DQB1*03:01:01:03	0.1667	0.0373	0.7447	0.018978	-2.298	0.0216	NA	NA	NA	NA	NA	NA	NA	NA
HLA-C*07:04~HLA-DQB1*03:01	0.2308	0.06576	0.8098	0.022061	-2.249	0.0245	NA	NA	NA	NA	0.74	0.19	2.17	0.57547
HLA-DRB3*02:02~HLA-DRB1*11:01~HLA-DQA1*05:05~HLA-DQB1*03:01~HLA-DPA1*01:03~HLA-DPB1*04:01	0.4643	0.2405	0.8963	0.0222474	-1.931	0.0535	NA	NA	NA	NA	0.51	0.25	0.94	0.025626
HLA-DRB1*11:01:01:01~HLA-DQB1*03:01:01:03~HLA-DPB1*04:01:01:01	0.4643	0.2405	0.8963	0.0222474	-2.018	0.04355	NA	NA	NA	NA	0.51	0.26	0.95	0.028165
HLA-DQA1*05:05	0.7265	0.54944	0.9606	0.02496	-1.699	0.08936	0.8	0.64	1	0.048338	NA	NA	NA	NA
HLA-DRB1*11:01~HLA-DQB1*03:01~HLA-DPB1*04:01	0.4828	0.2551	0.9136	0.0252404	-1.867	0.06186	NA	NA	NA	NA	0.58	0.3	1.02	0.053178
HLA-B*44:02~HLA-DQB1*03:01	0.5152	0.28696	0.9248	0.026298	-1.049	0.29415	NA	NA	NA	NA	0.48	0.29	0.76	0.001411
HLA-DQA1*05:05~HLA-DQB1*03:01	0.7281	0.54872	0.966	0.02785	-1.727	0.08413	NA	NA	NA	NA	0.82	0.66	1.03	0.081978
HLA-C*07:04:01:01~HLA-DRB1*11:01:01:01	0.1	0.0128	0.7812	0.028133	-1.64	0.101	NA	NA	NA	NA	NA	NA	NA	NA
HLA-C*07:04~HLA-DRB1*11:01	0.1	0.0128	0.7812	0.028133	-1.794	0.0727	NA	NA	NA	NA	NA	NA	NA	NA
HLA-DRB1*11:01~HLA-DQB1*03:01~HLA-DPB1*02:01	0.2222	0.04801	1.0285	0.0543518	-2.194	0.02825	NA	NA	NA	NA	0.32	0.06	1	0.043097
HLA-DRB1*11:01:01:01~HLA-DQB1*03:01:01:03~HLA-DPB1*02:01:02	0.25	0.05309	1.1773	0.0795095	-1.962	0.04976	NA	NA	NA	NA	0.32	0.06	1	0.043097
HLA-DQA1*03:03~HLA-DQB1*03:01	0.6286	0.36878	1.0714	0.08791	-0.692	0.48898	NA	NA	NA	NA	0.41	0.26	0.63	1.7249e-05
HLA-DQA1*03:03:01:01~HLA-DQB1*03:01:01:01	0.6286	0.36878	1.0714	0.087911	-0.371	0.7108	NA	NA	NA	NA	0.41	0.26	0.62	1.5566e-05
HLA-DRB4*01:03:01:01~HLA-DRB1*04:01:01:01~HLA-DQA1*03:03:01:01~HLA-DQB1*03:01:01:01	0.5833	0.30176	1.1276	0.108991	-0.515	0.6065	NA	NA	NA	NA	0.37	0.21	0.62	6.3252e-05
HLA-DRB4*01:03~HLA-DRB1*04:01~HLA-DQA1*03:03~HLA-DQB1*03:01	0.5833	0.30176	1.1276	0.108991	-0.617	0.53723	NA	NA	NA	NA	0.37	0.21	0.61	5.6847e-05
HLA-B*44:02:01:01	0.7333	0.497	1.082	0.118133	-0.81	0.41821	0.66	0.46	0.92	0.011969	NA	NA	NA	NA
HLA-DRB1*13:03:01	1.7273	0.82199	3.6296	0.14914	0.957	0.3387	1.81	1	3.18	0.028893	NA	NA	NA	NA
HLA-DRB1*13:03:01~HLA-DQB1*03:01:01:03	1.7273	0.82199	3.6296	0.14914	0.791	0.4292	NA	NA	NA	NA	1.81	1	3.18	0.028893
HLA-DRB1*13:03	1.7273	0.82199	3.6296	0.149141	0.97	0.33184	1.81	1	3.18	0.028893	NA	NA	NA	NA
HLA-DRB1*13:03~HLA-DQB1*03:01	1.7273	0.82199	3.6296	0.149141	0.925	0.35518	NA	NA	NA	NA	1.81	1	3.18	0.028893
HLA-DRB1*04:01~HLA-DQB1*03:01	0.625	0.32788	1.1914	0.153299	-0.661	0.50841	NA	NA	NA	NA	0.39	0.22	0.63	7.1581e-05
HLA-DRB1*04:01:01:01~HLA-DQB1*03:01:01:01	0.625	0.32788	1.1914	0.1533	-0.623	0.533	NA	NA	NA	NA	0.39	0.22	0.63	7.9529e-05
HLA-C*05:01:01:02~HLA-B*44:02:01:01	0.7593	0.5059	1.1395	0.183661	-0.648	0.51731	NA	NA	NA	NA	0.67	0.47	0.94	0.019198
HLA-C*05:01~HLA-B*44:02	0.7593	0.5059	1.1395	0.183661	-0.865	0.3873	NA	NA	NA	NA	0.67	0.46	0.94	0.017934
HLA-DRB3*01:01~HLA-DRB1*13:03	1.6364	0.77289	3.4645	0.198156	1.052	0.29278	NA	NA	NA	NA	1.8	0.97	3.2	0.03603
HLA-DRB3*01:01~HLA-DRB1*13:03~HLA-DQA1*05:05~HLA-DQB1*03:01	1.6364	0.77289	3.4645	0.198156	1.214	0.22475	NA	NA	NA	NA	1.8	0.97	3.2	0.03603
HLA-DQA1*03:03	0.7647	0.504	1.1603	0.20726	-0.725	0.46834	0.55	0.39	0.77	0.00029182	NA	NA	NA	NA
HLA-DQA1*03:03:01:01	0.7647	0.504	1.1603	0.207263	-0.205	0.8374	0.56	0.39	0.77	0.00034529	NA	NA	NA	NA
HLA-DRB4*01:03~HLA-DRB1*04:01~HLA-DQA1*03:03~HLA-DQB1*03:01~HLA-DPA1*01:03~HLA-DPB1*04:01	0.6316	0.30659	1.3011	0.212675	-0.712	0.4765	NA	NA	NA	NA	0.37	0.19	0.67	0.00065487
HLA-DRB1*04:01~HLA-DQB1*03:01~HLA-DPB1*04:01	0.6316	0.30659	1.3011	0.212675	-0.953	0.34037	NA	NA	NA	NA	0.43	0.23	0.74	0.0019155
HLA-DRB1*04:01:01:01~HLA-DQB1*03:01:01:01~HLA-DPB1*04:01:01:01	0.6316	0.30659	1.3011	0.212675	-0.91	0.36286	NA	NA	NA	NA	0.43	0.23	0.76	0.0023463
HLA-DQB1*03:01:01:01	0.7736	0.5146	1.1629	0.217086	-0.612	0.5408	0.56	0.4	0.77	0.00021518	NA	NA	NA	NA
HLA-DRB1*04:01:01:01~HLA-DQB1*03:02:01~HLA-DPB1*02:01:02	0.4286	0.11083	1.6573	0.219503	-1.981	0.04762	NA	NA	NA	NA	NA	NA	NA	NA
HLA-C*05:01:01:02	0.7857	0.5294	1.1661	0.231269	-1.044	0.29634	0.69	0.49	0.96	0.026577	NA	NA	NA	NA
HLA-C*05:01~HLA-DRB1*15:01	1.7143	0.67493	4.3542	0.257084	1.437	0.1507	NA	NA	NA	NA	2.23	1.04	4.54	0.01675
HLA-DRB4*01:03:01:01	0.8692	0.67555	1.118	0.27586	NA	NA	0.74	0.61	0.9	0.0021486	NA	NA	NA	NA
HLA-DRB4*01:03~HLA-DRB1*04:01	0.84	0.55734	1.266	0.404844	-0.266	0.79039	NA	NA	NA	NA	0.62	0.45	0.83	0.0012672
HLA-DRB4*01:03:01:01~HLA-DRB1*04:01:01:01	0.84	0.55734	1.266	0.404844	-0.105	0.91644	NA	NA	NA	NA	0.6	0.44	0.82	0.00085698
HLA-C*05:01:01:02~HLA-DQB1*03:01:01:01	1.3	0.57004	2.9647	0.53279	1.5	0.1337	NA	NA	NA	NA	0.45	0.24	0.79	0.0042776
HLA-DRB1*04:01	0.8824	0.59095	1.3174	0.540556	-0.076	0.93934	0.62	0.45	0.84	0.0013785	NA	NA	NA	NA
HLA-DRB1*04:01:01:01	0.8824	0.59095	1.3174	0.54056	-0.097	0.923	0.62	0.45	0.84	0.0013785	NA	NA	NA	NA
HLA-C*05:01~HLA-DQB1*03:01	0.8333	0.41999	1.6535	0.602011	0.68	0.4968	NA	NA	NA	NA	0.39	0.21	0.66	0.00029881
HLA-C*05:01:01:02~HLA-DRB1*15:01:01:01	1.2857	0.47883	3.4523	0.618	0.712	0.4764	NA	NA	NA	NA	2.06	0.94	4.26	0.037188
HLA-DRB4*01:03:01:01~HLA-DRB1*04:01:01:01~HLA-DQA1*03:03:01:01~HLA-DQB1*03:01:01:01~HLA-DPA1*01:03:01:04~HLA-DPB1*04:01:01:01	0.7778	0.28966	2.088	0.618	-0.252	0.801	NA	NA	NA	NA	0.25	0.09	0.57	0.00044173
HLA-C*05:01:01:02~HLA-B*44:02:01:01~HLA-DRB1*04:01:01:01~HLA-DQB1*03:01:01:01	1.2222	0.50648	2.9494	0.655262	1.815	0.0695	NA	NA	NA	NA	0.42	0.2	0.78	0.0047959
HLA-C*05:01~HLA-B*44:02~HLA-DRB1*04:01~HLA-DQB1*03:01	1.2222	0.50648	2.9494	0.655262	1.713	0.0867	NA	NA	NA	NA	0.41	0.2	0.78	0.004323
HLA-C*05:01:01:02~HLA-B*44:02:01:01~HLA-DRB4*01:03:01:01~HLA-DRB1*04:01:01:01~HLA-DQA1*03:03:01:01~HLA-DQB1*03:01:01:01	1.1111	0.4515	2.7344	0.818628	2.363	0.0181	NA	NA	NA	NA	0.38	0.18	0.72	0.0022517
HLA-C*05:01~HLA-B*44:02~HLA-DRB4*01:03~HLA-DRB1*04:01~HLA-DQA1*03:03~HLA-DQB1*03:01	1.1111	0.4515	2.7344	0.818628	1.749	0.0803	NA	NA	NA	NA	0.38	0.18	0.72	0.0022517
HLA-B*44:02~HLA-DRB1*04:01	0.9167	0.40448	2.0774	0.834879	0.592	0.5536	NA	NA	NA	NA	0.39	0.19	0.73	0.0020713
HLA-B*44:02:01:01~HLA-DQB1*03:01:01:01	1.0833	0.49432	2.3742	0.841522	1.16	0.246	NA	NA	NA	NA	0.45	0.24	0.78	0.0035064
HLA-C*05:01~HLA-DRB1*04:01	1	0.43356	2.3065	1	1.318	0.1876	NA	NA	NA	NA	0.38	0.18	0.71	0.0015043
HLA-C*05:01:01:02~HLA-DRB1*04:01:01:01	1	0.43356	2.3065	1	0.703	0.4822	NA	NA	NA	NA	0.36	0.17	0.68	0.001174
HLA-B*44:02:01:01~HLA-DRB1*04:01:01:01	1	0.43356	2.3065	1	0.996	0.3194	NA	NA	NA	NA	0.39	0.19	0.72	0.0018624
HLA-DQA1*05:05:01:05~HLA-DQB1*03:01:01:01	NA	NA	NA	NA	NA	NA	NA	NA	NA	NA	0	0	0.2	1.5895e-05
HLA-DQA1*05:05:01:05	NA	NA	NA	NA	NA	NA	0	0	0.17	3.0435e-06	NA	NA	NA	NA
HLA-B*44:02~HLA-DRB1*11:01	NA	NA	NA	NA	-0.004	0.9968	NA	NA	NA	NA	0	0	0.52	0.0059306
