# Supplementary material for: High Resolution Haplotype Analyses of Classical HLA Genes in Families With Multiple Sclerosis Highlights the Role of HLA-DP Alleles in Disease Susceptibility
Source: Front Immunol. 2021 May 25;12:644838. doi: 10.3389/fimmu.2021.644838 (PMC8240666; doi:10.3389/fimmu.2021.644838)
Supplement: Supplementary file 8 [file Table_7.xlsx]

## Sheet: Supplemental Table 7
Supplemental Table 5: Protective effect of HLA allele and haplotype fragments bearing HLA-DQB1*03:03 examined by TDT, mTDT and CC
HLA allele, haplotype or fragment	TDT				mTDT		CC (allele)				CC (haplotype)
	RR	CI.lower	CI.upper	p-Value	z value	Pr(>|z|)	OR	CI.lower	CI.upper	p.value	OR	CI.lower	CI.upper	p.value
HLA-DQB1*03:03	0.5227	0.31569	0.8656	0.011698	-2.524	0.0116	0.57	0.35	0.89	0.012075	NA	NA	NA	NA
HLA-DRB4*01:03:01:02N~HLA-DRB1*07:01:01:01~HLA-DQA1*02:01:01:01~HLA-DQB1*03:03:02:01~HLA-DPA1*01:03:01:04~HLA-DPB1*04:01:01:01	0.4167	0.14679	1.183	0.100028	-2.229	0.0258	NA	NA	NA	NA	0.8	0.34	1.65	0.53025
HLA-C*06:02~HLA-DQB1*06:02	3.5	1.15208	10.633	0.027128	2.148	0.0317	NA	NA	NA	NA	1.94	0.82	4.29	0.077414
HLA-DRB4*01:03:02~HLA-DRB1*09:01:02~HLA-DQA1*03:02~HLA-DQB1*03:03:02:02	0.2727	0.07609	0.9776	0.046066	-2.05	0.04038	NA	NA	NA	NA	0.4	0.08	1.27	0.11358
HLA-DRB4*01:03:02~HLA-DRB1*09:01:02	0.2727	0.07609	0.9776	0.046066	-1.991	0.04649	NA	NA	NA	NA	0.4	0.08	1.27	0.11358
HLA-DRB1*09:01~HLA-DQB1*03:03	0.2727	0.07609	0.9776	0.046066	-1.979	0.04777	NA	NA	NA	NA	0.37	0.07	1.19	0.08927
HLA-DRB1*09:01:02	0.3	0.08256	1.0901	0.0674	-1.979	0.0478	0.48	0.12	1.36	0.16096	NA	NA	NA	NA
HLA-DRB1*09:01	0.3	0.08256	1.0901	0.067405	-1.968	0.04911	0.48	0.12	1.36	0.16096	NA	NA	NA	NA
HLA-C*06:02~HLA-DQB1*03:03	0.381	0.16874	0.86	0.020188	-1.966	0.0493	NA	NA	NA	NA	0.53	0.23	1.06	0.067054
HLA-DRB4*01:03~HLA-DRB1*09:01	0.2727	0.07609	0.9776	0.046066	-1.952	0.05092	NA	NA	NA	NA	0.37	0.07	1.19	0.08927
HLA-DRB4*01:03~HLA-DRB1*09:01~HLA-DQA1*03:02~HLA-DQB1*03:03	0.2727	0.07609	0.9776	0.046066	-1.952	0.05098	NA	NA	NA	NA	0.38	0.08	1.23	0.10071
HLA-DQA1*02:01~HLA-DQB1*03:03	0.5938	0.33657	1.0474	0.07187	-1.951	0.05111	NA	NA	NA	NA	0.61	0.36	1	0.047344
HLA-C*06:02:01:01~HLA-DQB1*03:03:02:01	0.381	0.16874	0.86	0.020188	-1.942	0.0521	NA	NA	NA	NA	0.52	0.23	1.05	0.060891
HLA-DRB1*07:01:01:01~HLA-DQB1*03:03:02:01~HLA-DPB1*04:01:01:01	0.5556	0.25645	1.2035	0.136142	-1.925	0.05428	NA	NA	NA	NA	0.47	0.21	0.95	0.030514
HLA-DRB1*07:01~HLA-DQB1*03:03~HLA-DPB1*04:01	0.5556	0.25645	1.2035	0.136142	-1.892	0.05848	NA	NA	NA	NA	0.47	0.21	0.95	0.030514
HLA-DRB1*09:01:02~HLA-DQB1*03:03:02:02	0.2727	0.07609	0.9776	0.04607	-1.891	0.0586	NA	NA	NA	NA	0.38	0.08	1.23	0.10071
HLA-DRB1*07:01~HLA-DQB1*03:03	0.5758	0.32742	1.0124	0.055236	-1.81	0.0703	NA	NA	NA	NA	0.61	0.35	1	0.043697
HLA-DRB1*07:01:01:01~HLA-DQB1*03:03:02:01	0.5758	0.32742	1.0124	0.05524	-1.765	0.0775	NA	NA	NA	NA	0.6	0.35	0.99	0.040309
HLA-DQB1*03:03:02:01	0.5758	0.32742	1.0124	0.055236	-1.731	0.0834	0.6	0.35	0.99	0.040309	NA	NA	NA	NA
HLA-DQA1*02:01:01:01~HLA-DQB1*03:03:02:01	0.5938	0.33657	1.0474	0.0718741	-1.56	0.1189	NA	NA	NA	NA	0.61	0.36	1	0.047344
HLA-C*06:02~HLA-B*57:01~HLA-DRB4*01:03N~HLA-DRB1*07:01~HLA-DQA1*02:01~HLA-DQB1*03:03	0.4	0.17619	0.9081	0.028499	-1.558	0.1193	NA	NA	NA	NA	NA	NA	NA	NA
HLA-DRB1*07:01:01:01	0.719	0.54586	0.9471	0.01893	-1.313	0.189	0.78	0.61	0.98	0.031178	NA	NA	NA	NA
HLA-DRB1*07:01	0.719	0.54586	0.9471	0.018934	-1.288	0.19773	0.78	0.61	0.98	0.031178	NA	NA	NA	NA
HLA-DQA1*02:01	0.7395	0.56139	0.9741	0.03183	-1.259	0.20808	0.8	0.63	1.01	0.051597	NA	NA	NA	NA
HLA-C*06:02~HLA-B*57:01~HLA-DRB1*07:01~HLA-DQB1*03:03	0.4	0.17619	0.9081	0.028499	-1.25	0.2112	NA	NA	NA	NA	0.57	0.25	1.15	0.10753
HLA-C*06:02:01:01~HLA-B*57:01:01~HLA-DRB1*07:01:01:01~HLA-DQB1*03:03:02:01	0.4	0.17619	0.9081	0.028499	-1.24	0.2148	NA	NA	NA	NA	0.57	0.25	1.15	0.10753
HLA-C*06:02:01:01~HLA-B*57:01:01~HLA-DRB4*01:03:01:02N~HLA-DRB1*07:01:01:01~HLA-DQA1*02:01:01:01~HLA-DQB1*03:03:02:01	0.4	0.17619	0.9081	0.028499	-1.159	0.2464	NA	NA	NA	NA	0.59	0.26	1.21	0.14152
HLA-DQA1*02:01:01:01	0.7395	0.56139	0.9741	0.031834	-0.936	0.3494	0.8	0.63	1.01	0.051597	NA	NA	NA	NA
HLA-DRB4*01:03~HLA-DRB1*07:01~HLA-DQA1*02:01~HLA-DQB1*03:03	NA	NA	NA	NA	NA	NA	NA	NA	NA	NA	0.6	0.34	0.99	0.042692
HLA-DRB4*01:03~HLA-DRB1*07:01~HLA-DQA1*02:01~HLA-DQB1*03:03~HLA-DPA1*01:03~HLA-DPB1*04:01	NA	NA	NA	NA	NA	NA	NA	NA	NA	NA	0.46	0.19	0.96	0.034289
