# Supplementary material for: High Resolution Haplotype Analyses of Classical HLA Genes in Families With Multiple Sclerosis Highlights the Role of HLA-DP Alleles in Disease Susceptibility
Source: Front Immunol. 2021 May 25;12:644838. doi: 10.3389/fimmu.2021.644838 (PMC8240666; doi:10.3389/fimmu.2021.644838)
Supplement: Supplementary file 9 [file Table_8.xlsx]

## Sheet: Supplemental Table 8
Supplemental Table 6: Protective effect of HLA allele and haplotype fragments bearing HLA-DPB1*09:01 examined by TDT, mTDT and CC
HLA allele, haplotype or fragment	TDT				mTDT		CC (allele)				CC (haplotype)
	RR	CI.lower	CI.upper	p-Value	z value	Pr(>|z|)	OR	CI.lower	CI.upper	p.value	OR	CI.lower	CI.upper	p.value
HLA-DPB1*09:01	0.1	0.0128	0.7812	0.028133	-2.142	0.0322	0.15	0	0.92	0.032013	NA	NA	NA	NA
HLA-DPB1*09:01:01	0.1	0.0128	0.7812	0.028133	-2.148	0.03169	0.15	0	0.92	0.032013	NA	NA	NA	NA
HLA-DPA1*02:01	0.7319	0.5662	0.946	0.01714	-2.374	0.0176	0.86	0.69	1.06	0.1579	NA	NA	NA	NA
HLA-DPA1*02:01:02	0.6122	0.38869	0.9644	0.03431	-2.148	0.0317	0.86	0.56	1.29	0.46217	NA	NA	NA	NA
HLA-DPA1*02:01~HLA-DPB1*09:01	0.1	0.0128	0.7812	0.028133	-2.149	0.03163	NA	NA	NA	NA	0.16	0	0.95	0.036609
HLA-DPA1*02:01:01:02~HLA-DPB1*09:01:01	0.1	0.0128	0.7812	0.028133	-2.123	0.03378	NA	NA	NA	NA	0.16	0	0.99	0.041883
