# Supplementary material for: High Resolution Haplotype Analyses of Classical HLA Genes in Families With Multiple Sclerosis Highlights the Role of HLA-DP Alleles in Disease Susceptibility
Source: Front Immunol. 2021 May 25;12:644838. doi: 10.3389/fimmu.2021.644838 (PMC8240666; doi:10.3389/fimmu.2021.644838)
Supplement: Supplementary file 10 [file Table_9.xlsx]

## Sheet: Supplemental Table 9
Supplemental Table 7: Protective effect of HLA allele and haplotype fragments bearing HLA-A*02:01:01:01~HLA-C*03:04:01:01~HLA-B*40:01:02 examined by TDT, mTDT and CC
HLA allele, haplotype or fragment	TDT				mTDT		CC (allele)				CC (haplotype)
	RR	CI.lower	CI.upper	p-Value	z value	Pr(>|z|)	OR	CI.lower	CI.upper	p.value	OR	CI.lower	CI.upper	p.value
HLA-A*02:01:01:01~HLA-C*03:04:01:01~HLA-B*40:01:02	0.3043	0.1306	0.7093	0.005855	-2.092	0.03647	NA	NA	NA	NA	0.4	0.16	0.82	0.009687
HLA-C*03:04:01:01~HLA-B*40:01:02	0.5526	0.32433	0.9416	0.029176	-2.01	0.04443	NA	NA	NA	NA	0.58	0.36	0.91	0.015479
HLA-A*02:01	0.8571	0.69212	1.0615	0.15771	-1.988	0.04683	0.76	0.63	0.9	0.0012711	NA	NA	NA	NA
HLA-A*02:01:01:01	0.8478	0.68496	1.0494	0.12932	-1.882	0.0598	0.76	0.63	0.9	0.0013313	NA	NA	NA	NA
HLA-A*02:01~HLA-C*03:04~HLA-B*40:01	0.4	0.19212	0.8328	0.01433	-1.709	0.08747	NA	NA	NA	NA	0.51	0.26	0.95	0.028165
HLA-B*40:01	0.6	0.37234	0.9669	0.0358671	-1.566	0.1174	0.61	0.4	0.91	0.013954	NA	NA	NA	NA
HLA-C*03:04~HLA-B*40:01	0.6279	0.38805	1.016	0.058064	-1.562	0.11827	NA	NA	NA	NA	0.63	0.41	0.94	0.022028
HLA-B*40:01:02	0.6	0.37234	0.9669	0.0358671	-1.412	0.158	0.61	0.4	0.91	0.013954	NA	NA	NA	NA
HLA-C*03:04:01:01~HLA-B*40:01:02~HLA-DRB1*13:02:01~HLA-DQB1*06:04:01	0.5	0.1709	1.4628	0.205689	0.688	0.4916	NA	NA	NA	NA	0.41	0.13	1.01	0.04715
HLA-C*03:04~HLA-B*40:01~HLA-DRB3*03:01~HLA-DRB1*13:02~HLA-DQA1*01:02~HLA-DQB1*06:04	0.4545	0.15793	1.3082	0.143785	0.667	0.5045	NA	NA	NA	NA	0.4	0.12	0.99	0.042153
HLA-C*03:04:01:01~HLA-B*40:01:02~HLA-DRB3*03:01:01~HLA-DRB1*13:02:01~HLA-DQA1*01:02:01:04~HLA-DQB1*06:04:01	0.5556	0.18619	1.6577	0.29197	0.605	0.5455	NA	NA	NA	NA	0.41	0.13	1.01	0.04715
HLA-C*03:04~HLA-B*40:01~HLA-DRB1*13:02~HLA-DQB1*06:04	0.4545	0.15793	1.3082	0.143785	0.427	0.6696	NA	NA	NA	NA	0.4	0.12	0.99	0.042153
HLA-B*40:01~HLA-DRB1*13:02	0.4545	0.15793	1.3082	0.143785	-0.291	0.7708	NA	NA	NA	NA	0.38	0.12	0.94	0.030053
HLA-B*40:01:02~HLA-DQB1*06:04:01	0.4545	0.15793	1.3082	0.143785	0.262	0.7932	NA	NA	NA	NA	0.4	0.12	0.99	0.042153
HLA-C*03:04:01:01~HLA-DRB1*13:02:01	0.5455	0.20172	1.4749	0.232356	-0.242	0.8086	NA	NA	NA	NA	0.41	0.13	1.01	0.04715
HLA-B*40:01:02~HLA-DRB1*13:02:01	0.4545	0.15793	1.3082	0.143785	-0.201	0.8405	NA	NA	NA	NA	0.38	0.12	0.94	0.030053
HLA-C*03:04:01:01~HLA-DQB1*06:04:01	0.5455	0.20172	1.4749	0.232356	0.155	0.8766	NA	NA	NA	NA	0.39	0.12	0.97	0.037671
HLA-B*40:01~HLA-DQB1*06:04	0.4545	0.15793	1.3082	0.143785	0.13	0.8969	NA	NA	NA	NA	0.4	0.12	0.99	0.042153
HLA-A*02:01~HLA-C*03:04~HLA-B*40:01~HLA-DRB1*13:02~HLA-DQB1*06:04	0.1111	0.01408	0.877	0.037117	NA	NA	NA	NA	NA	NA	NA	NA	NA	NA
HLA-A*02:01~HLA-C*03:04~HLA-B*40:01~HLA-DRB3*03:01~HLA-DRB1*13:02~HLA-DQA1*01:02~HLA-DQB1*06:04	0.1111	0.01408	0.877	0.037117	NA	NA	NA	NA	NA	NA	NA	NA	NA	NA
HLA-A*02:01:01:01~HLA-C*03:04:01:01~HLA-B*40:01:02~HLA-DRB1*13:02:01~HLA-DQB1*06:04:01	0.125	0.01563	0.9994	0.049935	NA	NA	NA	NA	NA	NA	NA	NA	NA	NA
