# Supplementary material for: High Resolution Haplotype Analyses of Classical HLA Genes in Families With Multiple Sclerosis Highlights the Role of HLA-DP Alleles in Disease Susceptibility
Source: Front Immunol. 2021 May 25;12:644838. doi: 10.3389/fimmu.2021.644838 (PMC8240666; doi:10.3389/fimmu.2021.644838)
Supplement: Supplementary file 11 [file Table_10.xlsx]

## Sheet: Supplemental Table 10
Supplemental Table 8: Protective effect of HLA allele and haplotype fragments bearing HLA-A*26:01 and/or HLA-B*38:01 examined by TDT, mTDT and CC
HLA allele, haplotype or fragment	TDT				mTDT		CC (allele)				CC (haplotype)
	RR	CI.lower	CI.upper	p-Value	z value	Pr(>|z|)	OR	CI.lower	CI.upper	p.value	OR	CI.lower	CI.upper	p.value
HLA-B*38:01	0.3824	0.20179	0.7245	0.0031953	-2.74	0.00614	0.5	0.26	0.9	0.017004	NA	NA	NA	NA
HLA-A*26:01	0.5122	0.3027	0.8667	0.01266	-2.637	0.00837	0.57	0.34	0.91	0.015826	NA	NA	NA	NA
HLA-C*12:03~HLA-B*38:01	0.3939	0.20735	0.7484	0.004443	-2.706	0.0068	NA	NA	NA	NA	0.51	0.26	0.92	0.02054
HLA-A*26:01:01:01	0.5	0.29232	0.8552	0.01137	-2.604	0.0092	0.54	0.32	0.87	0.0099169	NA	NA	NA	NA
HLA-B*38:01:01	0.3824	0.20179	0.7245	0.0031953	-2.558	0.01054	0.5	0.26	0.9	0.017004	NA	NA	NA	NA
HLA-C*12:03:01:01~HLA-B*38:01:01	0.3939	0.20735	0.7484	0.004443	-2.515	0.01191	NA	NA	NA	NA	0.51	0.26	0.92	0.02054
HLA-A*26:01:01:01~HLA-C*12:03:01:01~HLA-B*38:01:01	0.3077	0.10033	0.9436	0.039264	-2.29	0.02202	NA	NA	NA	NA	0.31	0.08	0.85	0.017864
HLA-A*26:01~HLA-C*12:03~HLA-B*38:01	0.3077	0.10033	0.9436	0.039264	-2.138	0.03252	NA	NA	NA	NA	0.31	0.08	0.85	0.017864
HLA-C*12:03~HLA-B*38:01~HLA-DRB1*04:02~HLA-DQB1*03:02	0.2	0.04382	0.9128	0.03773	-1.583	0.1134	NA	NA	NA	NA	NA	NA	NA	NA
HLA-C*12:03:01:01~HLA-B*38:01:01~HLA-DRB1*04:02:01~HLA-DQB1*03:02:01	0.2	0.04382	0.9128	0.03773	-1.568	0.1169	NA	NA	NA	NA	NA	NA	NA	NA
HLA-B*38:01~HLA-DQB1*03:02	0.25	0.07055	0.8859	0.031743	-1.396	0.16257	NA	NA	NA	NA	0.63	0.16	1.81	0.38307
HLA-C*12:03:01:01~HLA-B*38:01:01~HLA-DRB4*01:03:01:01~HLA-DRB1*04:02:01~HLA-DQA1*03:01:01~HLA-DQB1*03:02:01	0.2	0.04382	0.9128	0.03773	-1.339	0.1806	NA	NA	NA	NA	NA	NA	NA	NA
HLA-B*38:01:01~HLA-DQB1*03:02:01	0.25	0.07055	0.8859	0.031743	-1.312	0.1894	NA	NA	NA	NA	0.68	0.17	1.97	0.47087
HLA-C*12:03~HLA-B*38:01~HLA-DRB4*01:03~HLA-DRB1*04:02~HLA-DQA1*03:01~HLA-DQB1*03:02	0.2	0.04382	0.9128	0.03773	-1.297	0.1945	NA	NA	NA	NA	NA	NA	NA	NA
HLA-B*38:01~HLA-DRB1*04:02	0.2	0.04382	0.9128	0.03773	-1.219	0.2229	NA	NA	NA	NA	NA	NA	NA	NA
HLA-B*38:01:01~HLA-DRB1*04:02:01	0.2	0.04382	0.9128	0.03773	-1.214	0.2246	NA	NA	NA	NA	NA	NA	NA	NA
HLA-A*26:01:01:01~HLA-C*12:03:01:01~HLA-B*38:01:01~HLA-DRB4*01:03:01:01~HLA-DRB1*04:02:01~HLA-DQA1*03:01:01~HLA-DQB1*03:02:01	0.1111	0.01408	0.877	0.037117	NA	NA	NA	NA	NA	NA	NA	NA	NA	NA
HLA-A*26:01~HLA-C*12:03~HLA-B*38:01~HLA-DRB1*04:02~HLA-DQB1*03:02	0.1111	0.01408	0.877	0.037117	NA	NA	NA	NA	NA	NA	NA	NA	NA	NA
HLA-A*26:01~HLA-C*12:03~HLA-B*38:01~HLA-DRB4*01:03~HLA-DRB1*04:02~HLA-DQA1*03:01~HLA-DQB1*03:02~HLA-DPA1*01:03~HLA-DPB1*04:01	0.125	0.01563	0.9994	0.0499355	NA	NA	NA	NA	NA	NA	NA	NA	NA	NA
HLA-A*26:01~HLA-C*12:03~HLA-B*38:01~HLA-DRB4*01:03~HLA-DRB1*04:02~HLA-DQA1*03:01~HLA-DQB1*03:02	0.1111	0.01408	0.877	0.037117	NA	NA	NA	NA	NA	NA	NA	NA	NA	NA
HLA-A*26:01:01:01~HLA-C*12:03:01:01~HLA-B*38:01:01~HLA-DRB1*04:02:01~HLA-DQB1*03:02:01	0.1111	0.01408	0.877	0.037117	NA	NA	NA	NA	NA	NA	NA	NA	NA	NA
