# Supplementary material for: High Resolution Haplotype Analyses of Classical HLA Genes in Families With Multiple Sclerosis Highlights the Role of HLA-DP Alleles in Disease Susceptibility
Source: Front Immunol. 2021 May 25;12:644838. doi: 10.3389/fimmu.2021.644838 (PMC8240666; doi:10.3389/fimmu.2021.644838)
Supplement: Supplementary file 12 [file Table_11.xlsx]

## Sheet: Supplemental Table 11
Supplemental Table 9A: Protective effect of HLA allele and haplotype fragments bearing HLA-B*27:05 examined by TDT, mTDT and CC
HLA allele, haplotype or fragment	TDT				mTDT		CC (allele)				CC (haplotype)
	RR	CI.lower	CI.upper	p-Value	z value	Pr(>|z|)	OR	CI.lower	CI.upper	p.value	OR	CI.lower	CI.upper	p.value
HLA-B*27:05	0.3778	0.21623	0.66	0.0006276	-3.069	0.00215	0.55	0.32	0.9	0.014711	NA	NA	NA	NA
HLA-B*27:05:02	0.3778	0.21623	0.66	0.0006276	-3.017	0.00256	0.56	0.33	0.92	0.019051	NA	NA	NA	NA
HLA-C*01:02~HLA-B*27:05	0.2609	0.10622	0.6407	0.003376	-3.008	0.00263	NA	NA	NA	NA	0.56	0.21	1.24	0.1436
HLA-C*01:02:01~HLA-B*27:05:02	0.2609	0.10622	0.6407	0.003376	-2.966	0.00302	NA	NA	NA	NA	0.56	0.21	1.24	0.1436
HLA-A*02:01~HLA-C*01:02~HLA-B*27:05	0.1818	0.0403	0.8203	0.026576	-2.744	0.00606	NA	NA	NA	NA	NA	NA	NA	NA
HLA-A*02:01:01:01~HLA-C*01:02:01~HLA-B*27:05:02	0.1818	0.0403	0.8203	0.026576	-2.662	0.00776	NA	NA	NA	NA	NA	NA	NA	NA
HLA-C*01:02:01	0.5854	0.35372	0.9687	0.037196	-2.083	0.03723	0.83	0.51	1.28	0.38856	NA	NA	NA	NA
HLA-C*01:02	0.5854	0.35372	0.9687	0.037196	-2.072	0.03828	0.83	0.51	1.28	0.38856	NA	NA	NA	NA
HLA-A*02:01	0.8571	0.69212	1.0615	0.15771	-1.988	0.04683	0.76	0.63	0.9	0.0012711	NA	NA	NA	NA
HLA-C*01:02:01~HLA-B*27:05:02~HLA-DRB1*01:01:01~HLA-DQB1*05:01:01:03	0.1538	0.03472	0.6817	0.013727	-1.897	0.0579	NA	NA	NA	NA	0.53	0.1	1.75	0.293
HLA-C*01:02~HLA-B*27:05~HLA-DRB1*01:01~HLA-DQB1*05:01	0.1538	0.03472	0.6817	0.013727	-1.894	0.0582	NA	NA	NA	NA	0.53	0.1	1.75	0.293
HLA-A*02:01:01:01	0.8478	0.68496	1.0494	0.12932	-1.882	0.0598	0.76	0.63	0.9	0.0013313	NA	NA	NA	NA
HLA-B*27:05:02~HLA-DQB1*05:01:01:03	0.1875	0.05463	0.6435	0.007798	-1.875	0.0608	NA	NA	NA	NA	0.57	0.18	1.47	0.23723
HLA-B*27:05~HLA-DRB1*01:01	0.1875	0.05463	0.6435	0.007798	-1.825	0.0679	NA	NA	NA	NA	0.56	0.17	1.42	0.21405
HLA-B*27:05~HLA-DQB1*05:01	0.1875	0.05463	0.6435	0.007798	-1.798	0.07213	NA	NA	NA	NA	0.57	0.18	1.47	0.23723
HLA-B*27:05~HLA-DQB1*03:01	0.1667	0.0373	0.7447	0.018978	-1.755	0.07921	NA	NA	NA	NA	NA	NA	NA	NA
HLA-C*01:02:01~HLA-DQB1*05:01:01:03	0.2778	0.10313	0.7482	0.011281	-1.746	0.0807	NA	NA	NA	NA	0.53	0.18	1.24	0.13591
HLA-B*27:05~HLA-DRB1*04:01	0.1111	0.01408	0.877	0.037117	-1.73	0.0836	NA	NA	NA	NA	NA	NA	NA	NA
HLA-B*27:05:02~HLA-DRB1*04:01:01:01	0.1111	0.01408	0.877	0.037117	-1.695	0.0902	NA	NA	NA	NA	NA	NA	NA	NA
HLA-C*01:02~HLA-DQB1*05:01	0.3333	0.13232	0.8397	0.019779	-1.67	0.0949	NA	NA	NA	NA	0.52	0.18	1.22	0.12272
HLA-C*01:02~HLA-DRB1*01:01	0.2632	0.09826	0.7048	0.007906	-1.665	0.096	NA	NA	NA	NA	0.58	0.2	1.37	0.20288
HLA-C*01:02:01~HLA-DRB1*01:01:01	0.2632	0.09826	0.7048	0.007906	-1.631	0.103	NA	NA	NA	NA	0.58	0.2	1.37	0.20288
HLA-C*01:02:01~HLA-B*27:05:02~HLA-DRB1*01:01:01~HLA-DQA1*01:01:01:02~HLA-DQB1*05:01:01:03	0.1667	0.0373	0.7447	0.018978	-1.5	0.1335	NA	NA	NA	NA	0.53	0.1	1.75	0.293
HLA-B*27:05:02~HLA-DRB1*01:01:01	0.1875	0.05463	0.6435	0.007798	-1.455	0.1456	NA	NA	NA	NA	0.56	0.17	1.42	0.21405
HLA-C*01:02~HLA-B*27:05~HLA-DRB1*01:01~HLA-DQA1*01:01~HLA-DQB1*05:01	0.1667	0.0373	0.7447	0.018978	-1.454	0.1459	NA	NA	NA	NA	0.53	0.1	1.75	0.293
HLA-A*02:01~HLA-C*02:02~HLA-B*27:05	0.2	0.02337	1.7119	0.141776	-0.003	0.99796	NA	NA	NA	NA	0.24	0.03	0.94	0.034041
Supplemental Table 9B: Stratification analyses performed by eliminating families with haplotypes bearing HLA-DRB1*15:01
haplotype	TDT						CC (allele)				CC (haplotype)
	RR	Lower	Upper	p-Value	z value	Pr(>|z|)	OR	CI.lower	CI.upper	p.value	OR	CI.L	CI.U	p.value
HLA-B*27:05	0.7	0.26645	1.839	0.46921	-1.347	0.17788	0.65	0.31	1.22	0.17436	NA	NA	NA	NA
HLA-B*27:05:02	0.7	0.26645	1.839	0.46921	-1.385	0.166	0.64	0.31	1.2	0.15643	NA	NA	NA	NA
HLA-C*01:02~HLA-B*27:05	0.5	0.12505	1.9992	0.326959	-2.114	0.03452	NA	NA	NA	NA	0.77	0.24	1.96	0.58598
HLA-C*01:02:01~HLA-B*27:05:02	0.5	0.12505	1.9992	0.326959	-2.152	0.0314	NA	NA	NA	NA	0.77	0.24	1.96	0.58598
When stratification analyses were performed by eliminating haplotypes bearing HLA-DRB1*15:01, HLA-B*27:05 allele did not show protective effects for TDT, mTDT and CC
