# Supplementary material for: High Resolution Haplotype Analyses of Classical HLA Genes in Families With Multiple Sclerosis Highlights the Role of HLA-DP Alleles in Disease Susceptibility
Source: Front Immunol. 2021 May 25;12:644838. doi: 10.3389/fimmu.2021.644838 (PMC8240666; doi:10.3389/fimmu.2021.644838)
Supplement: Supplementary file 13 [file Table_12.xlsx]

## Sheet: Supplemental Table 12
Supplemental Table 10: Protective effect of HLA allele and haplotype fragments bearing HLA-B*44:02 and/or HLA-C*07:04 examined by TDT, mTDT and CC
HLA allele, haplotype or fragment	TDT				mTDT		CC (allele)				CC (haplotype)
	RR	CI.lower	CI.upper	p-Value	z value	Pr(>|z|)	OR	CI.lower	CI.upper	p.value	OR	CI.lower	CI.upper	p.value
HLA-C*07:04	0.2917	0.12567	0.6769	0.004126	-2.719	0.00656	0.44	0.17	0.96	0.034534	NA	NA	NA	NA
HLA-C*07:04:01:01	0.2917	0.12567	0.6769	0.004126	-2.703	0.00688	0.44	0.17	0.96	0.034534	NA	NA	NA	NA
HLA-C*07:04~HLA-B*44:02	0.1875	0.05463	0.6435	0.007798	-2.555	0.01061	NA	NA	NA	NA	0.32	0.06	1	0.043097
HLA-B*44:02:01:03	0.1875	0.05463	0.6435	0.0077982	-2.341	0.01922	0.37	0.07	1.19	0.08927	NA	NA	NA	NA
HLA-B*44:02	0.6184	0.42986	0.8897	0.0096019	-1.699	0.08939	0.62	0.45	0.86	0.0031379	NA	NA	NA	NA
HLA-C*07:04:01:01~HLA-B*44:02:01:03	0.2	0.0579	0.6908	0.010936	-2.326	0.02003	NA	NA	NA	NA	0.37	0.07	1.19	0.08927
HLA-C*07:04:01:01~HLA-DQB1*03:01:01:03	0.1667	0.0373	0.7447	0.018978	-2.298	0.0216	NA	NA	NA	NA	NA	NA	NA	NA
HLA-C*07:04~HLA-DQB1*03:01	0.2308	0.06576	0.8098	0.022061	-2.249	0.0245	NA	NA	NA	NA	0.74	0.19	2.17	0.57547
HLA-B*44:02~HLA-DQB1*03:01	0.5152	0.28696	0.9248	0.026298	-1.049	0.29415	NA	NA	NA	NA	0.48	0.29	0.76	0.001411
HLA-C*07:04:01:01~HLA-DRB1*11:01:01:01	0.1	0.0128	0.7812	0.028133	-1.64	0.101	NA	NA	NA	NA	NA	NA	NA	NA
HLA-C*07:04~HLA-DRB1*11:01	0.1	0.0128	0.7812	0.028133	-1.794	0.0727	NA	NA	NA	NA	NA	NA	NA	NA
HLA-A*02:01:01:01~HLA-C*05:01:01:02~HLA-B*44:02:01:01	0.6286	0.36878	1.0714	0.087911	-0.817	0.41372	NA	NA	NA	NA	0.57	0.35	0.88	0.0097043
HLA-A*02:01~HLA-C*05:01~HLA-B*44:02	0.6286	0.36878	1.0714	0.087911	-1.163	0.24487	NA	NA	NA	NA	0.56	0.35	0.87	0.0075393
HLA-B*44:02:01:01	0.7333	0.497	1.082	0.118133	-0.81	0.41821	0.66	0.46	0.92	0.011969	NA	NA	NA	NA
HLA-C*05:01:01:02~HLA-B*44:02:01:01	0.7593	0.5059	1.1395	0.183661	-0.648	0.51731	NA	NA	NA	NA	0.67	0.47	0.94	0.019198
HLA-C*05:01~HLA-B*44:02	0.7593	0.5059	1.1395	0.183661	-0.865	0.3873	NA	NA	NA	NA	0.67	0.46	0.94	0.017934
HLA-C*05:01:01:02	0.7857	0.5294	1.1661	0.231269	-1.044	0.29634	0.69	0.49	0.96	0.026577	NA	NA	NA	NA
HLA-C*05:01~HLA-DRB1*15:01	1.7143	0.67493	4.3542	0.257084	1.437	0.1507	NA	NA	NA	NA	2.23	1.04	4.54	0.01675
HLA-C*05:01:01:02~HLA-DQB1*03:01:01:01	1.3	0.57004	2.9647	0.53279	1.5	0.1337	NA	NA	NA	NA	0.45	0.24	0.79	0.0042776
HLA-C*05:01~HLA-DQB1*03:01	0.8333	0.41999	1.6535	0.602011	0.68	0.4968	NA	NA	NA	NA	0.39	0.21	0.66	0.00029881
HLA-C*05:01:01:02~HLA-DRB1*15:01:01:01	1.2857	0.47883	3.4523	0.618	0.712	0.4764	NA	NA	NA	NA	2.06	0.94	4.26	0.037188
HLA-C*05:01:01:02~HLA-B*44:02:01:01~HLA-DRB1*04:01:01:01~HLA-DQB1*03:01:01:01	1.2222	0.50648	2.9494	0.655262	1.815	0.0695	NA	NA	NA	NA	0.42	0.2	0.78	0.0047959
HLA-C*05:01~HLA-B*44:02~HLA-DRB1*04:01~HLA-DQB1*03:01	1.2222	0.50648	2.9494	0.655262	1.713	0.0867	NA	NA	NA	NA	0.41	0.2	0.78	0.004323
HLA-C*05:01:01:02~HLA-B*44:02:01:01~HLA-DRB4*01:03:01:01~HLA-DRB1*04:01:01:01~HLA-DQA1*03:03:01:01~HLA-DQB1*03:01:01:01	1.1111	0.4515	2.7344	0.818628	2.363	0.0181	NA	NA	NA	NA	0.38	0.18	0.72	0.0022517
HLA-C*05:01~HLA-B*44:02~HLA-DRB4*01:03~HLA-DRB1*04:01~HLA-DQA1*03:03~HLA-DQB1*03:01	1.1111	0.4515	2.7344	0.818628	1.749	0.0803	NA	NA	NA	NA	0.38	0.18	0.72	0.0022517
HLA-B*44:02~HLA-DRB1*04:01	0.9167	0.40448	2.0774	0.834879	0.592	0.5536	NA	NA	NA	NA	0.39	0.19	0.73	0.0020713
HLA-B*44:02:01:01~HLA-DQB1*03:01:01:01	1.0833	0.49432	2.3742	0.841522	1.16	0.246	NA	NA	NA	NA	0.45	0.24	0.78	0.0035064
HLA-C*05:01~HLA-DRB1*04:01	1	0.43356	2.3065	1	1.318	0.1876	NA	NA	NA	NA	0.38	0.18	0.71	0.0015043
HLA-C*05:01:01:02~HLA-DRB1*04:01:01:01	1	0.43356	2.3065	1	0.703	0.4822	NA	NA	NA	NA	0.36	0.17	0.68	0.001174
HLA-B*44:02:01:01~HLA-DRB1*04:01:01:01	1	0.43356	2.3065	1	0.996	0.3194	NA	NA	NA	NA	0.39	0.19	0.72	0.0018624
HLA-B*44:02~HLA-DRB1*11:01	NA	NA	NA	NA	-0.004	0.9968	NA	NA	NA	NA	0	0	0.52	0.0059306
HLA-B*44:02:01:01~HLA-DRB1*15:01:01:01/HLA-DRB1*15:01:01:02/HLA-DRB1*15:01:01:03	1.2857	0.47883	3.4523	0.618	0.777	0.437	NA	NA	NA	NA	1.67	0.68	3.76	0.1888
HLA-B*44:02~HLA-DRB1*15:01	1.1111	0.4515	2.7344	0.818628	0.547	0.5842	NA	NA	NA	NA	1.58	0.68	3.39	0.21385
The table shows HLA-C~HLA-B~HLA-DRB3/4/5~HLA-DRB1~HLA-DQA1~HLADQB1 blocks that are associated with HLA-B*44:02 allele.
HLA-C*07:04:01:01 displayed consistent protective association in TDT, mTDT and CC analyses (highlighted in yellow).
